# Supplementary material for: Ultra-dense SNP genetic map construction and identification of SiDt gene controlling the determinate growth habit in Sesamum indicum L
Source: Sci Rep. 2016 Aug 16;6:31556. doi: 10.1038/srep31556 (PMC4985745; doi:10.1038/srep31556)
Supplement: Supplementary Table S1 [file srep31556-s2.xls]

## Sheet: Sheet1
Supplementary Table S1 Genome sequencing information of two parents and 120 F2 progeny in this study
Material type	Sample number	Raw reads number	Q20	Q30	SNP/Indel numnber
Parent 1	Yuzhi DS899	34667944	0.9525	0.9499	192744
Parent 2	JS012	63820640	0.9178	0.9155	781528
F2 progeny	YJ001	21747850	0.9599	0.9214	392638
	YJ005	36484896	0.96625	0.91745	479219
	YJ007	34885300	0.929813	0.871351	474523
	YJ009	30691346	0.9629	0.9262	524716
	YJ010	47759600	0.9721	0.9141	515736
	YJ012	31740154	0.9712	0.9166	500704
	YJ015	43926702	0.944015	0.884658	549136
	YJ016	34559180	0.918855	0.854094	488677
	YJ021	21255184	0.965	0.9168	368201
	YJ033	14344588	0.965	0.9227	346589
	YJ034	39561226	0.9732	0.9269	531438
	YJ035	25679452	0.9684	0.9209	466687
	YJ038	38922224	0.948897	0.89469	494872
	YJ042	38184800	0.951341	0.900938	508596
	YJ048	45182760	0.949265	0.896136	555608
	YJ052	40413424	0.947177	0.893986	492698
	YJ057	21064974	0.9761	0.9261	419056
	YJ058	37348742	0.975	0.9283	463529
	YJ060	27643656	0.9774	0.9318	488797
	YJ066	38985228	0.9758	0.9294	529296
	YJ067	39953474	0.975	0.9272	507574
	YJ070	52709536	0.9789	0.9325	511477
	YJ073	54665694	0.977	0.9305	501447
	YJ076	25552870	0.9802	0.94	378329
	YJ078	31118418	0.9798	0.9376	431219
	YJ079	18070636	0.9807	0.94	385013
	YJ080	30625666	0.96555	0.9214	487918
	YJ081	33416490	0.960034	0.91782	435339
	YJ083	53738500	0.9709	0.9089	496656
	YJ084	18865866	0.936731	0.878269	434392
	YJ086	36184216	0.9713	0.9096	491799
	YJ087	24448860	0.9805	0.9397	368668
	YJ090	46169004	0.9786	0.9362	574462
	YJ093	25531386	0.9803	0.9388	418079
	YJ094	33354478	0.9799	0.9389	409731
	YJ095	43352772	0.9797	0.9381	469906
	YJ097	48805566	0.9795	0.9369	418381
	YJ102	51985586	0.9807	0.9405	487781
	YJ103	36863698	0.9811	0.9408	530142
	YJ105	13456568	0.9801	0.9397	251160
	YJ108	32689414	0.9743	0.9192	384657
	YJ109	20024520	0.9492	0.8766	331105
	YJ110	46174548	0.9728	0.9196	552360
	YJ112	52106586	0.9739	0.92	513009
	YJ114	39038144	0.974	0.9207	445602
	YJ115	40928082	0.9753	0.9231	501352
	YJ116	41517514	0.9741	0.9187	523527
	YJ118	40427710	0.9762	0.9275	494227
	YJ119	48191964	0.9667	0.9089	507722
	YJ122	35259674	0.9717	0.9164	454512
	YJ123	20998992	0.9443	0.8698	381633
	YJ125	14388114	0.9741	0.9211	307043
	YJ126	31862302	0.9729	0.9171	390916
	YJ127	34445300	0.9751	0.9239	437517
	YJ128	28101778	0.9639	0.9284	476193
	YJ132	41797828	0.9725	0.9198	574765
	YJ133	36742818	0.9739	0.9217	501293
	YJ134	21591932	0.9747	0.9242	404294
	YJ136	37860714	0.96325	0.9148	448590
	YJ139	38314824	0.9634	0.9133	456352
	YJ140	23830788	0.973	0.92	395363
	YJ141	28299076	0.9758	0.9261	454946
	YJ142	45607522	0.975	0.9236	529590
	YJ143	43666480	0.9761	0.9262	482020
	YJ144	41481350	0.975	0.9255	491207
	YJ146	45140498	0.977	0.9261	446852
	YJ147	41612304	0.9718	0.9168	432594
	YJ148	24620802	0.978	0.9273	393474
	YJ150	71011596	0.969	0.92505	501933
	YJ152	35550140	0.9803	0.9338	534360
	YJ153	34711398	0.9762	0.9274	549591
	YJ155	12565300	0.9	0.8144	315299
	YJ156	47229544	0.9811	0.9386	520319
	YJ157	12632422	0.9027	0.8188	307617
	YJ158	13694560	0.983	0.9488	318084
	YJ159	41212156	0.9835	0.9473	544546
	YJ161	10832472	0.9804	0.9428	224327
	YJ162	32617888	0.9832	0.9502	444910
	YJ163	12821776	0.9017	0.8164	294069
	YJ164	20309268	0.9209	0.9205	351903
	YJ165	31193088	0.9525	0.905	476973
	YJ166	45305462	0.9582	0.9182	555091
	YJ168	50894412	0.9591	0.9194	602293
	YJ169	40622602	0.9593	0.9199	454227
	YJ170	21357346	0.9603	0.922	362241
	YJ171	48497994	0.9576	0.9155	266977
	YJ174	28544260	0.9588	0.9194	413591
	YJ175	36148964	0.958	0.9175	446212
	YJ176	42954278	0.9566	0.9162	509109
	YJ177	13623916	0.9012	0.8162	286394
	YJ178	47546728	0.9599	0.9212	535064
	YJ179	46054908	0.9592	0.9199	514542
	YJ180	60745832	0.9586	0.919	537565
	YJ181	41104930	0.9567	0.9149	552884
	YJ182	32411880	0.9564	0.9148	509449
	YJ183	28064858	0.9591	0.9192	431039
	YJ184	27770410	0.9592	0.9202	464898
	YJ186	28192884	0.9578	0.918	450168
	YJ187	27451128	0.949	0.8997	461124
	YJ188	41178984	0.925678	0.864922	478157
	YJ190	23218162	0.948777	0.900032	411187
	YJ191	29128676	0.950231	0.902629	411097
	YJ192	30796106	0.942522	0.88914	448039
	YJ194	40826848	0.925535	0.864684	469782
	YJ195	228903174	0.9044	0.8209	624076
	YJ196	14536814	0.9027	0.8181	311556
	YJ197	37330856	0.924007	0.86176	440662
	YJ198	26775990	0.9647	0.9297	513202
	YJ200	46115894	0.9658	0.9317	482901
	YJ201	31683260	0.9648	0.9298	388421
	YJ202	24428048	0.9648	0.9299	409150
	YJ203	43271200	0.834013	0.742348	385804
	YJ204	24329422	0.965	0.9306	345198
	YJ205	11624428	0.9635	0.928	261853
	YJ208	28065768	0.9654	0.931	480313
	YJ209	21233720	0.9644	0.9291	392821
	YJ211	34541438	0.9644	0.9295	458015
	YJ213	26706912	0.9647	0.9301	411640
	YJ214	29665256	0.9652	0.9307	436788
	YJ215	24699208	0.963	0.927	421794
Average for 122 samples		3.56327e+07			/
Average for 120 F2 progeny		/			450101
High-quality SNP/InDel number in 120 F2 progeny					748063
High-quality SNP/InDel number in two parents					706564
