# Supplementary material for: Ultra-dense SNP genetic map construction and identification of SiDt gene controlling the determinate growth habit in Sesamum indicum L
Source: Sci Rep. 2016 Aug 16;6:31556. doi: 10.1038/srep31556 (PMC4985745; doi:10.1038/srep31556)
Supplement: Supplementary Table S2-1 [file srep31556-s3.xls]

## Sheet: Sheet1
Supplementary Table S2-1 Genotyping matrix information of bin and SNP markers in the F2 progeny
Bin marker name	SNP marker name	YJ001	YJ002	YJ003	YJ004	YJ005	YJ006	YJ007	YJ008	YJ009	YJ010	YJ011	YJ012	YJ013	YJ014	YJ015	YJ016	YJ017	YJ018	YJ019	YJ020	YJ021	YJ022	YJ023	YJ024	YJ025	YJ026	YJ027	YJ028	YJ029	YJ030	YJ031	YJ032	YJ033	YJ034	YJ035	YJ036	YJ037	YJ038	YJ039	YJ040	YJ041	YJ042	YJ043	YJ044	YJ045	YJ046	YJ047	YJ048
HS0001	HSSNP00001	B	H	H	B	A	H	H	H	B	A	H	A	H	B	A	H	H	A	H	B	H	H	A	H	B	B	H	A	B	H	H	D	H	B	H	B	H	B	A	D	B	B	B	H	B	A	B	A
HS0001	HSSNP00002	B	H	H	B	A	H	H	H	B	D	H	A	H	B	A	H	H	D	H	B	H	H	A	H	B	B	H	A	B	H	H	H	H	B	H	B	H	B	A	D	B	B	B	H	B	A	B	A
HS0001	HSSNP00003	B	H	H	B	A	H	H	H	B	D	H	A	H	B	A	H	H	A	H	B	H	H	A	H	B	B	H	D	B	H	H	H	H	B	H	B	H	B	A	D	B	B	B	D	B	A	B	D
HS0001	HSSNP00004	B	H	H	B	A	H	H	H	B	A	H	A	H	B	A	H	H	A	H	B	H	H	A	D	B	B	H	A	B	D	H	H	H	B	H	B	H	B	A	D	B	B	B	H	B	D	B	A
HS0001	HSSNP00005	B	H	H	B	A	H	H	H	B	D	H	D	H	B	A	H	H	A	H	B	H	H	A	H	B	B	H	A	B	H	H	H	H	B	H	B	H	B	A	D	B	B	B	H	B	D	B	A
HS0001	HSSNP00006	B	H	H	B	A	H	H	H	B	A	H	D	H	B	A	H	H	A	H	B	H	H	A	H	B	B	H	A	B	H	H	H	H	B	H	B	H	B	D	-	B	B	B	H	B	A	B	A
HS0001	HSSNP00007	B	H	D	B	A	H	H	H	B	D	H	A	H	B	A	H	H	A	H	B	H	H	A	H	B	B	H	D	B	H	H	H	H	B	H	B	H	B	A	A	B	B	B	H	B	A	B	A
HS0002	HSSNP00008	A	H	H	A	A	B	B	H	B	B	A	D	A	H	H	A	B	A	A	B	B	H	H	A	H	A	H	A	B	D	H	B	A	B	H	H	B	H	H	B	H	B	H	H	B	A	H	A
HS0002	HSSNP00009	A	H	H	A	A	B	B	H	B	B	A	D	A	H	H	A	B	A	A	B	B	H	H	A	H	A	H	D	B	D	H	B	A	B	D	H	B	H	H	B	D	B	H	H	B	A	H	A
HS0002	HSSNP00010	D	H	H	A	A	B	B	H	B	B	A	A	A	H	H	A	B	A	A	B	B	H	H	A	H	A	H	D	B	D	H	B	A	B	H	D	B	H	H	B	H	B	H	H	B	A	H	A
HS0002	HSSNP00011	A	H	H	D	A	B	B	H	B	B	D	A	A	H	H	A	B	A	A	B	B	H	H	D	H	A	H	A	B	D	H	B	A	B	H	H	B	H	H	B	H	B	H	H	B	D	H	A
HS0002	HSSNP00012	A	H	H	A	A	B	B	H	B	B	A	D	A	H	H	A	B	A	A	B	B	H	H	A	H	D	H	A	B	D	H	B	D	B	H	H	B	H	H	B	H	B	H	H	B	A	H	A
HS0002	HSSNP00013	A	H	H	A	A	B	B	H	B	B	A	A	A	H	H	A	B	A	A	B	B	H	H	A	H	A	H	A	B	D	H	B	A	B	H	H	B	H	H	B	H	B	H	H	B	D	H	A
HS0002	HSSNP00014	D	H	H	D	A	B	B	H	B	B	A	D	A	H	H	A	B	A	A	B	B	H	H	A	H	A	H	D	B	A	H	B	A	B	H	H	B	H	H	B	H	B	H	H	B	A	H	A
HS0002	HSSNP00015	D	H	H	A	A	B	B	H	B	B	A	A	A	H	H	A	B	D	D	B	B	H	H	D	H	D	H	A	B	A	H	B	A	B	H	H	B	H	H	B	H	B	H	H	B	A	H	A
HS0002	HSSNP00016	A	H	H	A	A	B	B	H	B	B	D	D	D	H	H	A	B	A	A	B	B	H	H	A	H	A	H	D	B	A	D	B	A	B	H	H	B	H	H	B	H	B	H	H	B	D	H	A
HS0002	HSSNP00017	A	H	H	A	A	B	B	H	B	B	D	A	A	H	H	A	B	A	D	B	B	H	H	A	H	A	H	A	B	D	H	B	A	B	H	H	B	H	H	B	D	B	H	H	B	A	H	A
HS0002	HSSNP00018	A	H	H	A	A	B	B	H	B	B	A	D	A	H	H	A	B	D	A	B	B	H	H	A	H	A	H	A	B	D	H	B	A	B	H	H	B	H	H	B	H	B	H	H	B	D	H	A
HS0002	HSSNP00019	A	H	H	A	A	B	B	H	B	B	A	D	A	H	H	A	B	A	A	B	B	H	H	-	H	A	H	D	B	D	H	B	A	B	H	H	B	H	H	B	H	B	H	H	B	A	H	D
HS0002	HSSNP00020	A	H	H	A	A	B	B	H	B	B	A	A	A	H	H	A	B	A	A	B	B	H	H	D	H	D	D	-	B	D	H	B	A	B	H	H	B	H	H	B	H	B	H	H	B	D	H	A
HS0003	HSSNP00021	D	H	H	A	A	B	B	H	B	B	D	A	A	H	A	A	B	A	A	H	B	H	H	A	H	H	H	D	B	A	H	B	A	B	H	H	B	H	H	B	H	B	H	H	B	A	H	H
HS0003	HSSNP00022	D	H	D	A	A	B	B	H	B	B	D	D	D	D	D	D	B	A	A	H	B	H	H	A	H	H	H	A	B	D	H	B	A	B	H	H	B	H	H	-	H	B	H	H	B	D	H	H
HS0003	HSSNP00023	A	H	H	A	A	B	B	H	B	B	A	A	A	H	A	A	B	A	A	H	B	H	H	A	H	H	H	D	B	D	H	B	A	B	H	H	B	H	H	B	H	B	H	H	B	A	H	H
HS0003	HSSNP00024	D	H	H	A	A	B	B	H	B	B	A	A	D	H	A	A	B	D	D	H	B	H	H	A	H	H	H	A	B	D	H	B	A	B	H	H	B	H	H	B	H	B	H	H	B	A	H	H
HS0003	HSSNP00025	A	H	H	A	A	B	B	H	B	B	A	A	A	H	A	-	B	A	A	H	B	H	H	A	H	H	H	A	B	A	H	B	A	B	H	H	B	H	H	-	H	B	H	H	B	A	H	H
HS0003	HSSNP00026	D	H	H	A	A	B	B	H	B	B	A	A	A	H	A	A	B	A	D	H	B	H	H	D	H	H	H	A	B	A	H	B	A	B	H	H	B	H	H	B	H	B	H	H	B	A	H	H
HS0003	HSSNP00027	A	H	H	A	A	B	B	H	B	B	D	A	A	H	A	A	B	A	D	H	B	H	H	A	H	H	H	A	B	A	H	B	A	B	H	H	B	H	H	B	H	B	H	H	B	A	H	H
HS0003	HSSNP00028	A	H	H	A	A	B	B	H	B	B	D	A	A	H	A	A	B	A	D	H	B	H	H	A	H	H	H	A	B	A	H	B	A	B	H	H	B	H	H	B	H	B	H	H	B	A	H	H
HS0003	HSSNP00029	A	H	H	A	A	B	B	H	B	B	A	A	A	H	A	A	B	D	D	H	B	D	H	D	H	H	H	D	B	D	H	B	A	B	D	H	B	H	H	B	H	B	H	H	B	D	H	H
HS0004	HSSNP00030	D	H	D	A	D	D	B	D	B	-	A	-	D	D	D	D	D	-	D	D	B	H	H	A	D	-	D	D	D	H	D	B	D	D	H	D	D	B	H	B	H	D	D	H	D	A	H	D
HS0004	HSSNP00031	D	H	D	A	D	D	B	D	B	-	A	-	D	D	D	D	B	-	D	D	B	H	H	A	D	-	D	D	D	H	D	-	A	D	H	D	D	B	H	B	H	D	D	H	D	A	H	D
HS0004	HSSNP00032	D	H	D	A	D	D	B	D	B	-	A	-	A	D	D	D	B	-	D	D	B	H	H	A	D	-	D	D	D	H	D	-	D	D	H	D	D	B	H	B	H	D	D	H	B	-	H	D
HS0004	HSSNP00033	D	H	D	A	D	D	B	D	B	-	A	-	A	D	D	D	B	-	D	D	B	H	H	A	D	-	D	D	D	H	D	-	D	D	H	D	D	B	H	B	H	D	A	H	B	-	H	D
HS0004	HSSNP00034	D	H	H	A	D	B	B	H	B	B	D	D	A	H	A	D	B	H	D	H	B	H	H	A	H	H	H	A	B	D	H	B	A	B	H	H	B	B	H	-	H	B	A	H	B	A	H	H
HS0004	HSSNP00035	D	H	H	D	A	B	B	H	B	B	D	D	A	H	A	A	B	H	A	H	B	H	H	A	H	H	H	A	B	D	H	B	A	B	H	H	B	B	H	-	H	B	A	H	B	A	H	H
HS0004	HSSNP00036	D	H	H	D	A	B	B	H	B	B	D	D	A	H	A	A	B	H	A	H	B	H	H	A	H	H	H	A	B	D	H	B	A	B	H	H	B	B	H	B	H	B	A	H	B	A	H	H
HS0004	HSSNP00037	-	H	H	A	A	B	B	H	B	B	D	D	A	H	A	A	B	H	A	H	B	H	H	A	H	H	H	A	B	D	H	B	A	B	H	H	B	B	H	B	H	B	A	H	B	A	H	H
HS0004	HSSNP00038	A	H	H	A	A	B	B	H	B	B	A	H	A	H	A	A	B	H	A	H	B	H	H	A	H	H	H	A	B	H	H	B	A	B	H	H	B	B	H	B	H	B	A	H	B	A	H	H
HS0004	HSSNP00039	D	H	H	A	A	B	B	H	B	B	A	H	A	H	A	D	B	H	A	H	B	H	H	A	H	H	H	A	B	H	H	B	A	B	H	H	B	B	H	B	H	B	A	H	B	A	H	H
HS0004	HSSNP00040	A	H	H	A	A	B	B	H	B	B	A	D	A	H	A	D	B	H	A	H	B	H	H	A	H	H	H	A	B	H	H	B	A	B	H	H	B	B	H	B	H	B	A	H	B	D	H	H
HS0005	HSSNP00041	D	H	H	A	A	B	B	H	B	B	A	A	A	H	A	A	B	D	A	H	B	H	H	D	H	H	A	A	B	D	H	B	A	B	H	H	B	H	H	B	H	B	H	H	B	D	H	H
HS0005	HSSNP00042	D	H	H	A	A	B	B	H	B	B	A	D	A	H	A	A	B	A	D	H	B	H	H	D	D	H	A	D	B	A	H	B	A	B	H	H	B	H	H	B	H	B	H	H	B	A	H	H
HS0005	HSSNP00043	D	H	H	A	A	B	B	H	B	B	A	A	A	H	A	A	B	A	D	H	B	H	H	A	H	H	D	A	B	A	H	B	A	B	H	H	B	H	D	B	H	B	H	H	B	A	H	H
HS0005	HSSNP00044	A	H	H	A	A	B	B	H	B	B	A	A	A	H	A	A	B	A	A	H	B	H	H	A	H	H	A	A	B	A	H	B	A	B	H	H	B	H	H	B	H	B	H	H	B	A	H	H
HS0005	HSSNP00045	A	H	H	A	A	B	B	H	B	B	D	A	A	H	A	A	B	A	A	H	B	H	H	A	H	H	A	A	B	D	H	B	A	B	H	H	B	H	H	B	H	B	H	H	B	D	H	H
HS0005	HSSNP00046	A	D	H	A	A	B	B	H	B	B	A	A	A	H	A	A	B	A	A	H	B	H	H	D	H	H	D	A	B	D	H	B	A	B	H	H	B	H	H	-	H	B	H	H	B	A	H	H
HS0005	HSSNP00047	A	H	H	A	A	B	B	H	B	B	A	A	A	H	A	A	B	D	A	H	B	H	H	A	H	H	A	A	B	A	H	B	A	B	H	H	B	H	H	B	H	B	H	H	B	A	H	H
HS0006	HSSNP00048	H	H	H	A	A	B	B	H	B	B	A	A	A	H	A	A	B	D	A	H	B	H	H	H	H	B	A	D	B	D	H	B	A	B	H	H	B	H	H	B	H	B	H	H	B	A	H	H
HS0006	HSSNP00049	H	H	H	A	A	B	B	H	B	B	A	A	A	H	A	A	B	D	A	H	B	H	H	H	H	B	A	A	B	A	H	B	A	B	H	H	B	H	H	-	D	B	H	H	B	A	H	H
HS0006	HSSNP00050	H	H	H	A	A	B	B	H	B	B	A	A	A	H	D	A	B	A	A	H	B	H	H	H	H	B	A	A	B	D	H	B	A	B	H	H	B	H	H	B	H	B	H	H	B	A	H	H
HS0006	HSSNP00051	H	H	H	A	A	B	B	H	B	B	A	A	A	H	A	A	B	A	A	H	B	H	H	H	H	B	D	A	B	D	H	B	A	B	H	H	B	H	H	B	D	B	H	H	B	A	H	H
HS0006	HSSNP00052	H	H	H	A	A	B	B	H	B	B	D	A	A	H	A	A	B	A	A	H	B	H	H	H	H	B	A	A	B	A	H	B	A	B	H	H	B	H	H	B	D	B	H	H	B	A	H	H
HS0006	HSSNP00053	H	H	H	A	A	B	B	H	B	B	A	A	A	H	-	A	B	A	A	H	B	H	H	H	H	B	A	A	B	A	H	B	A	B	H	H	B	H	H	B	H	B	H	H	B	D	H	H
HS0006	HSSNP00054	D	H	H	A	A	B	B	H	B	B	A	A	A	H	A	A	B	A	A	H	B	H	H	H	H	B	A	D	B	D	H	B	A	B	H	H	B	H	H	B	H	B	H	H	B	A	H	H
HS0006	HSSNP00055	H	H	H	A	A	B	B	H	B	B	A	D	A	H	A	A	B	A	A	H	B	H	H	H	H	B	A	A	B	D	H	B	A	B	H	H	B	H	H	B	H	B	H	H	B	D	H	H
HS0007	HSSNP00056	D	B	H	A	A	B	B	H	B	B	A	A	A	H	A	A	B	A	A	H	B	H	H	H	H	B	A	A	B	A	H	B	A	B	H	H	H	H	H	-	D	B	H	H	B	A	H	H
HS0007	HSSNP00057	D	B	H	A	A	B	B	H	B	B	A	D	A	H	A	A	B	A	A	H	B	H	H	D	H	B	A	D	B	D	H	B	A	B	H	H	H	H	H	-	H	B	H	H	B	A	H	H
HS0007	HSSNP00058	H	B	H	A	A	B	B	H	B	B	A	A	A	H	D	A	B	A	A	H	B	H	H	H	H	B	D	A	B	A	H	B	A	B	H	H	H	H	H	B	H	B	D	H	B	A	H	H
HS0007	HSSNP00059	H	B	H	D	A	B	B	H	B	B	D	D	A	H	A	A	B	D	D	H	B	H	H	D	H	B	A	A	B	D	H	B	A	B	H	H	H	H	H	-	H	B	H	H	B	D	H	H
HS0007	HSSNP00060	H	B	H	A	A	B	B	H	B	B	A	D	A	D	-	A	B	D	A	H	B	H	H	H	H	B	A	A	B	A	H	B	A	B	H	H	H	H	H	B	H	B	H	H	B	A	H	H
HS0007	HSSNP00061	H	B	H	A	A	B	B	H	B	B	A	A	A	H	A	A	B	A	A	H	B	H	H	H	H	B	A	A	B	D	H	B	A	B	H	H	H	H	H	B	H	B	H	H	B	A	H	H
HS0007	HSSNP00062	H	B	H	A	A	B	B	H	B	B	A	A	A	H	A	D	B	A	A	H	B	H	H	H	H	B	A	A	B	-	H	B	A	B	H	H	H	H	H	B	H	B	H	H	B	A	H	H
HS0007	HSSNP00063	H	B	H	A	A	B	B	H	B	B	A	D	A	H	D	A	B	A	A	H	B	H	H	H	H	B	D	A	B	A	H	B	A	B	H	H	H	H	H	-	H	B	H	H	B	A	H	H
HS0007	HSSNP00064	H	B	H	A	A	B	B	H	B	B	A	A	A	H	A	A	B	A	A	H	B	H	H	H	H	B	A	A	B	D	H	B	A	B	H	H	H	H	D	B	H	B	H	H	B	A	H	H
HS0007	HSSNP00065	H	B	H	A	A	B	B	H	B	B	A	A	-	H	A	A	B	A	A	H	B	H	H	H	H	B	D	A	B	A	H	B	A	B	H	H	H	H	D	B	H	B	H	H	B	A	D	H
HS0007	HSSNP00066	H	B	H	-	A	B	B	H	B	B	A	A	A	H	A	A	B	A	A	H	B	H	H	H	H	B	A	D	B	D	H	B	A	B	H	H	H	H	H	-	H	B	H	H	B	A	H	H
HS0008	HSSNP00067	H	B	H	A	A	B	B	H	B	B	A	D	A	H	A	A	B	A	D	H	B	H	H	H	H	B	D	A	B	D	H	B	A	B	H	H	H	H	H	B	H	B	H	H	B	A	H	H
HS0008	HSSNP00068	-	B	H	A	A	B	B	H	B	B	A	A	A	H	A	A	B	A	A	H	B	H	H	H	H	B	D	A	B	D	H	B	A	B	H	H	H	H	H	B	H	-	H	H	B	A	H	H
HS0008	HSSNP00069	H	B	H	A	A	B	B	H	B	B	A	D	A	H	A	A	B	A	D	H	B	H	H	H	H	B	A	A	B	A	H	B	A	B	H	H	H	H	H	B	H	B	H	H	B	A	H	H
HS0008	HSSNP00070	H	B	H	A	A	B	B	H	B	B	A	A	A	H	A	A	B	A	A	H	B	H	H	H	H	B	A	A	B	D	H	B	A	B	H	H	H	H	H	B	H	B	H	H	B	-	H	H
HS0008	HSSNP00071	H	B	H	A	A	B	B	H	B	B	A	D	A	H	A	A	B	A	A	H	B	H	H	H	H	B	A	A	B	D	H	B	A	B	H	H	H	H	H	B	H	B	H	H	B	A	H	H
HS0008	HSSNP00072	H	B	H	A	A	B	B	H	B	B	A	D	A	H	A	A	-	A	A	H	B	H	H	H	H	B	A	A	B	D	H	B	A	B	H	H	H	H	H	B	H	B	H	H	B	A	H	H
HS0009	HSSNP00073	H	B	H	A	A	B	B	H	B	B	A	A	A	H	A	A	B	A	A	H	B	H	H	H	H	B	A	D	B	A	B	B	A	B	H	H	H	B	H	B	H	B	H	H	B	D	H	B
HS0009	HSSNP00074	-	B	H	A	A	B	B	H	B	B	A	A	A	H	A	A	B	A	D	H	B	H	H	H	H	B	A	A	B	A	B	B	A	B	H	H	H	B	H	B	H	B	H	H	B	D	H	B
HS0009	HSSNP00075	H	B	H	A	A	-	B	H	B	B	A	A	A	H	A	A	B	A	A	H	B	H	H	H	H	B	D	A	B	D	B	B	A	B	H	H	H	B	H	B	H	B	H	H	B	A	H	B
HS0009	HSSNP00076	H	B	H	A	A	B	B	H	B	B	A	A	A	H	A	A	B	D	A	H	B	H	H	H	H	B	A	A	B	A	B	B	A	B	H	H	H	B	H	B	H	B	H	H	B	D	H	B
HS0010	HSSNP00077	H	B	H	D	A	B	B	H	B	B	A	A	A	H	A	-	B	A	A	H	B	B	B	H	H	B	A	A	B	D	H	B	D	B	H	H	H	H	H	-	H	B	H	H	B	A	H	H
HS0010	HSSNP00078	H	B	H	A	A	B	B	H	B	B	A	A	A	H	A	A	B	A	A	H	B	B	B	H	H	B	A	A	B	A	H	B	A	B	H	H	H	H	H	-	H	B	H	H	B	D	H	H
HS0010	HSSNP00079	D	B	H	A	A	B	B	H	B	B	A	A	A	H	A	A	B	A	A	H	B	B	B	H	H	B	D	A	B	A	H	B	A	B	H	H	H	H	H	-	H	B	H	H	B	A	H	H
HS0010	HSSNP00080	H	B	H	D	-	B	B	H	B	B	A	A	D	H	-	D	B	A	D	H	B	B	B	H	H	B	A	D	B	D	H	B	A	B	H	H	H	H	H	-	H	B	H	H	B	A	H	H
HS0010	HSSNP00081	D	B	H	D	A	B	B	H	B	B	D	D	A	H	A	A	B	A	D	H	B	B	B	H	H	B	A	D	B	-	H	B	A	B	H	H	H	H	H	-	H	B	H	D	B	A	H	H
HS0010	HSSNP00082	H	B	H	A	A	B	B	H	B	B	A	A	D	H	A	A	B	A	D	H	B	B	B	H	H	B	D	A	B	A	H	B	A	B	H	H	H	H	H	-	-	B	H	H	B	A	H	H
HS0010	HSSNP00083	H	B	H	A	A	B	B	H	B	B	A	A	A	H	A	A	B	A	D	H	B	B	B	H	H	B	A	A	B	A	H	B	A	B	H	H	H	H	H	-	H	B	H	H	B	A	H	H
HS0010	HSSNP00084	H	B	H	A	A	B	B	H	B	B	A	D	A	H	A	A	B	A	D	H	B	B	B	H	H	B	A	A	B	D	H	B	A	B	H	H	H	H	H	B	H	B	H	H	B	A	H	H
HS0010	HSSNP00085	H	B	H	A	A	B	B	H	B	B	A	D	A	H	A	A	B	A	D	H	B	B	B	D	H	B	A	A	B	A	H	B	A	B	H	H	H	H	H	B	H	B	H	H	B	A	H	H
HS0010	HSSNP00086	H	B	H	A	A	B	B	H	B	-	A	D	A	H	A	A	B	A	D	H	B	B	B	H	H	B	D	A	B	A	H	B	A	B	H	H	H	H	H	-	H	B	H	H	B	A	H	H
HS0010	HSSNP00087	H	B	H	A	A	B	B	H	B	-	A	D	A	H	A	A	B	A	D	H	B	B	B	H	H	B	D	A	B	A	H	B	A	B	H	H	H	H	H	B	H	B	H	H	B	A	H	H
HS0010	HSSNP00088	H	B	H	D	A	B	B	H	B	B	A	A	A	H	A	A	B	D	D	H	B	B	B	H	H	B	A	A	B	A	H	B	A	B	H	H	H	H	H	B	H	B	H	H	B	A	H	H
HS0011	HSSNP00089	H	B	H	A	A	B	B	H	B	B	A	A	H	H	A	A	B	A	D	H	B	H	H	H	H	B	A	A	B	H	H	B	A	B	D	H	H	H	H	B	H	B	H	H	B	A	H	H
HS0011	HSSNP00090	H	B	H	A	A	B	B	H	B	B	D	A	H	H	A	A	B	A	D	H	B	H	H	H	H	B	A	D	B	H	H	B	A	B	H	H	H	H	H	B	D	B	H	H	B	A	H	H
HS0011	HSSNP00091	H	B	H	A	A	B	B	H	B	B	A	A	H	H	A	A	B	A	A	H	B	H	H	H	H	B	A	A	B	H	H	B	A	B	H	H	H	H	H	B	H	B	H	H	B	A	H	H
HS0011	HSSNP00092	H	B	H	A	A	B	B	H	B	B	A	A	H	H	A	A	B	D	A	H	B	H	H	H	H	B	A	A	B	D	H	B	A	B	H	H	H	H	H	-	H	B	H	H	B	A	H	H
HS0011	HSSNP00093	H	B	H	A	A	B	B	H	B	B	A	D	H	H	A	A	B	A	A	H	B	H	H	H	H	B	A	A	B	H	H	B	A	B	H	H	H	H	H	B	H	B	H	H	B	A	H	H
HS0011	HSSNP00094	H	B	H	A	A	B	B	H	B	B	A	D	H	H	A	A	B	A	A	H	B	H	H	H	H	B	A	A	B	H	H	B	A	B	H	H	H	H	H	B	H	B	H	H	B	A	H	H
HS0011	HSSNP00095	H	B	H	A	A	B	B	H	B	B	A	A	H	H	A	A	B	A	D	H	B	H	H	H	H	B	A	A	B	H	H	B	A	B	H	H	H	H	H	B	H	B	H	H	B	A	H	H
HS0011	HSSNP00096	H	B	H	A	A	B	B	H	B	B	A	-	H	H	A	A	B	A	D	H	B	H	H	H	H	B	A	A	B	H	H	B	A	B	H	H	H	H	H	B	H	B	H	H	B	A	H	H
HS0011	HSSNP00097	H	B	H	A	A	B	B	H	B	B	A	D	H	H	A	A	B	A	A	H	B	H	H	H	H	B	A	A	B	H	H	B	A	B	H	H	H	H	H	B	H	B	H	H	B	A	H	H
HS0011	HSSNP00098	H	B	H	A	A	B	B	H	B	B	A	A	H	H	A	A	B	A	D	H	B	H	H	H	H	B	A	A	B	H	H	B	A	B	H	H	H	H	H	B	H	B	H	H	B	A	H	H
HS0012	HSSNP00099	H	B	B	A	A	B	B	H	B	B	H	A	B	H	A	A	B	H	A	H	B	H	B	H	H	-	A	H	B	H	H	B	A	B	D	H	A	H	H	B	H	B	H	H	B	A	H	H
HS0012	HSSNP00100	H	B	B	A	A	B	B	H	B	B	H	D	B	H	A	A	B	H	A	H	B	H	B	H	H	B	A	D	B	H	H	B	A	B	A	H	D	H	H	B	H	B	H	H	B	A	H	H
HS0012	HSSNP00101	H	B	B	A	A	B	B	H	B	B	H	A	B	H	A	A	B	H	A	H	B	H	B	H	H	B	A	H	B	H	H	B	A	B	A	H	A	H	H	B	H	B	H	H	B	A	H	H
HS0012	HSSNP00102	H	B	B	A	A	B	B	H	B	B	H	D	B	H	A	A	B	H	A	H	B	H	B	H	H	B	A	H	B	H	H	B	A	B	A	H	A	H	H	B	H	B	H	H	B	A	H	H
HS0013	HSSNP00103	H	B	B	A	A	B	B	H	B	B	H	A	B	H	A	A	B	H	D	H	B	H	B	H	H	B	A	H	B	H	H	B	A	B	A	H	A	H	H	B	H	B	H	H	B	A	H	H
HS0013	HSSNP00104	H	B	B	D	A	B	B	H	B	B	H	D	B	H	A	A	B	H	A	H	B	H	B	H	H	B	A	H	B	H	H	B	A	B	A	H	D	H	H	B	H	B	H	H	B	A	H	H
HS0013	HSSNP00105	H	B	B	A	A	B	B	H	B	B	H	D	B	H	A	A	B	H	A	H	B	H	B	H	H	B	A	H	B	H	H	B	A	B	A	H	A	H	H	B	H	B	H	H	B	A	H	H
HS0013	HSSNP00106	H	B	B	A	A	B	B	H	B	B	H	A	B	D	A	A	B	H	A	H	B	H	B	H	H	B	A	H	B	H	H	B	A	B	A	H	A	H	H	B	H	B	H	H	B	A	H	H
HS0014	HSSNP00107	H	B	B	A	D	B	B	H	B	B	H	A	B	H	A	D	B	H	A	H	B	H	B	B	H	B	A	H	B	H	H	B	A	B	A	H	D	H	H	B	H	B	H	H	B	A	H	H
HS0014	HSSNP00108	H	B	B	A	A	B	B	H	B	B	H	A	B	H	A	A	B	H	A	H	B	H	B	B	H	B	D	H	B	H	H	B	A	B	D	H	A	H	H	B	H	B	H	H	B	A	H	H
HS0014	HSSNP00109	H	B	B	A	A	B	B	H	B	B	H	A	B	H	A	A	B	H	A	H	B	H	B	B	H	B	A	H	B	H	H	B	A	B	A	H	A	H	H	B	H	B	H	H	B	A	H	H
HS0014	HSSNP00110	H	B	B	A	A	B	B	H	B	B	H	A	B	H	A	A	B	H	D	H	B	H	B	B	H	B	D	H	B	H	H	B	A	B	A	H	D	H	H	-	D	B	H	H	B	A	H	H
HS0014	HSSNP00111	H	B	B	A	A	B	B	H	B	B	H	A	B	H	A	A	B	H	A	H	B	H	B	B	H	B	A	H	B	H	H	B	A	B	A	H	A	H	H	B	D	B	H	H	B	D	H	H
HS0015	HSSNP00112	H	B	B	A	A	B	B	H	B	B	H	D	B	H	A	A	B	H	H	H	H	H	B	H	H	B	A	H	B	H	H	B	A	B	D	H	A	H	H	B	H	B	H	H	B	A	H	H
HS0015	HSSNP00113	H	B	B	A	A	B	B	H	B	B	H	A	B	H	A	A	B	H	H	H	H	H	B	H	H	B	D	H	B	H	H	B	A	B	A	H	A	H	H	B	H	B	H	H	B	A	H	H
HS0015	HSSNP00114	H	B	B	A	A	B	B	H	B	B	H	A	B	H	A	A	B	H	H	H	H	H	B	H	H	B	D	H	B	H	H	B	A	B	A	H	A	H	H	-	H	B	H	H	B	A	H	H
HS0015	HSSNP00115	D	B	B	A	A	B	B	H	B	B	H	D	B	H	A	A	B	H	H	H	H	H	B	H	H	B	A	H	B	D	H	B	A	B	A	H	A	H	H	B	H	B	H	H	B	D	H	H
HS0015	HSSNP00116	H	B	B	D	A	B	B	H	B	B	H	A	B	H	A	A	B	H	H	H	H	H	B	H	H	B	A	H	B	D	H	B	A	B	A	H	A	H	H	B	H	B	H	H	B	A	H	H
HS0015	HSSNP00117	H	B	B	A	A	B	B	H	B	B	H	A	B	H	A	A	B	H	H	H	H	H	B	H	H	B	A	H	B	H	H	B	A	B	A	H	A	H	H	B	D	B	H	H	B	A	H	H
HS0015	HSSNP00118	H	B	B	A	A	B	B	H	B	B	H	A	B	H	A	A	B	H	H	H	H	H	B	H	H	B	A	H	B	H	H	B	A	B	A	H	A	H	H	B	D	B	H	H	B	A	H	H
HS0015	HSSNP00119	H	B	B	A	A	B	B	H	B	B	H	A	B	H	A	A	B	H	H	H	H	H	B	H	H	B	A	H	B	H	H	B	A	B	A	H	D	H	H	B	H	B	H	H	B	D	H	H
HS0015	HSSNP00120	H	B	B	A	A	B	B	H	B	B	H	A	B	H	A	A	B	H	H	H	H	H	B	H	H	B	A	H	B	H	H	B	A	B	A	H	A	H	H	-	H	-	H	H	B	A	H	H
HS0015	HSSNP00121	H	B	B	A	A	B	B	H	B	B	H	A	B	H	A	A	B	H	H	H	H	H	B	H	H	B	A	H	B	D	H	B	A	B	A	H	A	H	H	B	H	B	H	H	B	A	H	H
HS0015	HSSNP00122	H	B	B	A	A	B	B	H	B	B	H	A	B	H	A	A	B	H	H	H	H	H	B	H	H	B	A	H	B	H	H	B	A	B	A	H	A	H	H	B	-	B	H	H	B	A	H	H
HS0015	HSSNP00123	D	B	B	A	A	B	B	H	B	B	H	A	B	H	A	A	B	H	H	H	H	H	B	H	H	B	A	H	B	H	H	B	D	B	A	H	A	H	H	B	H	B	H	H	B	A	H	H
HS0015	HSSNP00124	H	B	B	A	A	B	B	H	B	B	H	D	B	H	A	A	-	H	H	H	H	H	B	H	H	B	A	H	B	H	H	B	A	B	A	H	A	H	H	B	H	B	H	H	B	A	H	H
HS0015	HSSNP00125	H	B	B	A	A	B	B	H	B	B	H	A	B	H	A	A	B	H	H	H	H	H	B	H	H	B	A	H	B	H	H	B	A	B	D	H	A	H	H	B	H	B	H	H	B	D	H	H
HS0015	HSSNP00126	H	B	B	-	A	B	B	H	B	B	H	D	B	H	A	A	B	H	H	H	H	H	B	H	H	B	D	H	B	H	H	B	A	B	A	H	A	H	H	B	H	B	H	H	B	A	H	H
HS0016	HSSNP00127	B	B	B	A	H	B	B	H	B	B	H	D	B	H	A	A	B	H	H	H	H	H	B	D	H	B	A	A	B	H	H	B	A	B	D	H	A	B	H	B	H	B	H	H	B	A	A	H
HS0016	HSSNP00128	B	B	B	A	H	B	B	H	B	B	H	A	B	H	A	A	B	H	H	H	H	H	B	B	H	B	A	A	B	H	H	B	A	B	A	H	A	B	H	-	H	B	H	H	B	A	A	H
HS0016	HSSNP00129	B	B	B	A	H	B	B	H	B	B	H	A	B	H	A	A	B	H	H	H	H	H	B	B	H	B	A	A	B	H	H	B	A	B	A	H	D	B	H	-	D	B	H	H	B	D	D	H
HS0016	HSSNP00130	B	B	B	A	H	B	B	H	B	B	H	A	B	H	A	A	B	H	H	H	H	H	B	B	H	B	A	A	B	H	H	B	D	B	A	H	A	B	H	B	H	B	H	H	B	A	A	H
HS0016	HSSNP00131	B	B	B	A	H	B	B	H	B	B	H	A	B	H	A	A	B	H	H	H	H	H	B	B	H	B	D	A	B	H	H	B	A	B	A	H	A	B	H	-	H	B	H	H	B	A	A	H
HS0017	HSSNP00132	H	B	B	A	H	B	B	B	B	B	H	D	B	H	A	D	B	H	H	H	H	H	B	B	H	B	A	A	B	H	H	B	A	D	A	H	A	B	H	B	H	B	H	H	B	A	A	H
HS0017	HSSNP00133	H	B	B	A	H	B	B	B	B	B	H	D	B	H	A	A	B	H	H	H	H	H	B	B	H	B	A	-	B	H	H	B	A	H	A	H	A	B	H	B	H	B	H	H	B	A	A	H
HS0017	HSSNP00134	H	B	B	A	H	B	B	B	B	B	H	D	B	H	A	A	B	H	H	H	H	H	B	B	H	B	D	D	B	H	H	B	A	D	A	H	A	B	H	-	D	B	H	H	B	A	A	H
HS0017	HSSNP00135	H	B	B	A	H	B	B	B	B	B	H	H	B	H	A	A	B	H	H	H	H	H	B	B	H	B	A	A	B	H	H	B	A	H	A	H	A	B	H	B	H	B	H	H	B	A	A	H
HS0017	HSSNP00136	H	B	B	A	H	B	B	B	B	B	H	D	B	H	A	A	B	H	H	H	H	H	B	B	H	B	A	A	B	H	H	B	A	H	A	H	A	B	H	B	H	B	H	H	B	A	A	H
HS0017	HSSNP00137	H	B	B	A	H	B	B	B	B	B	H	H	B	H	A	A	B	H	H	H	H	H	B	B	D	B	D	D	B	H	D	B	A	H	A	H	A	B	H	B	H	B	H	H	B	A	A	H
HS0017	HSSNP00138	H	B	B	A	H	B	B	B	B	B	H	H	B	H	A	A	B	H	H	H	H	H	B	B	H	B	D	A	B	H	H	B	A	H	A	H	A	B	H	B	H	B	H	H	B	A	A	H
HS0017	HSSNP00139	H	B	B	D	H	B	B	B	B	B	H	D	B	H	A	A	B	H	H	H	H	H	B	B	H	B	A	A	B	D	H	B	A	H	A	H	A	B	H	B	H	B	H	H	B	A	A	H
HS0017	HSSNP00140	H	B	B	A	H	B	B	B	B	B	H	H	B	H	A	A	B	H	H	H	H	H	B	B	H	B	A	A	B	H	H	B	A	H	A	H	D	B	H	B	H	B	H	H	B	A	A	H
HS0017	HSSNP00141	H	B	B	D	H	B	B	B	B	B	H	D	B	H	A	D	B	H	H	H	H	H	B	B	H	B	A	A	B	H	H	B	D	D	A	H	A	B	H	B	H	B	H	H	B	A	A	H
HS0017	HSSNP00142	H	B	B	A	H	B	B	B	B	B	H	H	B	H	A	A	B	H	H	H	H	H	B	B	H	B	D	A	B	H	H	B	A	D	A	H	A	B	H	B	H	B	H	H	B	A	A	H
HS0017	HSSNP00143	H	B	B	A	H	B	B	B	B	B	H	H	B	H	A	A	B	H	H	H	H	H	B	B	H	B	A	A	B	H	H	B	A	H	A	H	A	B	H	B	H	B	H	H	B	A	A	H
HS0017	HSSNP00144	H	B	B	-	H	B	B	B	B	B	H	H	B	H	A	A	B	H	H	H	H	H	B	B	H	B	D	A	B	D	H	B	A	H	D	D	A	B	H	B	H	B	H	H	B	A	A	H
HS0017	HSSNP00145	D	B	B	A	H	B	B	B	B	B	H	H	B	H	A	A	B	H	H	H	H	H	B	B	H	B	A	A	B	H	H	B	A	H	A	H	A	B	H	B	H	B	H	H	B	A	A	H
HS0017	HSSNP00146	H	B	B	A	H	B	B	B	B	B	H	H	B	H	A	A	B	H	H	H	H	H	B	B	H	B	A	A	B	H	H	B	A	H	A	H	A	B	H	-	H	B	H	H	B	D	D	H
HS0017	HSSNP00147	H	B	B	A	H	B	B	B	B	B	H	H	B	H	A	A	B	H	H	H	H	H	B	B	H	B	A	A	B	H	H	B	A	H	A	H	A	B	H	B	H	B	H	H	B	A	A	H
HS0017	HSSNP00148	H	B	B	A	H	B	B	B	B	B	H	D	B	H	A	A	B	H	H	H	H	H	B	B	H	B	A	A	B	H	H	B	A	H	A	H	A	B	D	-	H	B	H	H	B	A	A	H
HS0017	HSSNP00149	H	B	B	A	H	B	B	B	B	B	H	H	B	H	-	D	B	H	H	H	H	H	B	B	H	B	A	D	B	H	H	B	A	D	D	H	D	B	H	B	H	B	H	H	B	A	A	H
HS0017	HSSNP00150	H	B	B	A	H	B	B	B	B	B	H	H	B	H	A	A	B	H	H	H	H	H	B	B	H	B	A	A	B	H	H	B	A	H	D	H	A	B	H	B	H	B	H	H	B	A	A	H
HS0017	HSSNP00151	H	B	B	A	H	B	B	B	B	B	H	H	B	H	A	A	B	H	H	H	H	H	B	B	H	B	A	A	B	H	H	B	A	H	A	H	A	B	H	-	H	B	D	H	B	A	A	H
HS0017	HSSNP00152	H	B	B	A	H	B	B	B	B	B	H	H	B	H	A	A	B	H	H	H	H	H	B	B	H	B	A	A	B	H	H	B	A	H	A	H	A	B	H	B	H	B	H	H	B	A	A	H
HS0018	HSSNP00153	H	B	B	D	H	B	B	B	B	H	H	H	H	H	A	A	B	B	H	H	H	B	B	B	H	B	D	A	B	H	H	B	A	H	A	H	A	B	A	B	H	B	H	H	B	A	A	H
HS0018	HSSNP00154	H	B	B	A	H	B	B	B	B	H	H	H	H	H	A	A	B	B	H	H	H	B	B	B	H	B	A	A	B	H	H	B	A	H	A	H	A	B	A	B	D	B	H	H	B	A	A	H
HS0018	HSSNP00155	H	B	B	A	H	B	B	B	B	H	H	H	H	H	A	A	B	B	H	D	H	B	B	B	H	B	A	A	B	H	H	B	A	H	A	H	A	B	A	B	H	B	H	H	B	A	A	H
HS0018	HSSNP00156	H	B	B	A	H	B	B	B	B	H	H	H	H	H	D	A	B	B	H	H	H	B	B	B	H	B	A	A	B	H	H	B	A	H	D	H	A	B	A	B	H	B	H	H	B	A	A	H
HS0018	HSSNP00157	H	B	B	A	H	B	B	B	B	H	H	H	H	H	A	A	B	B	H	H	H	B	B	B	H	B	A	A	B	D	H	B	A	H	A	H	A	B	A	B	H	B	H	H	B	A	A	H
HS0018	HSSNP00158	H	B	B	A	H	B	B	B	B	D	H	H	H	H	A	A	B	B	H	H	H	B	B	B	H	B	A	A	B	H	H	B	A	H	A	H	A	B	A	B	H	B	H	H	B	D	A	H
HS0018	HSSNP00159	H	B	B	A	H	B	B	B	B	D	H	H	H	H	A	D	B	B	H	H	H	B	B	B	H	B	A	A	B	H	H	B	A	H	A	H	A	B	A	B	H	B	H	H	B	A	A	H
HS0018	HSSNP00160	H	B	B	A	H	B	B	B	B	H	H	D	H	H	A	A	B	B	H	H	H	B	B	B	H	B	A	D	B	H	H	B	A	H	D	H	A	B	A	B	H	B	H	H	B	A	A	H
HS0018	HSSNP00161	H	B	B	A	H	C	B	B	C	H	H	H	H	H	A	A	B	C	H	H	H	B	B	B	H	B	A	A	B	H	H	B	A	H	A	H	A	B	A	-	C	C	H	H	B	A	A	H
HS0018	HSSNP00162	H	B	B	A	H	B	B	B	B	H	H	H	H	H	A	A	B	B	H	H	H	B	B	B	H	B	D	A	B	H	H	B	A	H	A	H	A	B	A	-	D	B	H	H	B	A	A	H
HS0018	HSSNP00163	H	B	B	A	H	B	B	B	B	H	H	H	H	H	A	A	B	B	H	H	H	B	B	B	H	B	A	-	B	H	H	B	A	H	A	H	A	B	A	B	H	B	H	H	B	A	A	H
HS0018	HSSNP00164	H	B	B	A	H	B	B	B	B	H	H	H	H	H	A	A	B	B	H	H	H	B	B	B	H	B	A	A	B	H	H	B	A	H	A	H	D	B	A	B	H	B	H	H	B	A	A	H
HS0018	HSSNP00165	H	B	B	D	H	B	B	B	B	H	H	H	H	H	A	A	B	B	H	H	H	B	B	B	H	B	D	A	B	H	H	B	A	H	A	H	A	B	D	B	H	B	H	H	B	A	A	H
HS0018	HSSNP00166	H	B	B	A	H	B	B	B	B	H	H	H	H	H	A	A	B	B	H	H	H	B	B	B	H	B	A	A	B	H	H	B	A	H	A	H	A	B	D	B	H	B	H	H	B	A	A	H
HS0019	HSSNP00167	H	H	B	H	H	B	B	B	H	H	H	H	H	H	A	A	B	B	H	H	H	B	B	B	H	B	D	D	B	H	H	B	A	H	A	H	A	B	A	B	H	B	H	H	B	D	H	H
HS0019	HSSNP00168	H	H	B	H	H	B	B	B	H	H	H	H	H	H	A	A	B	B	H	H	H	B	B	B	H	B	D	D	B	H	H	B	A	H	A	H	A	B	A	B	H	B	H	H	B	A	H	H
HS0019	HSSNP00169	H	H	B	H	H	B	B	B	H	H	H	H	H	H	D	A	B	B	H	H	H	B	B	B	H	B	A	A	B	H	H	B	A	H	A	H	A	B	A	B	H	B	H	H	B	A	H	H
HS0019	HSSNP00170	H	H	B	H	H	B	B	B	D	H	H	H	H	H	A	A	B	B	H	H	H	B	B	B	H	B	A	A	B	H	H	B	A	H	A	H	A	B	A	B	H	B	H	H	B	A	H	H
HS0020	HSSNP00171	H	H	B	H	H	B	B	B	H	-	H	H	H	H	H	D	B	B	H	H	H	B	B	B	H	H	A	D	B	H	H	B	A	H	D	H	A	B	D	H	H	B	H	H	B	A	H	H
HS0020	HSSNP00172	H	H	B	H	H	B	B	B	H	H	H	H	H	H	D	A	B	B	H	H	H	B	B	B	H	H	D	A	B	D	H	B	A	H	A	H	A	B	A	H	D	B	H	H	B	D	H	D
HS0020	HSSNP00173	H	H	B	H	H	B	B	B	H	D	D	H	H	H	H	A	B	B	H	H	H	B	B	B	H	H	A	A	B	H	H	B	A	H	A	H	A	B	A	H	H	B	H	H	B	A	H	H
HS0020	HSSNP00174	H	H	B	H	H	B	B	B	H	H	H	H	H	H	H	A	B	B	D	H	H	B	B	B	H	H	A	A	B	H	H	B	A	H	A	H	A	B	D	H	H	B	H	H	B	A	H	H
HS0020	HSSNP00175	H	H	B	H	H	B	B	B	H	-	H	H	H	H	H	A	B	B	H	H	H	B	B	B	H	H	A	A	B	H	H	B	A	H	A	H	A	B	A	H	H	B	H	H	B	A	H	H
HS0020	HSSNP00176	H	H	B	H	H	B	B	B	H	H	H	H	H	H	H	A	B	B	H	H	H	B	B	B	H	H	A	D	B	H	H	B	A	H	D	H	A	B	A	H	H	B	H	H	B	A	H	H
HS0020	HSSNP00177	H	H	B	H	H	B	B	B	D	H	H	-	D	H	H	A	B	B	H	H	H	B	B	B	H	H	A	A	B	H	H	B	A	H	A	H	A	B	A	H	H	B	H	H	B	A	H	H
HS0020	HSSNP00178	H	H	B	H	H	B	B	B	H	-	H	H	H	H	H	A	B	B	H	H	H	B	B	B	H	H	A	A	B	D	H	B	A	H	D	H	A	B	A	D	-	B	H	H	B	A	H	H
HS0020	HSSNP00179	H	H	B	H	H	B	B	B	H	D	H	H	H	H	H	A	B	B	H	H	H	B	B	B	H	H	A	A	B	H	H	B	A	H	A	H	A	B	A	H	H	B	H	H	B	A	H	H
HS0020	HSSNP00180	H	H	B	H	H	B	B	B	H	H	H	H	H	H	H	A	B	B	H	H	D	B	B	B	H	H	D	A	B	H	H	B	A	H	A	H	A	B	A	D	H	B	H	H	B	D	H	H
HS0021	HSSNP00181	H	H	B	H	H	B	B	B	H	H	H	H	H	H	H	A	B	B	H	H	H	B	B	B	H	D	A	A	B	H	H	H	A	H	A	H	A	B	A	H	H	B	H	H	B	A	H	B
HS0021	HSSNP00182	H	H	B	H	H	B	B	B	H	H	H	H	H	H	H	A	B	B	H	H	H	B	B	B	H	H	D	D	B	H	H	H	A	H	A	H	A	B	A	H	H	B	H	H	B	A	H	B
HS0021	HSSNP00183	H	H	B	H	H	B	B	B	D	H	H	H	H	H	H	A	B	B	H	H	H	B	B	B	H	H	A	D	B	H	H	H	A	H	A	H	A	B	D	H	H	B	H	H	B	A	H	B
HS0021	HSSNP00184	H	H	B	H	H	B	B	B	H	H	H	H	H	H	H	A	B	B	H	H	H	B	B	B	H	H	A	A	B	H	H	H	A	-	A	H	A	B	A	H	H	B	H	H	B	A	H	B
HS0021	HSSNP00185	H	H	B	H	H	B	B	B	H	H	H	H	H	H	H	A	B	B	H	H	H	B	B	B	H	H	A	A	B	H	H	H	A	H	A	H	A	B	A	H	H	B	H	H	B	A	H	B
HS0021	HSSNP00186	H	H	B	H	H	B	B	B	H	H	H	H	H	H	H	A	B	B	H	H	H	B	B	B	H	H	A	A	B	H	H	H	A	H	A	H	A	B	A	H	H	-	H	H	B	A	H	B
HS0021	HSSNP00187	H	H	B	H	H	B	B	B	H	H	H	H	H	H	H	A	B	B	H	H	H	B	B	B	H	H	A	D	B	H	H	H	A	H	D	H	A	B	A	H	H	B	H	H	B	A	H	B
HS0021	HSSNP00188	H	H	B	H	H	B	B	B	H	H	H	H	H	H	H	A	B	B	H	H	H	B	B	B	H	H	D	A	B	D	H	H	A	H	D	H	A	B	D	H	H	B	H	H	B	A	H	B
HS0022	HSSNP00189	H	H	B	H	H	B	B	B	H	H	H	H	H	H	H	A	B	B	H	B	B	B	B	B	H	H	H	D	B	H	H	H	A	H	A	H	D	B	D	D	H	B	H	B	B	H	H	B
HS0022	HSSNP00190	H	H	B	H	H	B	B	B	H	D	H	D	H	H	D	A	B	B	H	B	B	B	B	B	H	H	H	A	B	H	H	H	-	H	D	H	A	B	D	H	H	B	H	B	B	H	H	B
HS0022	HSSNP00191	H	H	B	H	H	B	B	B	H	D	H	H	H	H	H	D	B	B	H	B	B	B	B	B	H	H	H	A	B	H	H	H	A	H	A	H	A	B	D	H	H	B	H	B	B	H	H	B
HS0022	HSSNP00192	H	H	B	H	H	B	B	B	H	H	H	H	H	D	H	A	B	B	H	B	B	B	B	B	H	H	H	A	B	H	H	H	A	H	A	H	A	B	A	H	H	B	H	B	B	H	H	B
HS0022	HSSNP00193	H	H	B	H	H	B	B	B	H	D	H	H	H	H	H	A	B	B	H	B	B	B	B	B	H	H	H	A	B	H	H	D	A	H	A	H	A	B	D	H	H	B	H	B	B	H	H	B
HS0022	HSSNP00194	H	H	B	H	H	B	B	B	H	-	H	H	H	H	H	A	B	B	D	B	B	B	B	B	H	H	H	A	B	H	H	H	A	H	A	H	A	B	A	H	D	B	H	B	B	H	H	B
HS0022	HSSNP00195	H	H	B	H	H	B	B	B	H	H	H	H	H	H	H	D	B	B	H	B	B	B	B	B	H	H	H	D	B	H	H	H	A	H	A	H	A	B	D	-	H	B	H	B	B	H	H	B
HS0022	HSSNP00196	H	H	B	H	H	B	B	B	H	H	H	H	H	H	H	A	B	B	H	B	B	B	B	B	H	H	H	D	B	D	H	H	A	H	D	H	D	B	A	H	H	B	H	B	B	H	H	B
HS0022	HSSNP00197	H	H	B	H	H	B	B	B	H	H	H	H	H	H	H	A	B	B	H	B	B	B	B	B	H	H	H	A	B	D	H	H	A	H	A	H	A	B	A	H	H	B	H	B	B	H	H	B
HS0022	HSSNP00198	H	H	B	H	H	B	B	B	H	H	H	H	H	H	H	A	B	B	H	B	B	B	B	B	H	H	H	A	B	H	H	H	A	H	D	H	A	B	D	H	H	B	H	B	B	H	H	B
HS0022	HSSNP00199	H	H	B	H	H	B	B	B	H	D	H	H	H	H	H	A	B	B	H	B	B	B	B	B	H	H	H	A	B	D	H	H	A	H	D	H	D	B	A	H	H	B	H	B	B	H	H	B
HS0022	HSSNP00200	D	H	B	H	H	B	B	B	H	-	H	H	H	H	H	A	B	B	H	B	B	B	B	B	H	H	H	A	B	H	H	D	A	H	A	H	A	B	A	H	H	B	H	B	B	H	H	B
HS0022	HSSNP00201	H	H	B	H	H	B	B	B	H	H	H	H	H	H	H	D	B	B	H	B	B	B	B	B	H	H	H	A	B	D	H	D	A	H	A	H	A	B	A	-	H	B	H	B	B	H	H	B
HS0022	HSSNP00202	H	H	B	H	H	B	B	B	H	H	H	H	H	H	H	D	B	B	H	B	B	B	B	B	H	H	H	A	B	D	H	H	A	H	A	H	A	B	A	-	H	B	H	B	B	H	H	B
HS0022	HSSNP00203	H	H	B	H	H	B	B	B	H	H	H	H	H	H	H	A	B	B	H	B	B	B	B	B	H	H	H	A	B	H	H	-	A	H	D	H	A	B	A	H	H	B	H	B	B	H	H	B
HS0022	HSSNP00204	H	H	B	H	H	B	B	B	H	H	H	H	H	H	H	A	B	B	H	B	B	B	B	B	H	H	H	D	B	H	H	H	A	H	D	H	A	B	D	H	H	B	H	B	B	H	H	B
HS0022	HSSNP00205	H	H	B	H	H	B	B	B	H	H	H	H	H	H	H	A	B	B	H	B	B	B	B	B	H	H	H	A	B	H	H	H	A	H	D	H	A	B	A	H	H	B	H	B	B	H	H	B
HS0022	HSSNP00206	H	H	B	H	H	B	B	B	H	H	H	H	H	H	H	A	B	B	H	B	B	B	B	B	H	H	H	A	B	H	H	H	A	H	D	H	A	B	D	H	H	B	H	B	B	H	H	B
HS0022	HSSNP00207	H	H	B	H	H	B	B	B	H	H	H	H	H	H	H	D	B	B	H	B	B	B	B	B	H	H	H	A	B	H	H	H	A	H	D	H	A	B	A	H	H	B	H	B	B	H	H	B
HS0022	HSSNP00208	H	H	B	H	H	B	B	B	H	H	H	H	H	H	H	A	B	B	H	B	B	B	B	B	H	H	H	A	B	H	H	D	A	D	A	H	A	B	A	H	H	B	H	B	B	H	H	B
HS0022	HSSNP00209	H	H	B	H	H	B	B	B	D	H	H	H	H	H	H	A	B	B	H	B	B	B	B	B	H	H	H	A	B	H	H	H	A	H	A	H	A	B	A	H	H	B	H	B	B	H	H	B
HS0022	HSSNP00210	H	H	B	H	H	B	B	B	H	H	H	H	H	H	H	A	B	B	H	B	B	B	B	B	H	H	H	A	B	H	H	H	A	H	A	H	A	B	A	H	H	B	H	B	B	H	H	B
HS0022	HSSNP00211	H	H	B	H	H	B	B	B	H	H	H	H	H	H	H	A	B	B	H	B	B	B	B	B	H	H	H	A	B	H	H	H	A	H	A	H	A	B	-	H	H	B	H	B	B	H	H	B
HS0022	HSSNP00212	H	H	B	H	H	B	B	B	H	H	H	H	H	H	H	A	B	B	H	B	B	B	B	B	H	H	H	A	B	H	H	H	A	H	A	H	A	B	A	H	H	B	H	B	B	H	H	B
HS0022	HSSNP00213	H	H	B	H	H	B	B	B	H	H	H	-	H	H	H	D	B	B	H	B	B	B	B	B	H	H	H	D	B	H	H	H	A	H	D	H	A	B	A	H	H	B	H	B	B	H	H	B
HS0022	HSSNP00214	H	H	B	H	H	B	B	B	H	H	H	-	H	H	H	A	B	B	H	B	B	B	B	B	H	H	H	D	B	H	H	H	D	H	D	H	A	B	A	H	H	B	H	B	B	H	D	B
HS0022	HSSNP00215	H	H	B	H	H	B	B	B	H	D	H	H	H	H	H	A	B	B	D	B	B	B	B	B	H	H	H	A	B	H	H	H	A	H	A	H	A	B	A	H	H	B	H	B	B	D	H	B
HS0022	HSSNP00216	H	H	B	H	H	B	B	B	H	D	H	H	H	H	H	A	B	B	D	B	B	B	B	B	H	H	H	A	B	H	H	H	A	H	A	H	A	B	A	H	H	B	H	B	B	H	H	B
HS0022	HSSNP00217	H	H	B	H	H	B	B	B	H	-	H	H	H	H	H	A	B	B	H	B	B	B	B	B	H	H	D	D	B	H	H	H	A	H	D	H	A	B	A	H	H	B	H	B	B	H	H	B
HS0022	HSSNP00218	H	H	B	H	H	B	B	B	H	-	H	H	H	H	H	D	B	B	H	B	B	B	B	B	H	H	H	D	B	H	H	H	A	H	A	H	A	B	A	H	H	B	H	B	B	H	H	B
HS0022	HSSNP00219	H	H	B	H	D	B	B	B	H	H	H	H	H	H	H	D	B	B	-	B	B	B	B	B	H	H	H	D	B	H	H	H	D	H	-	H	A	B	D	-	H	B	H	B	B	H	H	B
HS0023	HSSNP00220	H	B	B	H	H	B	B	B	H	H	H	H	H	H	H	A	B	B	H	H	B	B	B	B	B	H	H	A	B	H	H	H	A	H	A	H	A	B	D	H	H	B	A	H	B	H	H	B
HS0023	HSSNP00221	H	B	B	H	H	B	B	B	H	H	H	H	H	H	H	A	B	B	H	H	B	B	B	B	B	H	-	D	B	H	H	H	A	H	A	H	A	B	A	-	H	B	A	H	B	H	H	B
HS0023	HSSNP00222	H	B	B	H	H	B	B	B	H	D	H	H	H	H	H	D	B	B	H	H	B	B	B	B	B	H	H	D	B	H	H	H	A	H	A	H	A	B	A	H	H	B	A	H	B	H	H	B
HS0023	HSSNP00223	H	B	B	H	H	B	B	B	H	H	H	H	H	H	H	A	B	B	H	H	B	B	B	B	B	H	H	A	B	H	H	H	A	H	A	H	A	B	A	H	D	B	A	H	B	H	H	B
HS0023	HSSNP00224	H	B	B	H	H	B	B	B	H	H	H	H	H	H	H	A	B	B	H	H	B	B	B	B	B	D	H	A	B	H	H	H	A	D	A	H	D	B	A	H	H	B	A	H	B	H	H	B
HS0023	HSSNP00225	H	B	B	H	H	B	B	B	H	H	H	H	H	H	H	A	B	B	H	H	B	B	B	B	B	H	D	A	B	H	H	H	A	H	A	H	A	B	A	H	H	B	A	H	B	H	H	B
HS0023	HSSNP00226	H	B	B	H	H	B	B	B	H	H	H	H	H	H	H	A	B	B	H	H	B	B	B	B	B	D	H	A	B	H	H	H	A	H	A	H	D	B	A	D	H	B	A	H	B	H	H	B
HS0023	HSSNP00227	H	B	B	H	H	B	B	B	H	H	H	H	H	H	H	A	B	B	H	H	B	B	B	B	B	H	D	A	B	H	H	H	A	H	D	H	A	B	A	D	D	B	A	H	B	H	H	B
HS0023	HSSNP00228	H	B	B	H	D	B	B	B	H	H	H	H	H	H	H	A	B	B	H	H	B	B	B	B	B	H	H	D	B	H	H	H	A	H	D	H	A	B	D	-	H	B	A	H	B	H	H	B
HS0023	HSSNP00229	H	B	B	H	D	B	B	B	H	H	H	H	H	H	H	A	B	B	H	H	B	B	B	B	B	H	H	D	B	H	H	H	A	H	D	H	A	B	D	-	H	B	A	H	B	H	H	B
HS0023	HSSNP00230	H	B	B	H	H	B	B	B	H	H	H	H	H	H	H	A	B	B	D	H	B	B	B	B	B	H	H	A	B	H	H	H	A	H	A	H	A	B	D	-	H	B	A	H	B	H	H	B
HS0023	HSSNP00231	H	B	B	H	H	B	B	-	H	H	H	H	H	H	H	A	B	B	H	H	B	B	B	B	B	H	H	-	B	H	H	H	D	H	D	H	D	B	D	H	H	B	A	H	B	H	H	B
HS0023	HSSNP00232	H	B	B	H	H	B	B	B	H	H	H	H	H	H	H	A	B	B	H	H	B	B	B	B	B	H	H	D	B	H	H	H	A	H	D	H	A	B	A	H	H	B	A	H	B	H	H	B
HS0023	HSSNP00233	H	B	B	H	H	B	B	B	H	H	H	H	H	H	H	A	B	B	H	H	B	B	B	B	B	H	H	A	B	H	H	H	A	H	A	H	A	B	A	H	D	B	A	H	B	H	H	B
HS0023	HSSNP00234	H	B	B	H	H	B	B	B	H	H	H	H	H	H	H	A	B	B	H	H	B	B	B	B	B	H	H	A	B	H	H	H	A	H	D	H	D	B	A	H	H	B	A	H	B	H	H	B
HS0023	HSSNP00235	H	B	B	H	H	B	B	B	H	H	H	H	H	H	H	A	B	B	H	H	B	B	B	B	B	H	H	A	B	H	H	H	A	H	D	H	D	B	A	H	H	B	A	H	B	H	H	B
HS0023	HSSNP00236	H	B	B	H	H	B	B	B	H	H	H	H	H	H	H	A	B	B	H	H	B	B	B	B	B	H	H	A	B	H	H	H	A	H	A	H	A	B	A	H	H	B	A	H	B	H	H	B
HS0023	HSSNP00237	H	B	B	H	H	B	B	B	H	D	H	H	H	H	H	A	B	B	H	H	B	B	B	B	B	H	H	A	B	H	H	H	A	H	D	H	A	B	A	D	H	B	A	H	B	H	H	B
HS0024	HSSNP00238	H	H	B	H	H	B	B	B	H	D	B	H	H	H	H	A	B	B	A	H	H	B	B	B	H	B	H	A	B	H	H	H	A	H	A	B	A	H	A	H	H	B	B	B	B	H	H	B
HS0024	HSSNP00239	H	H	B	H	H	B	B	B	H	D	B	H	H	H	H	A	B	B	A	H	H	B	B	B	H	B	H	A	B	H	H	H	A	H	A	B	A	H	A	H	H	B	B	B	B	H	H	B
HS0024	HSSNP00240	H	H	B	H	H	B	B	B	H	D	B	H	H	H	H	A	B	B	A	H	H	B	B	B	H	B	H	D	B	H	H	H	A	H	A	B	A	H	A	H	H	B	B	B	B	H	H	B
HS0024	HSSNP00241	H	H	B	H	H	B	B	B	D	H	B	H	H	H	H	A	B	B	A	H	H	B	B	B	H	B	H	A	B	H	H	H	A	H	D	B	D	H	A	H	H	B	B	B	B	H	H	B
HS0024	HSSNP00242	H	H	B	H	H	B	B	B	D	H	B	H	H	H	H	A	B	B	A	H	H	B	B	B	H	B	H	A	B	H	H	H	A	H	D	B	D	H	D	H	H	B	B	B	B	H	H	B
HS0024	HSSNP00243	H	H	B	H	H	B	B	B	H	H	B	H	H	H	H	A	B	B	A	H	H	B	B	B	H	B	-	A	B	H	H	H	A	H	A	B	A	H	A	H	H	B	B	B	B	H	H	B
HS0024	HSSNP00244	H	H	B	H	H	B	B	B	H	H	B	H	H	H	H	A	B	B	A	H	H	B	B	B	H	B	H	A	B	H	H	H	A	H	A	B	A	H	A	H	H	B	B	B	B	H	H	B
HS0024	HSSNP00245	H	H	B	H	H	B	B	B	H	H	B	H	H	H	H	A	B	B	A	H	H	B	B	B	H	B	H	A	B	H	H	H	A	H	A	B	A	H	A	H	H	B	B	B	B	H	H	B
HS0024	HSSNP00246	H	H	B	H	H	B	B	B	H	H	B	H	H	H	H	A	B	B	A	H	H	B	B	B	H	B	H	A	B	H	H	H	A	H	A	B	A	H	A	H	H	B	B	B	B	H	H	B
HS0024	HSSNP00247	H	H	B	H	H	B	B	B	H	H	B	H	D	H	H	A	B	B	A	H	H	B	B	B	H	B	H	A	B	H	H	H	A	H	A	B	A	H	A	H	H	-	B	B	B	H	H	B
HS0024	HSSNP00248	H	H	B	H	H	B	B	B	H	H	B	H	H	H	H	A	B	B	A	H	H	B	B	B	H	B	H	A	B	H	H	H	A	H	D	B	A	H	A	H	H	B	B	B	B	H	H	B
HS0024	HSSNP00249	H	H	B	H	H	B	B	B	H	H	B	H	H	H	H	A	B	B	A	H	H	B	B	B	H	B	H	D	B	-	H	H	A	H	D	B	A	H	A	D	H	B	B	B	B	H	H	B
HS0024	HSSNP00250	D	H	B	H	H	B	B	B	H	-	B	H	H	H	H	A	B	B	A	H	H	B	B	B	H	B	H	A	B	-	H	H	D	H	A	B	A	H	A	H	H	B	B	B	B	H	H	B
HS0024	HSSNP00251	H	H	B	H	H	B	B	B	H	-	B	H	H	H	H	A	B	B	A	H	H	B	B	B	H	B	H	D	B	-	H	H	A	H	D	B	A	H	A	H	H	B	B	B	B	H	H	B
HS0024	HSSNP00252	H	H	B	H	H	B	B	B	H	D	B	H	H	-	H	A	B	B	A	H	H	B	B	B	H	B	H	A	B	H	H	H	A	H	A	B	A	H	A	D	H	B	B	B	B	H	H	B
HS0024	HSSNP00253	H	H	B	H	H	B	B	B	H	H	B	H	H	H	H	A	B	B	A	H	H	B	B	B	H	B	H	A	B	H	H	H	A	H	A	B	A	H	A	-	H	B	B	B	B	H	H	B
HS0025	HSSNP00254	H	H	B	B	H	H	H	B	D	D	B	H	H	H	H	A	B	H	A	H	H	B	H	B	H	B	H	A	B	B	H	H	A	D	D	B	A	H	A	H	H	B	B	B	H	H	H	B
HS0025	HSSNP00255	H	-	B	B	H	H	H	B	H	H	B	H	H	H	H	-	B	H	A	H	H	B	H	B	H	B	D	A	B	B	D	H	D	H	D	B	-	H	A	-	H	B	B	B	H	H	H	B
HS0025	HSSNP00256	H	H	B	B	H	H	H	B	H	H	B	H	H	H	H	D	B	H	A	H	H	B	H	B	H	B	H	A	B	B	H	H	A	H	D	B	A	H	A	D	H	B	B	B	H	H	H	B
HS0026	HSSNP00257	H	H	H	A	H	H	B	H	H	A	B	D	H	B	H	B	H	A	B	A	H	A	B	A	H	B	H	H	B	D	D	H	A	H	H	B	H	A	A	B	B	H	H	H	B	H	A	B
HS0026	HSSNP00258	H	H	H	A	H	H	B	H	H	D	B	D	H	B	H	B	H	A	B	A	H	A	B	-	D	B	H	H	B	A	A	H	A	H	H	B	H	A	A	B	B	H	H	H	B	H	A	B
HS0026	HSSNP00259	H	H	H	A	H	H	B	H	H	D	B	A	H	B	H	B	H	A	B	D	H	A	B	D	H	B	H	H	B	A	A	H	A	H	H	B	H	A	A	B	B	H	H	H	B	H	A	B
HS0026	HSSNP00260	H	H	H	A	H	H	B	H	H	D	B	A	H	B	H	B	H	A	B	A	H	A	B	D	H	B	D	H	B	A	A	H	A	H	H	B	H	A	D	D	B	D	H	H	B	H	A	B
HS0026	HSSNP00261	H	H	H	A	H	H	B	H	H	A	C	A	H	B	H	C	C	A	C	A	H	A	B	A	H	C	H	H	B	A	A	H	A	H	H	B	H	A	A	C	B	H	H	H	B	H	A	B
HS0026	HSSNP00262	H	H	H	A	H	C	B	H	C	-	B	A	H	C	H	B	C	A	B	A	C	A	B	A	-	-	C	H	B	A	A	-	A	H	-	B	C	A	A	B	B	H	H	C	B	C	A	B
HS0027	HSSNP00263	H	H	B	D	H	H	H	H	H	H	B	A	A	B	H	H	H	A	B	A	H	A	B	H	H	B	H	H	B	D	A	H	A	H	H	H	H	A	A	A	B	-	A	H	B	H	A	B
HS0027	HSSNP00264	H	H	B	A	H	H	H	H	H	H	B	A	A	B	H	H	H	A	B	A	H	A	B	H	H	B	H	H	B	A	A	H	A	H	H	H	H	A	A	A	B	B	A	H	B	H	A	B
HS0027	HSSNP00265	H	H	B	A	H	H	H	H	H	H	B	A	A	B	H	H	H	A	B	A	H	A	B	H	H	C	H	H	B	A	A	H	A	H	H	H	H	A	A	A	B	B	A	H	B	H	A	C
HS0027	HSSNP00266	H	H	C	A	H	H	H	C	H	C	B	A	A	B	H	H	C	A	B	A	H	A	B	H	H	C	H	H	B	A	A	H	A	H	H	H	H	A	A	A	B	-	A	H	B	H	A	B
HS0027	HSSNP00267	H	H	B	A	H	H	H	H	H	H	B	A	A	B	H	H	H	A	C	A	H	A	B	H	H	C	H	H	B	A	A	H	A	H	H	H	H	A	A	A	B	B	A	H	B	H	A	B
HS0028	HSSNP00268	H	H	C	A	B	H	C	H	A	H	B	A	A	B	H	H	H	A	B	A	H	A	B	A	H	B	C	H	B	A	A	H	A	H	H	H	H	A	H	A	B	B	A	H	B	H	A	H
HS0028	HSSNP00269	H	H	C	A	B	H	C	H	A	H	B	A	A	B	H	H	H	A	B	A	H	A	B	A	H	C	C	H	B	A	A	H	A	H	H	H	H	A	C	A	B	B	A	H	B	H	A	H
HS0028	HSSNP00270	H	H	C	A	B	H	B	H	A	H	B	A	A	C	H	H	H	A	C	A	H	A	B	A	H	C	B	H	B	A	A	H	A	H	H	H	H	A	H	A	B	C	A	H	B	H	A	H
HS0028	HSSNP00271	H	H	C	A	B	H	C	H	A	H	C	A	A	C	H	H	H	A	C	A	H	A	C	A	H	C	-	H	B	A	A	H	A	H	H	H	H	A	H	A	C	C	A	H	B	H	A	H
HS0028	HSSNP00272	H	H	B	A	B	H	B	H	A	C	B	A	A	B	H	H	H	A	B	A	H	A	B	A	H	C	B	H	B	A	A	H	A	H	H	H	H	A	H	A	B	C	A	H	B	H	A	H
HS0028	HSSNP00273	H	H	B	A	B	H	B	H	A	H	B	A	A	B	H	H	H	A	B	A	H	A	B	A	H	B	B	H	B	A	A	H	A	-	H	H	H	A	H	A	B	B	A	H	B	H	A	H
HS0028	HSSNP00274	H	H	C	A	B	H	B	H	A	H	B	A	A	B	H	H	-	A	B	A	H	A	B	A	H	B	B	H	B	A	A	C	A	H	H	H	H	A	H	A	B	C	A	H	B	H	A	H
HS0028	HSSNP00275	H	H	B	A	B	H	B	H	A	H	B	A	A	B	H	H	H	A	B	A	H	A	B	A	H	B	C	H	B	A	A	H	A	H	H	H	H	A	H	A	C	C	A	H	C	H	A	H
HS0028	HSSNP00276	H	H	B	A	B	H	B	H	A	H	B	A	A	B	H	H	H	A	C	A	H	A	B	A	H	C	C	H	B	A	A	H	A	H	H	H	H	A	H	A	C	C	A	H	B	H	A	H
HS0029	HSSNP00277	H	H	B	A	B	H	B	H	D	H	B	D	A	B	H	H	D	A	B	A	H	H	B	D	H	B	B	B	B	D	A	H	H	H	H	H	H	A	B	B	H	B	A	H	B	H	A	H
HS0029	HSSNP00278	H	H	B	A	B	H	B	H	A	-	B	A	A	B	H	H	H	A	B	A	H	H	B	H	H	B	B	B	B	D	A	H	H	H	H	H	H	A	B	B	H	B	A	H	B	H	A	H
HS0029	HSSNP00279	H	H	B	A	B	H	B	H	D	H	B	A	A	B	H	H	H	A	B	A	H	H	B	D	H	B	B	B	B	A	A	H	H	D	H	H	H	A	B	B	D	B	A	H	B	H	A	H
HS0029	HSSNP00280	H	H	B	A	B	H	B	H	D	-	B	D	A	B	H	H	H	A	B	A	H	H	B	H	H	B	B	B	B	D	A	H	H	H	H	H	H	A	B	B	D	B	A	H	B	H	A	H
HS0029	HSSNP00281	D	H	B	A	B	H	B	H	D	H	B	D	A	B	D	H	H	D	B	D	H	H	B	H	H	B	B	B	B	D	A	H	H	H	H	H	H	A	B	B	H	-	A	H	B	H	A	H
HS0029	HSSNP00282	H	H	B	D	B	H	B	H	A	D	B	A	A	B	H	D	D	A	B	A	H	H	B	H	H	B	B	B	B	D	A	H	H	H	H	H	H	A	B	B	H	B	D	H	B	H	A	H
HS0029	HSSNP00283	H	H	B	A	B	H	B	H	D	D	B	A	A	B	H	H	H	A	B	A	H	H	B	H	H	B	B	B	B	D	A	H	H	H	H	H	H	A	B	-	H	B	A	H	B	H	A	H
HS0029	HSSNP00284	H	H	B	A	B	H	B	H	A	D	B	D	A	B	H	H	H	A	B	A	H	H	B	H	H	B	B	B	B	D	A	H	H	H	H	H	H	A	B	B	H	B	A	H	B	H	A	H
HS0029	HSSNP00285	D	H	B	A	B	H	B	H	D	H	B	D	A	B	H	H	H	D	B	A	H	H	B	H	H	B	B	B	B	A	D	D	H	H	H	H	D	D	B	B	H	B	A	H	B	H	A	H
HS0030	HSSNP00286	A	H	H	A	B	H	B	A	A	H	H	A	A	B	H	B	H	H	B	H	B	H	B	B	H	H	B	B	H	A	A	H	B	H	H	A	H	A	B	-	H	B	A	H	B	H	D	B
HS0030	HSSNP00287	A	H	H	A	B	H	B	A	A	H	H	D	A	B	H	B	H	H	B	H	B	H	B	B	H	H	B	B	H	A	A	H	B	H	H	A	H	A	B	H	H	-	A	H	B	H	D	B
HS0030	HSSNP00288	D	H	H	A	B	H	B	A	A	D	H	A	D	B	H	B	H	H	B	H	B	H	B	B	H	H	B	B	H	D	A	H	B	D	-	A	-	A	B	D	H	B	-	H	B	H	A	B
HS0031	HSSNP00289	-	H	H	A	B	H	B	H	A	H	H	A	A	B	H	B	H	H	B	H	H	H	B	B	H	H	B	H	H	D	A	H	B	H	H	H	A	A	B	H	H	B	A	H	B	H	A	H
HS0031	HSSNP00290	A	H	H	A	B	H	B	H	A	H	H	A	A	B	H	B	H	H	B	H	H	H	B	B	H	H	B	H	H	D	D	H	B	H	H	H	A	A	B	H	H	B	A	H	B	H	A	H
HS0031	HSSNP00291	A	H	H	A	B	H	B	H	A	H	H	A	A	B	H	C	H	H	B	H	H	H	B	B	H	H	B	H	H	A	A	H	B	H	H	H	A	A	B	-	C	C	A	H	B	H	A	H
HS0031	HSSNP00292	A	H	H	A	B	H	-	H	A	H	H	A	A	B	H	B	H	H	B	H	H	H	B	B	H	H	B	H	H	A	A	H	B	H	H	H	A	A	B	H	H	C	A	H	B	C	A	C
HS0032	HSSNP00293	H	H	H	A	B	H	B	H	A	-	H	A	A	B	A	B	A	H	B	H	H	H	C	C	H	H	B	H	H	A	A	H	B	H	A	H	H	A	B	H	H	C	A	A	B	H	A	H
HS0032	HSSNP00294	D	D	H	A	D	H	D	H	A	H	D	D	A	B	A	B	A	H	B	H	H	D	B	B	D	H	B	H	D	A	D	H	B	H	A	H	D	A	D	H	H	B	A	A	D	H	A	H
HS0032	HSSNP00295	D	D	H	A	B	D	B	H	A	H	H	A	A	D	A	D	A	H	D	H	H	H	D	D	H	D	B	H	H	A	D	H	B	D	A	H	H	A	B	D	D	B	A	A	B	H	A	H
HS0032	HSSNP00296	H	H	H	A	B	H	B	H	A	H	H	A	A	B	A	B	A	H	B	H	H	H	B	B	H	H	C	H	H	A	A	H	B	H	A	H	H	A	B	C	H	C	A	A	B	H	A	H
HS0032	HSSNP00297	-	-	H	A	B	H	B	H	-	H	-	-	A	B	A	B	A	H	B	H	H	-	B	B	H	H	B	H	-	A	-	H	B	-	A	H	-	A	B	H	-	C	A	A	B	H	A	H
HS0032	HSSNP00298	H	H	H	A	B	H	B	H	A	H	H	A	A	B	A	B	A	H	B	H	H	H	B	C	H	H	B	H	H	A	A	H	B	H	A	H	H	A	B	H	H	C	A	A	B	H	A	H
HS0032	HSSNP00299	C	H	H	A	B	H	B	H	A	H	H	C	A	B	A	B	A	H	B	H	H	H	B	C	H	C	B	H	H	A	A	H	B	H	A	H	H	A	B	H	H	C	A	A	B	H	A	H
HS0033	HSSNP00300	-	-	H	A	B	H	B	A	-	H	-	-	A	C	A	B	A	H	B	H	B	-	B	C	-	-	C	A	-	A	-	H	B	-	A	H	-	A	-	A	-	C	A	A	B	H	A	A
HS0033	HSSNP00301	H	C	H	A	B	H	C	A	A	H	H	A	A	C	A	B	A	H	B	H	B	H	B	B	H	H	B	A	H	A	A	C	B	H	A	H	H	A	B	A	H	B	A	A	B	H	A	A
HS0033	HSSNP00302	H	H	H	A	B	H	B	A	A	H	H	A	A	B	A	B	A	H	B	H	B	H	B	B	H	C	C	A	H	A	A	H	B	H	A	H	H	A	B	A	H	C	A	A	B	H	A	A
HS0033	HSSNP00303	H	C	H	A	B	H	B	A	A	H	H	A	A	C	A	C	A	H	B	H	B	H	B	C	H	C	C	A	H	A	A	H	C	C	A	H	H	A	B	-	H	C	A	A	B	H	A	A
HS0033	HSSNP00304	H	H	H	A	B	H	B	A	A	H	H	A	A	C	A	C	A	H	B	H	B	H	B	C	H	H	C	A	H	A	A	H	C	H	A	H	H	A	B	-	H	C	A	A	B	H	A	A
HS0033	HSSNP00305	H	C	H	A	B	H	B	A	A	H	H	A	A	C	A	C	A	H	B	H	B	H	B	B	H	C	C	A	H	A	A	H	B	C	A	H	H	A	B	-	H	B	A	A	B	H	A	A
HS0033	HSSNP00306	H	H	H	A	B	H	B	A	A	H	H	A	A	B	A	C	A	H	B	H	B	H	B	B	H	H	C	A	H	A	A	H	B	H	A	H	H	A	B	-	H	C	A	A	B	H	A	A
HS0033	HSSNP00307	H	H	H	A	B	H	B	A	A	H	H	A	A	B	A	C	A	H	B	H	B	H	B	B	H	H	C	A	H	A	A	H	B	H	A	H	H	A	B	-	H	C	A	A	B	H	A	A
HS0033	HSSNP00308	H	H	H	A	B	H	B	A	A	H	H	A	A	B	A	B	A	H	B	H	B	H	B	B	H	H	C	A	H	A	A	H	B	H	A	H	H	A	B	A	H	C	A	A	B	H	A	A
HS0033	HSSNP00309	H	H	H	A	B	H	B	A	A	H	H	A	A	B	A	B	A	H	B	H	B	H	B	B	H	H	C	A	H	A	A	H	B	H	A	H	H	A	B	A	H	C	A	A	B	H	A	A
HS0034	HSSNP00310	H	H	H	A	B	H	B	H	A	H	H	A	A	B	H	B	H	A	C	C	B	H	B	B	H	H	B	H	H	A	A	H	B	H	H	A	H	A	B	B	H	B	A	A	B	H	A	A
HS0034	HSSNP00311	C	H	H	A	B	H	B	H	C	H	H	A	A	B	H	B	H	A	C	H	B	H	B	B	H	C	B	H	H	A	A	H	B	H	H	A	H	A	B	C	H	C	A	A	B	H	A	A
HS0034	HSSNP00312	H	H	H	A	B	H	B	H	C	H	H	C	A	B	H	B	H	A	B	H	B	H	B	B	H	C	C	H	H	A	C	H	C	H	H	A	H	A	C	-	C	B	A	A	B	H	A	A
HS0034	HSSNP00313	H	H	H	A	B	H	B	H	A	H	H	A	A	B	H	B	H	A	B	H	B	H	B	C	H	H	C	H	H	A	A	H	C	H	H	A	H	A	C	B	H	B	A	A	B	H	A	A
HS0034	HSSNP00314	C	H	H	A	B	H	B	H	A	H	C	A	A	B	H	B	H	A	B	H	B	H	B	B	H	C	B	H	H	A	C	H	B	C	H	A	H	A	B	C	C	C	A	A	B	C	A	A
HS0034	HSSNP00315	H	H	H	A	B	H	B	H	A	H	C	A	A	B	H	B	H	A	B	H	B	H	B	B	H	H	B	H	H	A	A	H	B	C	H	A	H	A	B	C	H	C	A	A	B	C	A	A
HS0034	HSSNP00316	H	H	H	A	B	H	B	H	A	C	C	A	A	C	H	B	H	A	B	H	B	H	B	B	H	-	B	H	H	A	A	H	B	C	H	A	H	A	B	C	H	C	A	A	B	H	A	A
HS0034	HSSNP00317	H	H	H	A	B	H	B	H	A	C	C	A	A	C	H	B	H	A	B	H	B	H	B	B	H	-	B	H	H	A	A	H	B	C	H	A	H	A	B	C	H	B	A	A	B	H	A	A
HS0034	HSSNP00318	-	H	H	A	B	H	B	H	-	C	C	-	A	B	H	B	H	A	B	H	B	C	B	C	H	C	B	H	C	A	-	H	B	C	H	A	-	A	B	C	C	B	A	A	B	H	A	A
HS0034	HSSNP00319	H	H	H	A	B	C	B	H	C	H	H	A	A	C	H	B	H	A	B	H	B	H	B	B	H	C	C	H	H	A	C	H	B	H	H	A	H	A	B	C	H	C	A	A	B	H	A	A
HS0034	HSSNP00320	H	H	H	A	B	H	B	H	A	H	H	A	A	C	H	B	H	A	B	H	B	H	B	C	H	H	C	H	H	A	A	C	B	H	H	A	H	A	C	-	H	C	A	A	B	H	A	A
HS0034	HSSNP00321	H	H	H	A	B	H	B	H	C	H	H	A	A	B	H	B	H	A	B	H	B	H	B	B	H	H	C	H	C	A	A	H	B	H	H	A	H	A	B	C	H	C	A	A	B	H	A	A
HS0035	HSSNP00322	A	H	H	A	B	H	C	H	A	H	H	A	A	C	H	B	H	H	B	H	B	H	B	B	H	H	B	H	H	A	A	H	B	H	H	A	A	A	B	C	H	B	A	A	B	H	A	A
HS0035	HSSNP00323	A	H	H	A	B	H	C	H	A	H	H	A	A	C	H	B	H	H	B	H	B	H	B	B	H	H	B	H	H	A	A	H	B	H	H	A	A	A	B	C	H	B	A	A	C	H	A	A
HS0035	HSSNP00324	A	H	C	A	B	H	B	H	A	H	H	A	A	B	H	C	H	H	B	H	B	H	B	B	H	C	B	H	H	A	A	H	B	H	H	A	A	A	B	C	H	C	A	A	B	H	A	A
HS0035	HSSNP00325	A	H	H	A	B	H	B	H	A	H	H	A	A	-	H	B	H	H	B	H	B	H	B	-	H	H	B	H	H	A	A	H	B	H	H	A	A	A	B	C	H	B	A	A	B	H	A	A
HS0035	HSSNP00326	A	H	H	A	B	H	B	H	A	H	H	A	A	B	H	B	H	H	B	H	B	H	B	C	H	H	B	H	H	A	A	-	B	H	H	A	A	A	B	C	H	B	A	A	B	H	A	A
HS0035	HSSNP00327	A	H	H	A	B	H	B	H	A	H	H	A	A	B	H	B	H	H	B	H	B	H	B	B	H	H	B	H	H	A	A	H	B	H	H	A	A	A	B	C	H	C	A	A	C	H	A	A
HS0036	HSSNP00328	-	C	H	A	B	A	B	H	C	A	H	C	A	B	H	B	A	H	B	A	B	H	B	C	H	C	B	A	C	A	H	H	C	H	H	C	C	A	B	C	H	H	A	A	B	A	A	H
HS0036	HSSNP00329	-	H	H	A	B	A	B	H	H	A	H	H	A	B	H	C	A	H	B	A	B	H	B	C	C	-	B	-	H	A	H	H	C	H	H	H	H	A	C	C	H	H	A	A	B	A	A	H
HS0036	HSSNP00330	-	H	H	A	B	A	B	H	H	A	H	H	A	B	H	C	A	H	B	A	B	H	B	C	C	-	B	-	H	A	H	H	C	H	H	H	H	A	C	C	H	H	A	A	B	A	A	H
HS0036	HSSNP00331	H	H	H	A	B	A	B	H	H	A	H	H	A	C	H	C	A	H	B	A	B	H	B	B	H	C	B	A	H	A	H	H	B	H	H	H	H	A	B	-	H	C	A	A	B	A	A	H
HS0037	HSSNP00332	H	H	H	A	B	H	B	H	C	A	H	H	A	C	C	C	H	H	B	A	H	H	B	B	H	C	B	A	H	A	C	H	B	C	H	H	H	A	B	-	C	C	A	A	C	A	A	H
HS0037	HSSNP00333	H	H	H	A	B	H	B	H	C	A	H	H	A	C	C	C	H	H	B	A	H	H	B	B	H	C	B	A	H	A	C	H	B	C	H	H	H	A	B	-	C	C	A	A	C	A	A	H
HS0037	HSSNP00334	H	H	H	A	B	H	B	C	H	A	H	H	A	B	C	C	H	C	B	A	H	H	B	C	H	C	B	A	H	A	H	H	B	H	H	H	H	A	B	-	C	C	A	A	C	A	A	H
HS0037	HSSNP00335	H	H	H	A	B	H	B	C	C	A	H	H	A	B	H	B	H	C	B	A	H	H	B	B	H	C	B	A	H	A	H	H	B	H	H	H	H	A	B	-	C	C	A	A	C	A	A	H
HS0037	HSSNP00336	C	H	H	A	B	H	B	H	C	C	H	H	A	B	H	C	H	-	B	A	H	H	B	B	H	C	B	A	H	A	H	H	B	H	H	H	H	A	B	-	C	C	A	A	C	A	A	H
HS0037	HSSNP00337	H	H	H	A	B	H	C	H	H	-	H	H	A	B	H	B	H	H	B	A	H	H	B	B	H	H	B	A	H	A	H	H	B	C	H	H	H	A	B	A	H	C	A	A	B	A	A	H
HS0037	HSSNP00338	H	H	H	A	B	H	C	H	H	A	H	H	A	B	H	B	H	H	B	A	H	H	B	C	H	C	C	A	H	A	H	H	B	H	H	H	H	A	B	A	H	C	A	A	C	A	A	H
HS0037	HSSNP00339	H	H	H	A	B	H	-	H	H	-	H	H	A	B	H	B	H	H	B	A	H	H	B	B	H	H	B	A	H	A	H	H	B	H	H	H	H	A	B	-	H	C	A	A	B	A	A	H
HS0037	HSSNP00340	H	H	H	A	B	H	B	H	H	A	H	H	A	B	H	B	H	C	B	A	H	H	B	C	H	H	B	A	H	A	H	H	B	H	H	H	H	A	B	-	H	C	A	A	B	A	A	H
HS0037	HSSNP00341	H	C	H	A	B	H	B	H	H	A	H	H	A	B	H	C	H	C	B	A	H	H	B	C	H	H	B	A	H	A	H	H	B	H	H	H	H	A	B	-	H	C	A	A	C	A	A	H
HS0038	HSSNP00342	H	H	H	A	B	H	B	A	H	C	H	H	A	C	A	C	C	H	B	A	H	H	B	B	H	H	B	A	H	A	H	H	B	H	H	H	H	A	B	-	H	C	A	A	C	A	A	H
HS0038	HSSNP00343	H	H	H	A	B	H	B	A	H	C	H	H	A	C	A	C	C	C	B	A	H	H	B	B	H	H	B	A	H	A	H	H	B	H	H	H	H	A	-	-	H	-	A	A	C	A	A	H
HS0038	HSSNP00344	C	H	H	A	B	H	C	A	C	C	H	C	A	C	A	C	C	C	B	A	H	H	B	B	H	C	B	A	H	A	H	H	B	H	H	C	H	A	B	-	C	-	A	A	C	A	A	H
HS0038	HSSNP00345	H	H	H	A	B	H	C	A	H	C	H	H	A	-	A	C	C	C	B	C	H	H	B	B	H	H	B	A	H	A	H	H	B	H	H	H	H	A	B	-	H	-	A	A	C	A	A	H
HS0038	HSSNP00346	C	C	H	A	B	H	B	A	H	H	H	C	A	B	A	B	H	H	B	A	H	H	B	C	H	C	B	A	H	A	C	H	B	C	H	H	H	A	B	C	C	C	A	A	B	C	A	H
HS0038	HSSNP00347	H	C	H	A	C	H	B	A	H	H	H	H	A	B	A	B	H	H	C	A	H	H	B	C	H	H	B	A	H	A	H	H	B	H	H	H	H	A	B	C	H	C	A	A	B	A	A	H
HS0038	HSSNP00348	C	H	H	A	B	H	B	A	H	H	H	C	A	B	A	B	H	H	B	A	H	H	B	C	H	C	B	A	H	A	H	H	B	C	H	H	H	A	B	C	H	C	A	A	B	A	A	H
HS0038	HSSNP00349	H	H	H	A	B	H	B	A	H	H	H	H	A	B	A	B	H	H	B	A	H	H	B	B	H	H	B	A	H	A	H	H	B	H	H	H	H	A	B	C	H	C	A	A	B	A	A	H
HS0038	HSSNP00350	C	H	H	A	B	H	B	A	H	H	H	H	A	B	A	B	H	H	B	A	H	H	B	B	-	H	C	A	H	A	H	H	B	H	H	H	H	A	B	C	H	C	A	A	B	A	A	H
HS0038	HSSNP00351	H	H	H	A	B	H	B	A	C	H	H	H	A	C	A	B	H	H	B	A	H	H	B	B	H	H	C	A	H	A	H	H	B	H	H	H	H	A	B	C	H	C	A	A	B	A	A	H
HS0038	HSSNP00352	H	H	H	A	B	H	B	A	H	H	H	H	A	C	A	B	H	H	B	A	H	H	B	B	H	H	C	A	H	A	H	H	B	H	H	H	H	A	B	H	H	B	A	A	B	A	A	H
HS0038	HSSNP00353	H	H	H	A	B	H	B	A	H	H	H	H	A	B	A	B	H	H	B	A	H	H	B	B	H	H	B	A	H	A	H	H	B	C	H	H	H	A	B	C	H	B	A	A	C	A	A	H
HS0038	HSSNP00354	H	H	H	A	B	H	C	A	H	H	H	H	A	C	A	B	H	H	B	A	H	H	B	B	H	H	B	A	H	A	H	H	B	H	H	H	H	A	B	C	H	B	A	A	C	A	A	H
HS0039	HSSNP00355	H	H	H	A	B	A	B	A	H	H	H	H	A	B	A	B	A	A	B	A	A	H	B	C	H	H	B	A	H	A	H	A	B	H	A	A	H	A	B	C	H	C	A	A	C	A	A	H
HS0039	HSSNP00356	H	H	H	A	B	A	B	A	H	H	H	H	A	B	A	B	A	A	B	A	A	H	B	C	H	H	B	A	H	A	H	A	B	H	A	A	H	A	B	C	H	C	A	A	C	A	A	H
HS0039	HSSNP00357	C	C	H	A	B	A	B	A	C	H	H	H	A	B	A	B	A	A	B	A	A	H	B	C	H	C	B	A	H	A	H	A	B	C	A	A	H	A	B	C	H	C	A	A	C	A	A	H
HS0039	HSSNP00358	H	H	H	A	B	A	B	A	H	H	H	H	A	C	A	B	A	A	B	A	A	H	B	B	H	H	C	A	H	A	H	A	C	H	A	A	H	A	B	C	H	C	A	A	C	A	A	H
HS0039	HSSNP00359	H	H	H	A	B	A	B	A	H	H	H	H	A	C	A	B	A	A	B	A	A	H	B	B	H	H	C	A	H	A	H	A	C	H	A	A	H	A	B	C	H	C	A	A	C	A	A	H
HS0039	HSSNP00360	H	H	H	A	B	A	B	A	H	H	H	H	A	B	A	B	A	A	B	A	A	H	B	B	H	H	C	A	H	A	H	A	B	H	A	A	H	A	B	C	H	C	A	A	B	A	A	H
HS0039	HSSNP00361	H	H	H	A	B	A	B	A	H	H	H	H	A	B	A	B	A	A	B	A	A	H	B	B	H	H	C	A	H	A	H	A	B	H	A	A	H	A	B	B	H	C	A	A	B	A	A	H
HS0040	HSSNP00362	A	H	A	A	B	A	B	B	H	-	H	H	A	C	A	C	H	H	C	H	A	H	B	C	H	H	B	A	H	A	H	A	C	H	A	A	H	A	C	-	H	H	A	A	B	A	A	H
HS0040	HSSNP00363	C	H	A	A	B	A	B	B	C	-	H	C	A	C	A	C	H	H	C	H	A	H	B	C	C	H	B	A	H	A	H	A	C	C	A	A	C	A	C	-	C	H	A	A	B	A	A	H
HS0040	HSSNP00364	C	H	A	A	B	A	B	B	C	-	H	H	A	B	A	C	H	H	C	H	A	H	B	B	C	H	B	A	H	A	C	A	C	C	A	A	H	A	C	-	C	H	A	A	B	A	A	H
HS0040	HSSNP00365	A	H	A	A	C	A	B	B	H	-	H	H	A	B	A	C	H	H	C	H	A	H	B	C	H	H	B	A	H	A	H	A	C	H	A	A	H	A	C	-	H	C	A	A	C	A	A	H
HS0040	HSSNP00366	A	H	A	A	B	A	B	B	H	-	H	H	A	B	A	C	H	H	C	H	A	H	B	C	H	H	B	A	H	A	H	A	C	H	A	A	H	A	C	-	H	C	A	A	C	A	A	H
HS0040	HSSNP00367	A	H	A	A	B	A	B	B	H	A	H	H	A	B	A	B	H	H	C	H	A	H	B	B	H	H	B	A	H	A	H	A	B	H	A	A	H	A	B	-	H	C	A	A	B	A	A	H
HS0040	HSSNP00368	-	-	A	A	B	A	B	B	-	A	-	-	A	B	A	C	H	H	C	H	A	-	B	B	-	H	C	A	-	A	-	A	C	H	A	A	-	A	C	-	-	H	A	A	B	A	A	H
HS0040	HSSNP00369	A	H	A	A	B	A	B	C	H	-	H	H	A	B	A	B	C	H	B	H	A	H	B	B	H	H	B	A	H	A	H	A	B	H	A	A	H	A	B	C	H	C	A	A	B	A	A	H
HS0040	HSSNP00370	A	C	A	A	B	A	C	C	C	-	H	C	A	B	A	B	H	H	B	H	A	H	B	B	H	H	C	A	H	A	H	A	B	H	A	A	H	A	B	C	C	H	A	A	B	A	A	H
HS0041	HSSNP00371	D	H	A	A	B	A	B	B	A	H	D	A	A	A	H	B	H	H	B	H	A	H	B	B	H	H	A	H	H	A	A	H	B	D	H	A	H	A	D	-	H	B	A	H	B	A	A	H
HS0042	HSSNP00372	A	H	H	A	B	A	B	H	A	H	H	A	A	B	H	B	H	H	B	H	A	H	B	C	H	H	B	H	H	A	A	H	B	H	H	A	A	A	B	C	H	B	A	H	C	A	A	H
HS0042	HSSNP00373	A	H	H	A	B	A	B	H	A	H	H	A	A	B	H	B	H	H	B	H	A	H	B	C	H	H	B	H	H	A	A	H	B	H	H	A	A	A	B	C	H	C	A	H	B	A	A	H
HS0042	HSSNP00374	A	H	H	A	B	A	B	H	A	H	H	A	A	B	H	B	H	H	B	H	A	H	B	B	H	H	B	H	H	A	A	H	B	H	H	A	A	A	B	C	H	C	A	H	B	A	A	H
HS0042	HSSNP00375	A	H	H	A	B	A	B	H	A	-	H	A	A	B	H	B	H	H	B	H	A	H	B	C	H	H	B	H	H	A	A	H	B	H	H	A	A	A	B	C	H	B	A	H	B	A	A	H
HS0042	HSSNP00376	A	H	H	A	B	A	B	H	A	H	H	A	A	B	H	B	H	H	B	H	A	H	B	B	H	H	B	H	H	A	A	H	B	H	H	A	A	A	B	C	H	B	A	H	B	A	A	H
HS0042	HSSNP00377	A	H	H	A	B	A	B	H	A	H	H	A	A	B	H	B	H	H	B	H	A	H	B	B	H	H	B	H	H	A	A	H	B	H	H	A	A	A	B	C	H	B	A	H	B	A	A	H
HS0042	HSSNP00378	A	C	H	A	B	A	B	H	A	H	H	A	A	B	H	B	H	H	C	H	A	H	B	C	H	C	B	H	H	A	A	C	B	H	H	A	A	A	B	-	H	C	A	H	C	A	A	H
HS0042	HSSNP00379	A	H	H	A	B	A	B	H	A	H	H	A	A	B	H	B	H	H	B	H	A	H	B	B	H	C	B	H	H	A	A	H	B	H	H	A	A	A	B	B	C	C	A	H	B	A	A	H
HS0042	HSSNP00380	A	H	H	A	B	A	B	H	A	H	H	A	A	B	H	B	H	H	B	H	A	H	B	C	H	H	B	H	H	A	A	H	B	H	H	A	A	A	B	C	C	C	A	H	B	A	A	H
HS0042	HSSNP00381	A	H	H	A	B	A	B	H	A	H	H	A	A	C	H	B	H	H	B	H	A	H	B	C	H	H	B	H	H	A	A	H	B	C	H	A	A	A	B	B	H	C	A	H	B	A	A	H
HS0042	HSSNP00382	A	H	H	A	B	A	B	H	C	C	C	A	A	B	H	B	H	H	B	H	A	H	B	B	H	H	B	H	H	A	A	H	B	C	H	A	C	A	B	C	H	C	A	H	B	A	A	H
HS0042	HSSNP00383	A	H	H	A	B	A	B	H	A	C	H	A	A	B	H	B	H	H	C	H	A	H	B	B	H	H	C	H	H	A	A	H	B	H	H	A	A	A	C	C	C	B	A	H	C	A	A	H
HS0042	HSSNP00384	A	H	H	A	B	A	B	H	A	H	H	A	A	B	H	B	H	H	B	H	A	H	B	B	H	H	C	H	H	A	A	H	B	H	H	A	A	A	B	C	H	C	A	H	B	A	A	H
HS0042	HSSNP00385	A	H	H	D	B	A	B	D	A	H	H	A	A	B	H	B	H	H	B	H	A	H	B	B	H	H	B	H	H	D	A	H	B	H	H	A	A	D	B	B	H	B	A	H	B	A	A	H
HS0043	HSSNP00386	A	H	H	A	B	A	B	H	A	H	H	A	A	C	A	B	H	H	B	A	H	H	C	B	H	H	C	H	H	A	H	H	B	H	H	A	A	A	C	C	B	C	A	A	B	H	A	A
HS0043	HSSNP00387	A	H	H	A	B	A	B	H	A	H	C	A	A	C	A	B	H	H	B	A	H	C	B	B	C	C	B	H	C	A	C	H	B	C	H	A	A	A	B	C	C	C	A	A	B	H	A	A
HS0043	HSSNP00388	A	H	H	A	B	A	B	H	A	H	H	A	A	B	A	B	H	H	B	A	H	H	B	C	H	C	B	H	H	A	H	H	B	H	H	A	A	A	B	C	B	B	A	A	C	H	A	A
HS0043	HSSNP00389	A	H	H	A	B	A	B	H	C	H	H	A	A	B	A	B	H	H	B	A	H	H	B	B	H	C	B	H	H	A	H	H	B	H	H	A	A	A	B	C	C	B	A	A	B	H	A	A
HS0043	HSSNP00390	C	H	H	A	B	A	B	H	A	C	H	A	A	B	A	C	H	H	B	A	H	H	B	B	C	H	C	H	H	A	H	H	B	C	H	A	A	A	B	C	B	B	A	A	B	H	A	A
HS0043	HSSNP00391	A	H	H	A	B	A	B	H	A	C	H	A	A	B	A	B	H	H	B	A	H	H	B	B	H	H	B	H	H	A	H	H	B	H	H	A	A	A	B	-	B	C	A	A	B	H	A	A
HS0043	HSSNP00392	A	H	H	A	B	A	B	H	A	C	H	A	A	C	A	B	H	H	C	A	H	H	B	B	H	C	B	H	H	A	H	H	B	H	H	A	A	A	B	C	B	C	A	A	C	H	A	A
HS0043	HSSNP00393	A	H	H	A	B	A	C	H	A	H	H	A	A	B	A	B	H	H	C	A	H	H	B	B	H	H	B	H	H	A	H	H	B	H	H	A	A	A	B	B	B	C	A	A	B	H	A	A
HS0043	HSSNP00394	A	H	H	A	B	A	B	H	-	C	H	A	A	C	A	C	H	H	B	A	H	H	B	C	C	H	B	H	H	A	-	H	B	H	H	A	A	A	C	C	C	B	A	A	B	H	A	A
HS0043	HSSNP00395	-	H	H	A	B	A	C	H	A	H	H	-	A	B	A	B	H	H	B	A	H	H	B	B	H	C	B	H	H	A	H	H	B	C	H	A	A	A	C	C	B	B	A	A	B	H	A	A
HS0043	HSSNP00396	A	H	H	A	B	A	B	C	A	H	H	A	A	B	A	B	H	H	B	A	H	H	B	B	H	H	B	H	H	A	H	H	B	H	H	A	A	A	B	B	C	C	A	A	B	H	A	A
HS0043	HSSNP00397	A	H	H	A	B	A	B	H	A	H	H	A	A	B	A	B	H	H	B	A	H	H	B	B	H	H	B	C	H	A	H	H	B	C	H	A	A	A	B	C	C	B	A	A	B	H	A	A
HS0044	HSSNP00398	H	H	A	A	B	A	B	H	H	H	H	C	A	B	A	B	H	A	B	A	A	H	B	B	H	C	B	H	H	A	C	H	C	H	H	H	H	A	B	C	H	B	A	A	B	H	A	A
HS0044	HSSNP00399	H	H	A	A	B	A	B	H	H	H	H	H	A	B	A	B	H	A	B	A	A	H	B	B	H	C	B	H	H	A	H	H	B	H	H	H	H	A	B	C	H	C	A	A	B	H	A	A
HS0044	HSSNP00400	C	H	A	A	B	A	B	H	H	H	H	H	A	B	A	B	H	A	C	A	A	H	B	C	H	C	B	H	H	A	C	C	B	H	H	H	H	A	B	C	H	B	A	A	B	H	A	A
HS0044	HSSNP00401	C	H	A	A	B	A	B	H	C	H	H	H	A	B	A	B	H	A	B	A	A	H	B	B	H	C	B	H	H	A	C	H	B	H	H	H	H	A	B	C	H	C	A	A	B	H	A	A
HS0044	HSSNP00402	H	H	A	A	B	A	B	H	H	C	H	H	A	B	A	B	H	A	B	A	A	H	B	C	H	H	B	H	H	A	H	H	B	C	H	H	H	A	B	B	H	C	A	A	B	H	A	A
HS0044	HSSNP00403	H	H	A	A	B	A	B	H	C	H	H	C	A	B	A	B	H	A	B	A	A	H	B	C	H	H	B	H	H	A	C	H	B	H	H	H	H	A	C	B	H	C	A	A	B	H	A	A
HS0044	HSSNP00404	H	C	A	A	B	A	B	H	C	H	H	C	A	B	A	C	H	A	B	A	A	H	B	C	H	H	B	H	H	A	C	H	B	H	H	H	H	A	B	C	H	C	A	A	B	H	A	A
HS0044	HSSNP00405	H	H	A	A	B	A	B	H	H	H	H	H	A	B	A	B	H	A	C	A	A	H	B	B	H	H	B	H	H	A	-	H	B	H	H	H	H	A	B	C	H	B	A	A	B	H	A	A
HS0044	HSSNP00406	H	H	A	A	B	A	B	H	C	C	C	H	A	B	A	B	H	A	B	A	A	H	B	B	H	C	B	H	H	A	H	H	B	H	H	H	H	A	B	C	H	C	A	A	B	H	A	A
HS0044	HSSNP00407	H	H	A	A	B	A	B	H	H	H	H	H	A	B	A	B	H	A	C	A	A	H	B	C	H	H	B	H	H	A	H	H	B	H	H	H	H	A	B	B	H	C	A	A	B	H	A	A
HS0044	HSSNP00408	H	H	A	A	B	A	B	H	H	H	H	H	A	C	A	B	H	A	C	A	A	H	B	C	H	-	C	H	H	A	H	H	B	H	H	H	H	A	B	C	H	B	A	A	B	H	A	A
HS0045	HSSNP00409	H	H	H	A	B	H	B	H	H	H	H	H	A	C	H	B	H	A	C	A	A	H	B	B	H	H	B	H	H	A	H	C	B	C	H	H	H	A	B	C	H	B	A	A	C	H	A	A
HS0045	HSSNP00410	H	H	H	A	B	H	B	H	H	H	H	H	A	B	H	B	H	A	B	A	A	H	B	C	H	H	B	H	H	A	H	H	B	H	H	H	H	A	B	-	H	C	A	A	B	H	A	A
HS0045	HSSNP00411	H	H	H	A	B	H	B	H	H	H	H	H	A	B	H	B	H	A	B	A	A	H	B	B	H	H	B	H	H	A	H	D	B	H	H	H	H	A	B	B	H	B	D	A	B	H	A	A
HS0045	HSSNP00412	H	H	H	A	B	H	B	H	H	H	H	H	A	B	H	B	H	A	B	A	A	H	B	B	H	H	B	H	H	A	H	H	B	H	H	H	H	A	B	B	H	C	A	A	B	H	A	A
HS0046	HSSNP00413	A	H	H	A	B	H	B	H	A	H	H	A	A	B	H	B	H	H	B	H	H	H	B	C	H	H	B	H	H	A	A	H	B	H	H	H	A	A	B	-	C	C	A	H	B	H	A	H
HS0046	HSSNP00414	A	H	H	A	B	H	B	H	A	H	H	A	A	C	H	B	H	H	B	H	H	H	B	B	H	H	B	H	H	A	A	H	B	H	H	H	A	A	C	C	H	C	A	H	B	H	A	H
HS0046	HSSNP00415	A	H	H	A	B	H	B	H	-	C	H	A	A	B	H	B	-	H	B	H	H	H	B	C	H	H	B	H	H	A	A	H	C	-	H	H	A	A	B	C	H	C	A	H	B	H	A	H
HS0046	HSSNP00416	A	H	H	A	B	H	B	H	A	H	H	A	D	B	H	B	H	H	B	H	H	H	B	B	H	H	B	H	H	D	A	H	B	H	H	H	A	A	B	B	H	B	A	H	B	H	A	H
HS0047	HSSNP00417	A	H	H	A	B	H	H	H	A	H	H	H	A	B	H	B	H	H	B	H	H	H	B	B	H	B	B	H	H	A	A	H	B	A	H	H	A	A	B	B	H	B	A	B	B	H	A	A
HS0048	HSSNP00418	H	D	D	A	A	-	H	D	-	-	D	-	D	-	D	D	D	D	B	D	D	D	D	D	-	B	-	H	D	B	H	B	-	-	-	H	D	D	H	-	-	D	H	A	H	A	D	D
HS0048	HSSNP00419	H	D	D	D	D	-	H	-	-	-	D	-	D	-	D	D	D	D	B	D	D	D	D	D	H	B	-	H	D	B	H	B	-	-	-	H	H	D	H	-	-	D	H	A	H	A	D	A
HS0048	HSSNP00420	D	D	D	A	D	B	-	D	D	D	B	D	A	B	D	H	D	H	B	D	D	-	A	-	D	B	H	D	D	B	H	D	D	D	H	-	H	D	H	-	H	H	D	D	H	D	-	D
HS0048	HSSNP00421	H	A	A	A	A	B	H	H	H	B	B	H	A	B	A	H	H	H	B	A	D	A	A	H	H	B	H	H	A	-	H	B	A	B	H	H	H	H	H	-	H	H	H	A	H	A	A	A
HS0048	HSSNP00422	H	A	A	A	A	B	H	H	D	B	B	H	A	B	A	H	H	H	B	A	A	A	A	H	H	B	H	H	A	B	H	B	A	-	D	H	H	H	H	-	H	H	H	A	H	D	A	A
HS0049	HSSNP00423	B	H	A	B	H	B	A	H	A	H	B	H	H	A	A	B	A	H	H	A	B	H	H	H	H	A	B	B	A	C	H	H	A	C	C	B	H	H	C	A	H	A	H	A	C	C	B	H
HS0049	HSSNP00424	B	H	A	B	H	B	A	H	A	H	B	-	H	A	A	B	A	H	H	A	B	H	H	H	H	A	B	B	A	C	H	H	A	B	B	B	H	H	H	A	H	A	H	A	B	C	C	H
HS0049	HSSNP00425	C	H	A	B	H	B	A	H	A	H	B	H	H	A	A	B	A	H	H	A	B	H	H	H	H	A	C	B	A	B	H	H	A	B	B	B	H	H	H	A	H	A	H	A	B	B	B	H
HS0050	HSSNP00426	C	B	A	B	B	H	A	B	H	A	C	H	H	H	H	C	H	B	C	A	A	H	H	C	H	H	A	H	H	C	H	B	H	A	H	H	B	H	H	B	H	A	H	H	A	-	C	A
HS0050	HSSNP00427	B	B	D	B	B	H	A	B	H	D	H	H	H	H	H	H	H	B	B	A	A	H	H	H	H	H	D	H	H	B	H	B	H	D	D	H	B	H	H	-	H	A	H	H	A	H	B	A
HS0050	HSSNP00428	B	B	D	B	B	H	A	B	H	D	H	H	H	H	H	H	H	B	B	A	A	H	H	H	H	H	A	H	H	B	H	B	H	D	D	H	B	H	H	-	H	D	H	H	A	H	B	D
HS0050	HSSNP00429	B	B	A	B	B	H	A	B	H	D	H	H	H	H	H	H	H	B	B	A	A	H	H	H	H	H	A	H	H	-	H	B	H	A	H	H	B	H	H	B	H	A	H	H	A	H	B	A
HS0051	HSSNP00430	B	B	D	B	B	B	D	B	H	D	H	H	H	H	H	H	H	B	B	A	A	H	H	H	H	B	D	H	B	B	B	B	H	A	H	H	B	H	H	B	D	A	H	H	A	H	B	A
HS0051	HSSNP00431	B	B	A	B	B	B	A	B	H	A	H	H	H	H	H	H	H	B	B	A	A	H	H	D	H	B	A	H	B	B	B	B	H	D	H	H	B	H	H	B	H	A	H	H	A	H	B	A
HS0051	HSSNP00432	B	B	A	B	B	B	A	B	D	D	H	H	D	H	H	H	D	B	B	A	A	H	H	H	H	B	A	H	B	D	B	B	D	D	H	H	B	H	H	B	H	D	H	H	A	H	B	A
HS0052	HSSNP00433	B	B	A	B	B	H	A	B	H	D	H	H	H	H	H	H	H	B	B	A	A	H	H	H	H	H	A	D	H	H	H	B	H	D	H	H	B	H	H	H	H	A	H	H	A	H	B	A
HS0052	HSSNP00434	B	B	A	B	B	H	A	B	H	D	H	H	H	H	H	H	H	B	B	A	A	H	H	H	H	H	A	H	H	H	H	B	H	D	H	H	B	H	H	H	H	A	H	H	A	H	B	A
HS0052	HSSNP00435	B	B	A	B	B	H	A	B	H	-	H	H	H	D	H	H	H	B	B	A	A	H	H	H	H	H	A	-	H	H	H	-	H	A	H	H	B	H	H	-	H	A	H	H	A	H	B	A
HS0052	HSSNP00436	B	B	A	B	B	H	A	B	H	A	H	D	H	H	H	H	H	B	B	A	A	H	H	H	H	H	A	H	H	H	H	B	H	D	H	H	B	H	H	D	H	D	H	H	A	H	B	A
HS0052	HSSNP00437	B	B	A	B	B	H	A	B	H	D	H	D	H	H	H	H	H	B	B	A	A	H	H	H	H	D	D	H	H	H	H	B	H	D	H	H	B	H	H	H	H	A	H	H	A	H	B	A
HS0052	HSSNP00438	B	B	A	B	B	H	A	B	H	D	H	H	H	H	H	H	D	B	B	A	A	H	H	H	H	H	A	H	H	H	H	B	H	D	H	H	B	H	H	H	H	A	H	H	A	H	B	A
HS0052	HSSNP00439	B	B	A	B	B	H	A	B	H	D	H	H	H	H	H	H	H	B	B	A	A	H	H	D	H	H	A	H	H	H	H	B	H	A	H	H	B	H	H	H	H	D	H	H	A	H	B	A
HS0052	HSSNP00440	B	B	A	B	B	H	A	B	H	A	H	H	H	H	H	H	H	B	B	A	A	H	H	H	H	H	D	H	H	H	H	B	H	D	H	H	B	H	H	-	H	D	H	H	A	H	B	A
HS0052	HSSNP00441	-	B	D	B	B	H	D	B	H	D	H	H	H	D	H	H	H	B	B	D	A	H	H	H	H	H	A	H	H	H	H	B	H	D	H	H	B	H	H	D	H	D	H	H	D	H	B	A
HS0052	HSSNP00442	B	B	D	B	B	H	A	B	H	A	H	H	H	H	H	H	H	B	B	D	A	H	H	H	H	H	A	H	H	H	H	B	H	A	H	H	B	H	H	H	H	D	H	H	A	H	B	A
HS0052	HSSNP00443	B	B	A	B	B	H	-	B	H	A	H	H	H	H	H	H	H	B	B	A	A	H	H	H	H	H	A	H	H	H	H	B	H	A	H	H	B	H	H	D	H	A	H	H	A	H	B	A
HS0052	HSSNP00444	B	B	D	B	B	H	A	B	H	-	H	H	H	H	H	H	H	B	B	A	A	H	H	H	H	H	D	H	H	H	H	B	H	A	H	H	B	H	H	D	H	A	H	H	A	H	B	A
HS0053	HSSNP00445	B	B	A	B	B	H	D	B	H	D	H	H	H	A	H	H	H	B	B	A	A	H	H	H	H	H	A	H	H	H	H	B	H	D	H	H	B	H	H	H	H	D	H	H	A	H	B	A
HS0053	HSSNP00446	B	B	D	B	B	H	D	B	H	-	H	H	H	A	H	H	H	B	B	A	A	H	H	H	H	H	A	H	H	H	H	B	H	A	H	H	B	H	H	D	H	A	H	H	A	H	B	A
HS0053	HSSNP00447	B	B	A	B	B	H	A	B	H	D	H	H	H	A	H	D	H	B	B	A	A	H	H	H	H	D	A	H	H	H	H	B	H	A	H	H	B	H	H	H	H	A	H	H	A	H	B	A
HS0053	HSSNP00448	B	B	A	B	B	H	A	B	H	A	H	H	H	A	H	H	H	B	B	A	A	H	H	H	H	H	A	H	H	H	H	B	H	D	H	H	B	H	H	D	H	D	H	H	A	H	B	A
HS0053	HSSNP00449	B	B	D	B	B	H	A	B	D	A	H	H	H	A	H	H	H	B	B	A	A	H	H	H	H	H	A	H	H	H	H	B	H	A	D	H	B	H	H	H	D	D	H	H	A	H	B	A
HS0053	HSSNP00450	B	B	A	B	B	H	A	B	H	D	H	H	H	A	H	H	H	B	B	A	A	H	H	D	H	H	A	H	H	D	H	B	H	D	H	H	B	H	H	H	H	D	H	H	A	H	B	A
HS0053	HSSNP00451	B	B	A	B	B	H	A	B	D	-	H	H	H	A	H	H	H	B	B	A	A	H	H	H	H	H	A	H	H	H	H	B	H	A	H	H	B	H	H	H	H	A	H	H	A	H	B	A
HS0054	HSSNP00452	B	B	A	B	B	H	A	B	H	D	H	H	H	A	H	H	H	B	B	A	A	H	H	H	H	H	A	D	H	H	H	B	H	D	H	H	B	H	H	H	H	D	H	H	A	H	B	A
HS0054	HSSNP00453	B	B	D	B	B	H	A	B	D	D	H	H	H	A	H	H	H	B	B	A	A	H	H	D	H	H	-	H	H	H	H	B	H	A	D	H	B	H	H	H	H	D	H	H	A	H	B	A
HS0054	HSSNP00454	B	B	A	B	B	H	A	B	H	D	H	D	H	A	H	H	H	B	B	A	A	H	H	H	H	H	A	H	H	H	H	B	H	D	H	H	B	H	H	H	H	D	H	H	A	H	B	A
HS0054	HSSNP00455	B	B	A	B	B	H	A	B	H	A	H	H	H	A	H	H	D	B	B	A	A	H	H	H	H	H	A	H	H	D	H	B	H	A	H	H	B	H	H	H	H	D	H	H	A	H	B	A
HS0054	HSSNP00456	B	B	A	B	B	H	A	B	D	D	D	H	H	A	H	H	H	B	B	A	A	H	H	H	H	D	A	H	H	D	H	B	H	A	D	H	B	H	H	D	H	A	H	H	A	H	B	A
HS0054	HSSNP00457	B	B	A	B	B	H	A	B	H	D	H	H	H	A	H	H	H	B	B	A	A	H	H	H	H	D	A	H	H	H	H	B	H	A	H	H	B	H	H	D	H	A	H	H	A	H	B	A
HS0054	HSSNP00458	B	B	D	B	B	H	A	B	H	D	H	H	H	A	H	H	H	B	B	A	A	H	H	H	H	H	D	H	H	D	H	B	H	A	H	H	B	H	H	D	D	-	H	H	A	H	B	A
HS0055	HSSNP00459	B	B	A	B	B	H	A	B	H	D	H	H	H	A	H	H	D	B	B	A	A	H	H	H	H	H	A	H	H	B	H	B	H	D	H	H	B	H	H	H	H	A	H	H	A	H	B	A
HS0055	HSSNP00460	B	B	A	B	B	H	A	B	H	D	H	H	H	A	H	H	H	B	B	A	A	H	H	H	H	H	D	H	H	B	H	B	H	A	H	H	B	H	H	D	H	D	H	H	A	H	B	A
HS0055	HSSNP00461	B	B	A	B	B	H	A	B	H	D	H	H	H	A	H	H	H	B	B	A	A	H	H	H	H	H	D	H	H	B	H	B	H	A	H	H	B	H	H	D	H	D	H	H	A	H	B	A
HS0055	HSSNP00462	B	B	A	B	B	H	A	B	H	D	H	H	H	A	H	H	H	B	B	A	A	H	H	H	H	H	A	H	H	B	H	B	H	A	H	H	B	H	H	-	H	D	H	H	A	H	B	D
HS0056	HSSNP00463	B	B	A	B	B	H	A	B	D	D	H	D	H	A	H	H	H	B	B	A	H	H	H	H	H	H	A	H	H	H	H	B	H	D	H	H	B	H	H	H	H	A	H	H	A	H	B	A
HS0056	HSSNP00464	B	B	A	B	B	H	A	B	H	D	H	H	H	A	H	H	H	B	B	A	H	H	H	H	H	H	A	H	H	H	H	B	H	A	H	H	B	H	H	D	H	D	H	H	A	D	B	A
HS0056	HSSNP00465	B	B	A	B	B	H	A	B	H	D	H	D	H	D	H	H	H	B	B	A	H	H	H	H	H	H	D	H	H	H	H	B	H	A	H	H	B	H	H	H	H	A	H	H	A	H	B	D
HS0056	HSSNP00466	B	B	D	B	B	H	A	B	H	D	H	H	H	A	H	H	H	B	B	A	D	H	H	H	H	-	A	H	H	H	H	B	H	D	D	H	B	H	H	H	H	D	D	H	A	H	B	A
HS0056	HSSNP00467	B	B	A	B	B	H	A	B	H	-	H	H	H	A	H	H	H	B	B	A	H	H	H	H	H	H	A	H	H	H	H	B	H	A	H	H	B	H	H	D	H	D	H	H	D	H	B	A
HS0056	HSSNP00468	B	B	D	B	B	H	D	B	H	A	H	D	H	A	H	H	H	B	B	A	H	H	H	H	H	H	A	H	H	H	H	B	H	A	H	H	B	H	H	H	H	D	H	H	D	H	B	A
HS0056	HSSNP00469	B	B	D	B	B	H	A	B	H	A	H	H	H	D	H	H	H	B	B	A	H	H	H	H	H	H	A	H	H	D	H	B	H	D	H	H	B	H	H	D	H	D	H	H	A	H	B	A
HS0056	HSSNP00470	B	B	D	B	B	H	A	B	H	A	H	H	H	D	H	H	H	B	B	A	H	H	H	D	H	H	A	D	H	H	H	B	H	D	H	H	B	H	H	H	H	A	H	H	A	H	B	A
HS0056	HSSNP00471	B	B	A	B	B	H	A	B	H	D	H	H	H	D	H	H	H	B	B	A	H	H	H	H	H	H	A	H	H	D	H	B	H	A	H	H	B	H	H	H	H	D	H	H	A	H	B	A
HS0056	HSSNP00472	B	B	A	B	B	H	A	B	H	-	H	H	H	A	H	H	H	B	B	A	H	H	H	H	H	H	A	H	H	H	H	B	H	A	H	H	B	H	H	H	H	A	H	H	A	H	B	A
HS0056	HSSNP00473	B	B	A	B	B	H	A	B	H	D	H	H	H	A	H	H	H	B	B	A	H	H	H	H	H	D	A	D	H	H	H	B	H	A	H	H	B	H	H	H	H	D	D	H	A	H	B	D
HS0056	HSSNP00474	B	B	A	B	B	H	A	B	H	-	H	H	H	D	H	H	D	B	B	A	H	H	H	H	H	H	D	H	H	H	H	B	H	A	H	H	B	H	H	H	H	A	H	H	A	H	B	A
HS0056	HSSNP00475	B	B	A	B	B	H	A	B	H	D	H	H	H	A	H	D	H	B	B	A	H	H	H	H	H	H	-	H	H	H	H	B	H	A	H	H	B	H	H	H	H	D	H	H	A	H	B	A
HS0057	HSSNP00476	B	B	D	B	B	H	D	B	H	D	H	H	H	D	B	H	H	B	B	A	A	A	H	H	H	H	A	H	A	H	H	B	A	A	H	H	B	H	H	H	H	A	H	H	A	H	B	A
HS0057	HSSNP00477	-	B	A	B	B	H	A	B	H	-	H	H	H	A	B	H	H	B	B	A	A	A	H	D	H	-	A	H	A	D	H	B	A	A	H	H	B	H	H	H	H	A	H	H	A	H	B	A
HS0057	HSSNP00478	B	B	A	B	B	H	A	B	H	D	H	H	H	A	B	H	H	B	B	A	A	A	H	H	H	H	D	H	A	H	H	B	A	A	H	H	B	H	H	D	H	D	H	H	A	H	B	A
HS0057	HSSNP00479	B	B	A	B	B	H	A	B	H	D	H	H	H	A	B	H	H	B	B	A	A	A	H	H	H	D	A	H	A	H	H	B	A	D	H	H	B	H	H	D	H	D	H	H	A	H	B	A
HS0057	HSSNP00480	B	B	A	B	B	H	A	B	H	D	H	H	D	A	B	H	H	B	B	A	A	A	H	H	H	D	A	H	A	D	H	B	A	A	H	H	B	H	H	D	D	A	H	H	A	H	B	A
HS0057	HSSNP00481	B	B	A	B	B	H	A	B	H	A	H	H	H	A	B	H	H	B	B	A	A	A	H	H	H	H	A	H	A	H	H	B	A	A	H	H	B	H	H	D	H	D	H	H	A	H	B	A
HS0057	HSSNP00482	B	B	D	B	B	H	A	B	H	D	H	H	H	A	B	H	H	B	B	A	A	A	H	H	H	H	A	H	A	H	H	B	A	A	H	H	B	H	H	H	H	D	H	H	A	H	B	A
HS0057	HSSNP00483	B	B	A	B	B	H	A	B	H	A	H	H	H	A	B	H	H	B	B	A	A	A	H	H	H	H	A	H	A	H	H	B	A	A	H	H	B	H	H	D	H	D	H	H	A	H	B	A
HS0057	HSSNP00484	B	B	D	B	B	H	A	B	H	A	H	H	H	D	B	H	H	B	B	A	A	A	H	H	H	H	A	D	A	D	H	B	A	A	H	H	B	H	D	H	H	A	H	H	A	H	B	A
HS0057	HSSNP00485	B	B	A	B	B	H	A	B	H	-	H	H	H	D	B	H	H	B	B	A	A	A	H	H	H	H	A	H	A	H	H	B	A	A	H	H	B	H	H	D	H	A	H	H	D	H	B	A
HS0057	HSSNP00486	B	B	A	B	B	H	A	B	H	A	H	H	H	A	B	H	H	B	B	A	A	A	H	H	H	H	A	H	A	H	H	B	A	A	H	H	B	H	H	H	H	-	H	H	A	H	B	A
HS0057	HSSNP00487	B	B	D	B	B	H	A	B	H	D	H	H	H	D	B	H	H	B	B	A	A	A	H	H	H	H	D	H	A	H	H	B	A	D	H	H	B	H	H	D	H	A	H	H	A	H	B	A
HS0058	HSSNP00488	B	B	D	B	B	H	A	B	H	D	H	H	H	A	B	H	H	B	B	A	H	H	H	H	H	H	A	H	H	H	H	B	H	A	H	H	B	H	H	-	H	H	H	H	A	H	B	A
HS0058	HSSNP00489	B	B	D	B	B	H	A	B	H	-	H	H	H	A	B	H	H	B	B	A	H	H	H	H	H	H	D	H	H	H	H	B	H	A	H	H	B	H	H	H	H	H	H	H	A	H	B	A
HS0058	HSSNP00490	B	B	A	B	B	H	A	B	H	D	H	H	H	A	B	H	H	B	B	A	H	H	H	H	H	H	A	H	H	D	H	B	H	A	H	H	B	H	H	H	H	D	H	H	D	H	B	A
HS0058	HSSNP00491	B	B	D	B	B	H	A	B	H	A	H	H	H	A	B	H	H	B	B	A	H	H	H	H	H	D	A	H	H	H	H	B	H	A	H	H	B	H	H	H	H	H	H	H	A	H	B	D
HS0058	HSSNP00492	B	B	A	B	B	H	A	B	H	D	H	H	H	A	B	H	H	B	B	A	H	H	H	H	H	H	A	H	H	H	H	B	H	A	H	H	B	H	H	H	H	H	H	H	A	H	B	A
HS0058	HSSNP00493	B	B	D	B	B	H	A	B	H	D	H	H	H	A	B	H	H	B	B	A	H	H	H	H	H	H	A	H	H	D	H	B	H	A	H	H	B	H	H	H	H	D	H	H	A	H	B	A
HS0058	HSSNP00494	B	B	D	B	B	H	D	B	H	D	H	H	H	D	B	H	H	B	B	D	D	H	H	H	H	H	A	H	H	D	H	B	H	A	H	H	B	H	H	H	H	H	H	H	A	H	B	A
HS0058	HSSNP00495	B	B	D	B	B	H	A	B	H	D	H	H	H	A	B	H	H	B	B	A	H	H	H	H	H	H	A	H	H	H	H	B	H	D	H	H	B	H	H	H	H	D	H	H	A	H	B	A
HS0058	HSSNP00496	B	B	A	B	B	H	D	B	H	D	H	H	H	A	B	H	H	B	B	A	H	H	H	H	H	D	A	H	H	H	H	B	H	A	H	H	B	H	H	H	H	H	H	H	A	H	B	A
HS0058	HSSNP00497	B	B	A	B	B	H	D	B	H	D	H	H	H	A	B	H	H	B	B	A	H	H	H	H	H	H	A	H	H	H	D	B	H	D	H	H	B	H	H	H	H	D	H	H	A	H	B	A
HS0058	HSSNP00498	B	B	A	B	B	H	A	B	H	D	H	H	H	A	B	H	H	B	B	D	H	H	H	H	H	-	A	H	H	H	H	B	H	D	H	H	B	H	H	D	H	H	H	H	A	H	B	A
HS0058	HSSNP00499	B	B	A	B	B	H	A	B	H	D	H	H	H	A	B	H	D	B	B	A	H	H	H	H	D	H	A	H	H	H	H	B	H	D	H	H	B	H	H	H	H	H	H	H	A	H	B	D
HS0058	HSSNP00500	B	B	A	B	B	H	A	B	H	D	H	H	H	A	B	H	H	B	B	A	H	H	H	H	H	D	A	H	H	H	H	B	H	A	H	H	B	H	H	H	H	H	H	H	A	H	B	A
HS0058	HSSNP00501	B	B	A	B	B	H	A	B	H	A	H	H	H	A	B	H	H	B	B	A	H	H	H	H	H	H	D	H	H	H	H	B	H	A	D	H	B	H	H	H	H	H	H	H	A	H	B	A
HS0058	HSSNP00502	B	B	A	B	B	H	A	B	D	A	H	H	H	A	B	H	H	B	B	A	H	H	H	H	H	H	A	D	H	H	H	B	H	A	H	H	B	H	H	H	H	H	H	H	A	H	B	A
HS0058	HSSNP00503	B	B	A	B	B	H	A	B	H	D	H	H	H	A	B	H	H	B	B	A	H	H	H	H	H	H	A	H	H	H	H	B	H	D	H	H	B	H	H	H	H	H	H	H	A	H	B	A
HS0058	HSSNP00504	-	B	A	B	B	H	A	B	H	A	H	H	H	A	B	H	H	B	B	A	H	H	H	H	H	H	A	H	H	H	H	B	H	D	H	H	B	H	H	-	D	H	H	H	A	H	B	A
HS0058	HSSNP00505	B	B	A	B	B	H	A	B	D	A	H	H	H	A	B	H	H	B	B	A	H	H	H	H	H	H	A	H	H	D	H	B	H	D	H	H	B	H	H	H	H	H	H	H	A	H	B	D
HS0058	HSSNP00506	B	B	D	B	B	H	A	B	H	D	H	D	H	A	B	H	H	B	B	A	H	H	H	H	H	H	A	H	H	H	H	B	H	D	H	H	B	H	H	H	D	H	H	H	D	H	B	A
HS0058	HSSNP00507	B	B	A	B	B	H	A	B	H	A	H	H	H	A	B	H	H	B	B	A	H	H	H	H	H	H	A	H	H	H	H	B	H	D	H	H	B	H	H	H	H	D	H	H	A	H	B	A
HS0058	HSSNP00508	B	B	A	B	B	H	A	B	H	D	H	H	H	D	B	H	H	B	B	A	H	H	H	H	H	H	A	H	H	H	H	B	H	A	H	H	B	H	H	H	H	H	H	H	A	H	B	A
HS0058	HSSNP00509	B	B	A	B	B	H	A	B	H	D	H	H	H	D	B	H	H	B	B	A	H	H	H	H	H	H	A	H	H	D	H	B	H	A	H	H	B	H	H	H	D	H	H	H	A	H	B	A
HS0059	HSSNP00510	B	B	A	B	H	H	A	B	H	D	H	H	H	A	B	H	H	B	B	H	H	H	H	H	H	H	H	H	H	H	H	B	B	D	H	H	H	H	H	D	H	H	H	H	A	H	B	A
HS0059	HSSNP00511	B	B	A	B	H	H	A	B	H	A	H	H	H	D	B	H	H	B	B	H	H	H	H	H	H	H	H	H	H	H	H	B	B	A	H	H	H	H	H	H	H	D	H	H	A	H	B	A
HS0059	HSSNP00512	B	B	A	B	H	H	A	B	D	A	H	H	H	A	B	H	H	B	B	H	H	H	H	H	H	H	H	H	H	H	H	B	B	A	H	H	H	H	H	H	H	H	H	H	A	H	B	A
HS0059	HSSNP00513	B	B	A	B	H	H	A	B	H	D	H	H	H	A	B	H	H	B	B	H	H	H	H	H	H	H	H	H	H	H	H	B	B	A	H	H	H	H	H	H	H	H	H	H	A	H	B	A
HS0059	HSSNP00514	B	B	A	B	H	H	A	B	D	A	H	H	H	A	B	H	H	B	B	H	H	H	H	H	H	H	H	H	H	H	H	B	B	D	H	H	H	H	H	-	H	H	H	H	A	H	B	A
HS0059	HSSNP00515	B	B	A	B	H	H	A	B	H	-	H	H	H	A	B	H	H	B	B	H	H	H	H	H	H	H	H	H	H	H	H	B	B	D	H	H	H	H	H	H	H	D	H	H	A	H	B	D
HS0059	HSSNP00516	B	B	A	B	H	H	A	B	H	A	H	H	H	A	B	H	H	B	B	H	H	H	H	H	H	H	H	H	H	H	H	B	B	A	H	H	H	H	H	H	H	D	H	H	A	H	B	A
HS0060	HSSNP00517	B	B	A	B	B	H	A	B	H	A	B	H	H	D	B	H	H	B	B	H	H	H	B	H	H	H	H	H	H	H	H	B	B	A	H	H	B	H	H	D	H	H	H	B	A	H	B	A
HS0060	HSSNP00518	B	B	A	B	B	H	A	B	H	D	B	D	H	-	B	H	H	B	B	H	H	H	B	H	H	H	H	H	H	D	H	B	B	D	H	H	B	H	H	H	H	H	H	B	A	H	B	D
HS0060	HSSNP00519	B	B	A	B	B	H	A	B	H	D	B	H	H	D	B	H	H	B	B	H	H	H	B	H	H	H	H	H	H	H	H	B	B	A	H	H	B	H	H	H	H	H	H	B	D	H	B	A
HS0060	HSSNP00520	B	B	A	B	B	H	A	B	H	D	B	H	H	A	B	H	-	B	B	H	H	H	B	H	H	H	H	H	H	H	H	B	B	A	H	H	B	H	H	H	H	H	H	B	A	H	B	A
HS0060	HSSNP00521	B	B	A	B	B	H	A	B	D	A	B	H	H	A	B	H	D	B	B	H	H	H	B	H	H	H	D	H	H	D	H	B	B	D	H	H	B	H	H	H	H	H	H	B	D	H	B	A
HS0060	HSSNP00522	B	B	A	B	B	H	A	B	H	A	B	H	H	D	B	H	H	B	B	H	H	H	B	H	H	H	H	H	H	D	H	B	B	D	H	H	B	H	H	H	H	H	H	B	A	H	B	A
HS0060	HSSNP00523	B	B	A	B	B	H	A	B	H	D	B	H	H	A	B	H	H	B	B	H	H	H	B	H	H	H	H	H	H	H	H	B	B	D	H	H	B	H	H	H	H	D	H	B	A	H	B	A
HS0060	HSSNP00524	B	B	A	B	B	H	A	B	H	A	B	H	H	A	B	H	H	B	B	H	H	H	B	H	H	H	H	H	H	H	H	B	B	A	H	H	B	H	H	H	H	-	H	B	A	H	B	A
HS0060	HSSNP00525	B	B	A	B	B	H	A	B	H	D	B	H	H	A	B	H	H	B	B	H	H	H	B	D	H	H	H	H	H	H	H	B	B	A	H	H	B	H	H	H	H	H	H	B	A	H	B	A
HS0060	HSSNP00526	B	B	A	B	B	H	D	B	H	D	B	H	H	A	B	H	H	B	B	H	H	H	B	H	H	H	H	H	H	H	H	B	B	A	H	H	B	H	H	H	H	D	H	B	A	H	B	A
HS0060	HSSNP00527	B	B	A	B	B	H	A	B	H	A	B	H	H	A	B	H	H	B	B	H	H	H	B	H	H	H	H	H	H	H	H	B	B	A	H	H	B	H	H	H	H	H	H	B	A	H	B	A
HS0060	HSSNP00528	B	B	A	B	B	H	A	B	H	A	B	H	H	A	B	H	H	B	B	H	H	H	B	H	H	H	H	H	H	H	H	B	B	A	H	H	B	H	H	D	H	D	H	B	A	H	B	A
HS0060	HSSNP00529	B	B	A	B	B	H	A	B	H	D	B	H	H	A	B	H	D	B	B	H	H	H	B	H	H	H	H	H	H	H	H	B	B	A	H	H	B	H	H	H	H	-	H	B	A	H	B	A
HS0060	HSSNP00530	B	B	A	B	B	H	A	B	H	D	B	H	H	A	B	H	H	B	B	H	H	H	B	H	H	H	H	H	H	D	H	B	B	D	H	H	B	H	H	H	D	H	H	B	A	H	B	A
HS0061	HSSNP00531	B	B	D	B	B	H	A	B	H	D	H	H	B	D	B	H	H	B	B	A	B	B	H	H	H	D	H	H	H	H	H	B	B	D	H	B	B	B	H	B	H	H	B	H	D	H	B	D
HS0061	HSSNP00532	B	B	A	B	B	H	A	B	H	D	H	H	B	D	B	H	H	B	B	A	B	B	H	H	H	H	H	H	H	H	H	B	B	D	H	B	B	B	H	B	H	H	B	H	D	H	B	D
HS0061	HSSNP00533	B	B	A	B	B	H	A	B	H	D	H	H	B	D	B	H	H	B	B	A	B	B	H	H	H	H	H	H	H	H	H	B	B	D	H	B	B	B	H	B	H	H	B	H	A	H	B	D
HS0061	HSSNP00534	B	B	A	B	B	H	A	B	H	D	H	H	B	A	B	H	D	B	B	A	B	B	H	D	H	H	H	H	H	H	H	B	B	D	H	B	B	B	H	B	H	H	B	H	A	H	B	A
HS0061	HSSNP00535	B	B	A	B	B	H	A	B	H	D	H	H	B	A	B	H	H	B	B	A	B	B	H	D	H	H	H	H	H	H	H	B	B	D	H	B	B	B	H	B	H	H	B	H	A	H	B	A
HS0061	HSSNP00536	B	B	D	B	B	H	A	B	H	D	H	H	B	A	B	H	H	B	B	A	B	B	H	H	H	H	H	H	H	H	H	B	B	D	H	B	B	B	H	B	H	H	B	H	A	H	B	A
HS0061	HSSNP00537	B	B	-	B	B	H	A	B	H	D	H	H	B	A	B	H	H	B	B	A	B	B	H	H	H	H	H	H	H	H	H	B	B	D	H	B	B	B	H	B	H	H	B	H	A	H	B	A
HS0061	HSSNP00538	B	B	A	B	B	H	A	B	H	D	H	H	B	A	B	H	H	B	B	A	B	B	H	H	H	H	H	H	H	H	H	B	B	D	H	B	B	B	H	B	H	H	B	H	A	H	B	A
HS0061	HSSNP00539	B	B	A	B	B	H	A	B	H	D	H	H	B	A	B	H	H	B	B	A	B	B	H	-	H	H	H	H	H	H	H	B	B	A	H	B	B	B	H	D	H	H	B	H	A	H	B	A
HS0061	HSSNP00540	B	B	D	B	B	H	A	B	-	-	H	H	B	A	B	H	D	B	B	A	B	B	H	H	H	H	H	H	H	D	H	B	B	A	H	B	B	B	H	B	H	H	B	H	A	H	B	A
HS0061	HSSNP00541	B	B	D	B	B	H	A	B	D	A	H	H	B	A	B	H	H	B	B	A	B	B	H	H	H	H	H	H	H	D	H	B	B	A	H	B	B	B	H	B	H	H	B	H	A	H	B	A
HS0061	HSSNP00542	B	B	D	B	B	H	A	B	-	A	H	H	B	A	B	H	D	B	B	A	B	B	H	H	H	H	H	H	H	H	H	B	B	A	H	B	B	B	H	B	H	H	B	H	A	H	B	A
HS0061	HSSNP00543	B	B	D	B	B	H	A	B	-	-	H	H	B	D	B	H	H	B	B	A	B	B	H	D	H	H	H	D	H	H	H	B	B	D	H	B	B	B	H	-	H	H	B	D	A	H	B	D
HS0062	HSSNP00544	B	B	D	B	B	H	D	B	H	D	H	H	B	A	B	H	H	B	B	H	B	H	H	H	H	H	H	H	H	H	H	B	B	A	H	B	B	B	H	B	H	B	B	H	A	H	B	D
HS0062	HSSNP00545	B	B	A	B	B	H	A	B	H	A	H	H	B	A	B	H	H	B	B	H	B	H	H	H	H	H	H	H	H	H	H	B	B	D	D	B	B	B	H	B	H	B	B	H	A	H	B	A
HS0062	HSSNP00546	B	B	A	B	B	H	A	B	H	D	H	H	B	A	B	H	H	B	B	H	B	H	H	H	H	H	H	H	H	H	H	B	B	D	H	B	B	B	H	B	H	B	B	H	A	H	B	A
HS0062	HSSNP00547	B	B	A	B	B	H	A	B	H	A	H	H	B	A	B	H	H	B	B	H	B	H	H	H	H	H	H	H	H	H	H	B	B	D	H	B	B	B	H	B	H	B	B	H	A	H	B	A
HS0062	HSSNP00548	B	B	A	B	B	H	A	B	H	A	D	H	B	A	B	H	H	B	B	H	B	H	H	H	H	H	H	H	H	H	H	B	B	D	H	B	B	B	H	B	H	B	B	H	A	H	B	A
HS0062	HSSNP00549	B	B	A	B	B	H	A	B	H	D	H	D	B	A	B	H	H	B	B	H	B	H	H	H	H	H	D	H	H	H	H	B	B	A	H	B	B	B	H	B	H	B	B	H	D	H	B	A
HS0062	HSSNP00550	B	B	A	B	B	H	A	B	H	-	H	H	B	A	B	H	H	B	B	H	B	H	H	H	H	D	D	H	H	H	H	B	B	A	H	B	B	B	H	B	H	B	B	H	A	H	B	A
HS0062	HSSNP00551	B	B	A	B	B	H	-	B	H	-	H	H	B	A	B	H	H	B	B	H	B	H	H	H	H	D	H	H	H	H	H	B	B	A	H	B	B	B	H	B	H	B	B	H	A	H	B	A
HS0063	HSSNP00552	H	B	A	B	H	H	A	B	H	D	H	H	H	A	B	H	H	B	B	H	H	H	H	B	H	H	H	H	H	D	H	B	B	A	H	H	H	H	H	A	H	H	H	H	A	H	B	A
HS0063	HSSNP00553	H	B	A	B	H	H	D	B	H	D	H	H	H	A	B	H	H	B	B	H	H	H	H	B	H	H	H	H	H	H	H	B	B	D	H	H	H	H	H	D	D	H	H	H	A	D	B	A
HS0063	HSSNP00554	H	B	A	B	H	H	A	B	H	C	H	H	H	A	B	H	C	B	B	H	H	H	H	B	H	H	H	H	H	H	H	B	B	C	H	H	H	H	H	A	H	H	H	H	A	H	B	A
HS0063	HSSNP00555	H	B	A	C	H	H	A	B	H	A	H	H	H	A	B	H	H	B	B	H	H	H	H	B	H	H	H	H	H	H	H	C	B	A	H	H	H	H	H	A	H	H	H	H	A	H	B	A
HS0063	HSSNP00556	H	B	A	B	H	H	A	B	H	A	H	H	H	A	B	H	H	B	C	H	H	H	H	C	H	H	H	H	H	H	H	B	B	A	H	H	H	H	H	A	H	H	H	H	-	H	B	A
HS0063	HSSNP00557	H	B	A	B	H	H	A	B	H	A	H	H	H	A	B	H	H	B	B	H	H	H	H	C	H	C	H	H	H	H	H	C	B	A	H	H	H	H	H	A	H	H	H	H	A	H	B	A
HS0063	HSSNP00558	H	B	A	B	H	D	D	B	D	D	H	H	D	D	B	H	H	B	B	H	H	H	H	B	H	H	H	H	H	-	H	B	B	A	H	H	H	H	H	D	H	H	H	H	D	H	B	A
HS0064	HSSNP00559	H	B	A	B	H	H	A	B	H	D	H	H	H	A	B	H	H	B	B	H	H	H	H	B	H	H	H	H	H	H	H	B	B	D	H	H	H	H	H	B	H	H	H	H	A	H	B	A
HS0064	HSSNP00560	H	B	A	B	D	H	A	B	H	D	H	H	H	A	B	H	H	B	B	H	H	H	H	B	H	H	H	H	H	H	H	B	B	A	H	H	H	H	H	D	H	D	H	H	A	H	B	A
HS0064	HSSNP00561	H	B	A	B	H	H	A	B	H	D	H	H	H	A	B	H	H	B	B	H	H	H	H	B	H	H	H	H	H	H	H	B	B	D	H	H	H	H	H	B	H	H	H	H	A	H	B	D
HS0064	HSSNP00562	H	B	A	B	H	H	A	B	H	A	H	H	H	A	B	H	H	B	B	H	H	H	H	B	D	D	H	H	H	H	H	B	B	A	H	H	H	H	H	B	D	H	H	H	A	H	B	A
HS0064	HSSNP00563	D	B	A	B	H	H	A	B	H	D	H	H	H	A	B	H	H	B	B	H	H	H	H	B	H	H	H	H	H	H	H	B	B	A	H	H	H	H	D	-	H	H	H	H	A	H	B	D
HS0065	HSSNP00564	D	B	A	B	H	B	A	B	H	A	H	A	H	A	B	H	H	B	B	H	H	B	B	B	H	H	H	H	B	H	H	B	B	A	H	B	H	H	H	H	H	H	H	H	A	H	B	A
HS0065	HSSNP00565	H	B	A	B	H	B	A	B	H	D	H	A	H	A	B	H	H	B	B	H	H	B	B	B	H	H	H	H	B	H	H	B	B	D	H	B	H	H	H	-	H	H	H	H	A	D	B	A
HS0065	HSSNP00566	H	B	D	B	H	B	A	B	H	D	H	A	H	A	B	H	H	B	B	H	H	B	B	B	H	H	H	H	B	H	H	B	B	A	H	B	H	H	H	-	H	H	H	H	A	-	B	A
HS0065	HSSNP00567	H	B	D	B	H	B	D	B	H	D	H	A	H	D	B	H	H	B	B	H	H	B	B	B	H	H	H	H	B	H	H	B	B	D	H	B	H	H	H	H	H	H	H	H	A	H	B	A
HS0065	HSSNP00568	H	B	D	B	H	B	A	B	H	D	H	A	H	D	B	H	H	B	B	H	H	B	B	B	H	H	H	H	B	H	H	B	B	A	H	B	H	H	H	H	H	D	H	H	A	H	B	A
HS0065	HSSNP00569	H	B	D	B	H	B	D	B	H	D	H	A	D	D	B	H	H	B	B	H	H	B	B	B	H	H	H	H	B	H	H	B	B	A	H	B	H	H	H	H	H	D	H	H	A	H	B	A
HS0065	HSSNP00570	H	B	A	B	H	B	A	B	H	D	H	A	H	A	B	H	H	B	B	H	H	B	B	B	H	H	H	H	B	H	H	B	B	A	H	B	H	H	H	H	H	D	H	H	A	H	B	A
HS0065	HSSNP00571	H	B	A	B	H	B	A	B	H	A	H	A	H	A	B	D	H	B	B	H	H	B	B	B	H	H	H	H	B	H	H	B	B	A	D	B	H	H	H	H	D	H	H	H	A	H	B	A
HS0065	HSSNP00572	H	B	A	B	H	B	A	B	H	A	H	A	H	A	B	H	H	B	B	H	H	B	B	B	H	H	H	H	B	H	H	B	B	A	D	B	H	H	H	D	D	H	H	H	A	H	B	A
HS0065	HSSNP00573	H	B	A	B	H	B	A	B	H	A	H	A	H	A	B	H	H	B	B	H	H	B	B	B	H	H	H	H	B	H	H	B	B	A	D	B	H	H	H	D	D	H	H	H	A	H	B	A
HS0065	HSSNP00574	H	B	A	B	H	B	A	B	H	D	H	A	H	D	B	H	H	B	B	H	H	B	B	B	H	H	H	H	B	H	H	B	B	A	D	B	H	H	H	H	D	H	H	H	A	H	B	A
HS0065	HSSNP00575	H	B	A	B	H	B	A	B	H	D	H	A	H	D	B	H	H	B	B	H	H	B	B	B	H	H	H	H	B	H	H	B	B	A	D	B	H	H	H	H	D	H	H	H	A	H	B	A
HS0065	HSSNP00576	H	B	A	B	H	B	A	B	H	D	H	A	H	A	B	H	H	B	B	H	H	B	B	B	H	H	H	H	B	H	H	B	B	D	H	B	H	H	H	H	H	H	H	H	A	D	B	A
HS0065	HSSNP00577	H	B	D	B	H	D	A	B	H	A	H	A	H	A	B	H	H	B	B	H	H	B	B	B	H	H	H	H	B	H	H	B	B	A	H	B	H	H	H	H	H	H	H	H	D	H	B	A
HS0066	HSSNP00578	H	B	D	B	B	H	A	B	H	D	B	H	H	A	B	H	H	B	B	H	B	B	B	B	H	H	H	B	H	H	H	B	B	D	H	H	H	H	H	H	H	H	H	H	D	H	B	D
HS0066	HSSNP00579	H	B	D	B	B	H	D	B	H	D	B	H	H	A	B	H	H	B	B	H	B	B	B	B	H	H	H	B	H	H	H	B	B	D	H	H	H	H	H	H	H	H	H	H	D	H	B	D
HS0066	HSSNP00580	H	B	D	B	B	H	A	B	D	D	B	D	H	D	B	H	H	B	B	H	B	B	B	B	H	H	H	B	H	H	H	B	B	A	H	H	H	H	H	H	H	H	H	H	A	H	B	A
HS0066	HSSNP00581	H	B	A	B	B	H	A	B	H	D	B	H	H	A	B	H	H	B	B	H	B	B	B	B	H	H	H	B	H	D	H	B	B	-	H	H	H	H	H	D	H	H	H	H	A	H	B	A
HS0066	HSSNP00582	H	B	A	B	B	H	A	B	H	D	B	H	H	A	B	H	H	B	B	H	B	B	B	B	H	H	H	B	H	D	H	B	B	-	H	H	H	H	H	D	H	H	H	H	A	H	B	A
HS0066	HSSNP00583	H	B	A	B	B	H	A	B	H	D	B	H	H	A	B	H	H	B	B	H	B	B	B	B	H	H	H	B	H	H	H	B	B	D	H	H	H	H	H	H	H	H	H	H	A	H	B	A
HS0066	HSSNP00584	H	B	A	B	B	H	A	B	H	A	B	H	H	A	B	H	H	B	B	H	B	B	B	B	H	H	H	B	H	H	H	B	B	D	H	H	H	H	H	D	H	H	H	H	A	H	B	A
HS0066	HSSNP00585	H	B	A	B	B	H	A	B	H	A	B	H	H	A	B	H	H	B	B	H	B	B	B	B	H	D	H	B	H	H	H	B	B	D	H	D	H	H	H	H	H	H	H	H	D	H	B	D
HS0066	HSSNP00586	H	B	A	B	B	D	A	B	H	A	B	H	H	A	B	H	H	B	B	H	B	B	B	B	H	H	H	B	H	H	H	B	B	D	H	D	H	H	H	H	H	H	H	H	A	H	B	A
HS0066	HSSNP00587	H	B	A	B	B	H	A	B	H	A	B	H	H	A	B	H	H	B	B	H	B	B	B	B	H	H	H	B	H	H	H	B	B	A	H	H	H	H	H	H	H	H	H	H	A	H	B	A
HS0066	HSSNP00588	H	B	D	B	B	H	A	B	H	D	B	H	H	A	B	H	H	B	B	H	B	B	B	B	H	H	H	B	H	H	D	B	B	-	H	H	H	H	H	-	H	D	H	H	A	H	B	A
HS0066	HSSNP00589	H	B	D	B	B	H	A	B	H	A	B	H	H	-	B	H	H	B	B	H	B	B	B	B	H	H	H	B	H	H	H	B	B	D	H	H	H	H	H	-	H	D	H	H	A	H	B	A
HS0066	HSSNP00590	H	B	A	B	B	H	A	B	H	D	B	H	H	A	B	H	H	B	B	H	B	B	B	B	H	H	D	B	H	H	H	B	B	D	H	H	H	H	H	-	H	D	H	H	A	H	B	A
HS0066	HSSNP00591	H	B	A	B	B	H	D	B	H	D	B	H	H	A	B	H	H	B	B	H	B	B	B	B	H	H	H	B	H	H	H	B	B	A	H	H	H	H	H	H	H	H	H	H	A	H	B	A
HS0066	HSSNP00592	H	B	A	B	B	H	D	B	H	D	B	H	H	D	B	H	H	B	B	H	B	B	B	B	H	H	H	B	H	H	H	B	B	D	H	H	H	H	H	H	H	D	H	H	A	H	B	A
HS0066	HSSNP00593	H	B	A	B	B	H	D	B	H	D	B	H	H	D	B	H	H	B	B	H	B	B	B	B	H	D	H	B	H	H	H	B	B	A	H	H	H	H	H	H	H	-	H	H	D	H	B	A
HS0066	HSSNP00594	H	B	A	B	B	H	A	B	H	D	B	H	H	D	B	H	H	B	B	H	B	B	B	B	H	H	H	B	H	D	H	B	B	A	H	H	H	H	H	H	H	-	D	H	D	H	B	A
HS0067	HSSNP00595	H	B	D	B	H	H	A	B	H	D	H	B	H	D	B	H	D	B	B	B	B	B	B	B	H	H	H	H	H	-	H	B	B	A	H	B	H	B	H	H	H	H	H	B	A	H	B	D
HS0067	HSSNP00596	D	B	D	B	H	H	A	B	H	D	H	B	H	D	B	H	H	B	B	B	B	B	B	B	H	H	H	H	H	-	H	B	B	D	H	B	H	B	H	H	H	H	H	B	A	H	B	D
HS0067	HSSNP00597	H	B	A	B	H	H	A	B	H	D	H	B	H	A	B	H	H	B	B	B	B	B	B	B	H	H	H	H	H	H	H	-	B	A	H	B	H	B	H	D	H	H	H	B	D	H	B	A
HS0067	HSSNP00598	H	B	D	B	H	H	D	B	H	D	H	B	H	A	B	H	H	B	B	B	B	B	B	B	H	H	H	H	H	H	H	B	B	D	H	B	H	B	H	H	H	H	H	B	A	H	B	A
HS0067	HSSNP00599	H	B	A	B	H	H	D	B	H	D	H	B	H	A	B	H	H	B	B	B	B	B	B	B	H	H	H	H	H	H	H	B	B	D	H	B	H	B	H	H	H	H	H	B	A	H	B	A
HS0067	HSSNP00600	H	B	A	B	H	H	D	B	H	D	H	B	H	A	B	H	H	B	B	B	B	B	B	B	H	H	H	H	H	H	H	B	B	D	H	B	H	B	H	H	H	H	H	B	A	H	B	A
HS0067	HSSNP00601	H	B	A	B	H	H	D	B	D	A	H	B	H	A	B	H	H	B	B	B	B	B	B	B	H	H	H	H	H	H	H	B	B	D	H	B	H	B	H	H	H	H	H	B	A	H	B	A
HS0068	HSSNP00602	H	B	A	B	H	H	A	B	H	A	H	A	A	A	B	H	H	B	B	H	B	A	H	B	B	D	H	H	H	H	B	B	B	A	H	H	D	B	H	D	H	H	H	H	A	B	B	A
HS0068	HSSNP00603	H	B	A	B	H	H	A	B	H	A	H	A	A	A	B	H	H	B	B	H	B	A	H	B	B	D	H	H	H	H	B	B	B	A	H	H	D	B	H	H	H	H	H	H	A	B	B	A
HS0068	HSSNP00604	H	B	A	B	H	H	A	B	H	A	H	A	A	A	B	H	H	B	B	H	B	A	H	B	B	D	H	H	H	H	B	B	B	D	H	H	H	B	H	H	H	H	H	H	A	B	B	A
HS0068	HSSNP00605	H	B	A	B	H	H	A	B	H	D	H	A	A	A	B	H	H	B	B	H	B	A	H	B	B	H	D	H	H	H	B	B	B	D	H	H	D	B	H	H	H	H	H	H	A	B	B	A
HS0068	HSSNP00606	H	B	A	B	H	H	A	B	H	D	H	A	A	A	B	H	H	B	B	H	B	A	H	B	B	H	H	H	H	H	B	B	B	A	H	H	H	B	H	H	H	H	H	H	A	B	B	A
HS0068	HSSNP00607	H	B	A	B	H	H	A	B	H	D	H	A	A	A	B	H	H	B	B	H	B	A	H	B	B	D	H	H	H	H	B	B	B	A	D	H	H	B	H	H	H	-	H	H	A	B	B	A
HS0068	HSSNP00608	H	B	A	B	H	H	A	B	D	A	H	A	A	A	B	H	H	B	B	H	B	A	H	B	B	H	H	H	H	H	B	B	B	D	H	H	H	B	H	H	H	H	H	H	A	B	B	A
HS0068	HSSNP00609	H	B	A	B	H	H	A	B	H	D	H	A	A	A	B	H	H	B	B	H	D	A	H	B	B	D	H	H	H	H	B	B	B	D	H	H	H	B	D	H	H	H	H	H	A	B	B	A
HS0069	HSSNP00610	H	B	A	B	A	H	A	B	H	A	B	D	H	A	B	H	H	B	B	H	H	A	H	B	B	D	H	H	H	H	H	B	B	D	H	H	H	B	H	H	H	H	H	H	A	B	B	A
HS0069	HSSNP00611	H	B	A	B	A	H	A	B	H	A	B	D	H	A	B	H	H	B	B	H	H	A	H	B	B	A	H	H	H	H	H	B	B	D	H	H	H	B	H	H	H	H	H	H	A	B	B	A
HS0069	HSSNP00612	D	B	A	B	A	H	A	B	H	A	B	H	H	A	B	H	H	B	B	H	H	A	H	B	B	A	D	H	H	H	H	B	B	A	H	H	H	B	H	H	H	D	H	H	A	B	B	A
HS0069	HSSNP00613	H	B	A	B	A	H	A	B	H	D	B	H	H	A	B	H	H	B	B	H	H	A	H	B	B	D	H	H	H	H	H	B	B	D	H	H	H	B	H	H	H	D	H	H	A	B	B	A
HS0069	HSSNP00614	H	B	A	B	A	H	D	B	H	D	B	D	D	D	B	H	H	B	B	H	H	A	H	B	B	D	H	H	H	-	H	B	B	D	H	H	H	B	H	H	D	D	H	H	A	B	B	D
HS0069	HSSNP00615	H	B	A	B	A	H	A	B	H	D	B	H	H	A	B	H	H	B	B	H	H	A	H	B	B	D	H	H	H	H	H	B	B	A	H	H	H	B	D	D	H	D	H	H	D	B	B	A
HS0069	HSSNP00616	H	B	A	B	A	H	A	B	H	D	B	D	H	A	B	H	H	B	B	H	H	A	H	B	B	D	D	H	H	H	H	B	B	D	H	H	H	B	H	D	H	H	H	H	A	B	B	A
HS0069	HSSNP00617	H	B	D	B	A	H	A	B	H	D	B	H	H	A	B	H	H	B	B	H	H	A	H	B	B	D	H	H	H	H	H	B	B	D	H	H	H	B	H	H	H	H	H	H	A	B	B	A
HS0070	HSSNP00618	H	B	-	B	A	H	A	B	D	D	H	D	H	A	B	H	H	B	B	H	H	A	H	B	H	D	H	H	A	H	H	B	B	A	H	B	H	H	H	H	D	H	A	H	A	B	B	A
HS0070	HSSNP00619	H	B	A	B	A	H	A	B	H	D	H	H	H	A	B	H	H	B	B	H	H	A	H	B	H	A	H	H	A	H	H	B	B	D	H	B	H	H	H	H	H	H	A	H	A	B	B	A
HS0070	HSSNP00620	H	B	D	B	A	H	A	B	H	-	H	H	H	A	B	H	H	B	B	H	H	A	H	B	H	D	H	D	A	H	H	B	B	D	H	B	H	H	H	H	H	H	A	H	A	B	B	A
HS0070	HSSNP00621	H	B	A	B	A	H	D	B	H	D	H	H	H	A	B	H	H	B	B	H	H	A	H	B	H	A	D	D	A	H	H	B	B	A	H	B	H	H	H	H	H	H	A	H	A	B	B	D
HS0070	HSSNP00622	H	B	A	B	A	H	A	B	H	D	H	H	H	A	B	H	H	B	B	H	H	A	H	B	H	A	H	H	A	H	H	B	B	D	H	B	H	H	H	H	H	H	A	H	A	B	B	A
HS0070	HSSNP00623	H	B	A	B	A	D	A	B	H	D	H	H	H	A	B	H	H	B	B	H	H	A	H	B	D	D	H	H	A	H	H	B	B	A	H	B	H	H	H	H	H	H	A	H	A	B	B	A
HS0070	HSSNP00624	H	B	A	B	A	H	A	B	D	D	H	H	D	A	B	D	-	B	B	D	H	A	H	B	D	D	H	-	A	H	H	B	B	D	D	B	H	H	H	H	H	D	A	H	D	B	B	A
HS0070	HSSNP00625	H	B	D	B	A	H	A	B	H	-	H	H	H	A	B	H	H	B	B	H	H	A	H	B	H	A	H	H	A	H	H	B	B	A	H	B	H	H	H	D	H	H	A	H	D	B	B	A
HS0070	HSSNP00626	H	B	D	B	A	H	A	B	H	D	H	H	H	A	B	H	H	B	B	H	H	A	H	B	H	A	H	H	A	H	H	B	B	A	H	B	H	H	-	H	H	H	A	H	D	B	B	A
HS0070	HSSNP00627	H	B	D	B	A	H	A	B	H	D	H	H	H	A	B	H	H	B	B	H	H	A	H	B	H	A	H	H	A	H	H	B	B	A	H	B	H	H	-	H	H	H	A	H	D	B	B	A
HS0070	HSSNP00628	H	B	D	B	A	H	A	B	-	D	H	H	H	A	B	H	H	B	B	H	H	A	H	B	H	A	H	D	A	H	H	B	B	D	H	B	H	H	H	D	H	H	A	H	A	B	B	A
HS0070	HSSNP00629	H	B	A	B	A	H	A	B	H	D	H	H	H	A	B	H	H	B	B	H	H	A	H	B	H	A	H	H	A	H	H	B	B	A	H	B	H	H	H	H	H	H	A	H	A	B	B	A
HS0070	HSSNP00630	H	B	A	B	A	H	A	B	H	D	H	H	H	A	B	H	H	B	B	H	H	A	H	B	H	A	H	H	A	H	H	B	B	A	H	B	H	H	H	H	H	H	A	H	D	B	B	A
HS0070	HSSNP00631	H	B	A	B	A	H	A	B	H	A	H	H	H	A	B	H	H	B	B	H	H	A	H	B	H	D	H	D	A	H	H	B	B	A	H	B	H	H	H	H	H	H	A	H	A	B	B	A
HS0070	HSSNP00632	H	B	A	B	A	H	A	B	H	D	H	H	H	A	B	H	H	B	B	H	H	A	H	B	H	A	H	H	A	H	H	B	B	A	H	B	H	H	H	D	H	H	A	H	A	B	B	A
HS0070	HSSNP00633	H	B	A	B	A	H	A	B	H	-	H	H	H	A	B	H	H	B	B	H	H	A	H	B	H	D	H	H	A	H	H	B	B	A	H	B	H	H	H	H	-	D	A	H	A	B	B	A
HS0071	HSSNP00634	H	B	A	B	H	H	A	H	H	D	H	H	H	A	B	H	H	B	B	H	H	A	H	B	H	D	H	H	H	H	H	B	B	A	H	H	H	H	H	H	H	H	H	H	A	H	B	A
HS0071	HSSNP00635	H	B	A	B	H	H	A	H	H	D	H	H	H	A	B	H	H	B	B	H	H	A	H	B	H	A	H	H	H	H	H	B	B	D	H	H	H	H	H	-	H	H	H	H	A	H	B	A
HS0071	HSSNP00636	H	B	D	B	H	H	A	H	H	D	H	H	H	A	B	H	H	B	B	H	H	A	H	B	H	D	H	H	H	H	H	B	B	A	H	H	H	H	H	D	H	H	H	H	A	H	B	A
HS0071	HSSNP00637	H	B	A	B	H	H	A	H	H	D	H	H	H	A	B	H	H	B	B	H	H	A	H	B	H	D	H	H	H	H	H	B	B	A	D	H	H	H	H	H	H	H	H	H	A	H	B	A
HS0071	HSSNP00638	D	B	A	B	H	H	A	H	H	H	H	H	H	A	B	H	H	B	B	H	H	A	H	B	H	D	H	H	H	H	H	B	B	A	H	H	H	H	H	H	-	H	H	H	A	H	B	A
HS0071	HSSNP00639	H	B	A	B	H	H	A	H	H	D	H	D	H	A	B	H	H	B	B	H	H	A	H	B	H	A	H	H	H	H	H	B	B	A	H	H	H	H	H	D	H	H	H	H	A	H	B	A
HS0071	HSSNP00640	H	B	A	B	H	H	A	H	H	D	H	H	H	A	B	H	H	B	B	H	H	A	H	B	H	A	H	H	H	H	H	B	B	D	H	H	H	H	H	H	D	H	H	H	A	H	B	A
HS0071	HSSNP00641	-	B	A	B	H	H	A	H	H	H	H	H	H	A	B	H	D	B	B	H	H	A	H	B	-	A	H	H	H	H	H	B	B	A	H	H	H	H	H	H	H	H	H	H	A	H	B	A
HS0071	HSSNP00642	H	B	A	B	H	H	A	H	H	D	H	H	H	A	B	H	H	B	B	H	H	A	H	B	H	D	H	H	H	H	H	B	B	A	H	H	H	H	H	H	H	D	H	H	A	H	B	A
HS0071	HSSNP00643	H	B	D	B	H	H	A	H	H	D	H	H	H	A	B	H	H	B	B	H	H	A	H	B	H	A	H	H	H	H	H	B	B	A	H	H	H	H	H	H	H	H	H	H	A	D	B	D
HS0071	HSSNP00644	H	B	D	B	H	H	A	H	H	-	H	H	H	D	-	H	H	B	B	H	H	D	H	B	H	D	H	H	H	D	H	B	B	A	H	H	H	H	H	D	H	H	H	H	A	H	B	A
HS0071	HSSNP00645	H	B	A	B	H	H	D	H	H	D	H	H	H	D	B	H	H	B	B	H	H	A	H	-	H	A	H	H	H	H	H	B	B	A	H	H	H	H	H	D	H	H	H	H	A	H	B	D
HS0071	HSSNP00646	H	B	D	B	H	H	A	H	H	-	H	H	H	A	B	H	H	B	B	H	H	A	H	B	H	D	H	H	H	D	H	B	B	A	H	H	D	H	H	H	H	H	H	H	A	H	B	A
HS0071	HSSNP00647	H	B	A	B	H	H	A	H	D	D	H	H	H	A	B	H	H	B	B	H	H	A	H	B	H	D	H	H	H	D	H	B	B	A	H	H	H	H	H	H	D	H	H	H	A	H	B	A
HS0071	HSSNP00648	H	B	D	B	H	H	A	H	H	D	H	H	H	A	B	H	H	B	B	H	H	A	H	B	H	A	H	H	H	H	H	B	B	A	H	H	H	H	H	H	H	D	H	H	D	H	B	A
HS0071	HSSNP00649	H	B	A	B	H	H	A	H	H	H	H	H	H	D	B	H	H	B	B	H	H	A	H	B	H	D	H	H	H	D	H	B	B	A	H	H	H	H	H	H	H	H	H	H	A	H	B	A
HS0071	HSSNP00650	H	B	A	B	H	H	A	H	H	D	H	H	H	A	B	H	H	B	B	H	H	A	H	B	H	A	H	H	H	-	H	B	B	A	H	H	H	H	H	-	H	H	H	H	A	H	B	A
HS0071	HSSNP00651	H	B	A	B	H	H	A	H	H	-	H	H	H	D	B	H	H	B	B	H	H	A	H	B	H	D	H	H	H	H	H	B	B	-	H	H	H	H	H	H	H	H	H	H	A	H	B	A
HS0072	HSSNP00652	H	B	A	B	H	H	A	H	H	D	H	H	D	A	B	H	H	B	B	H	H	A	H	B	H	D	H	H	H	H	H	B	B	A	H	H	H	B	H	H	D	D	H	H	-	H	B	A
HS0072	HSSNP00653	H	B	D	B	H	H	A	H	H	D	H	H	H	A	B	H	H	B	B	H	H	A	H	B	H	A	H	H	H	H	D	B	B	D	H	H	H	B	H	D	H	H	H	H	A	H	B	A
HS0072	HSSNP00654	H	B	D	B	H	H	D	H	H	D	H	H	H	-	B	H	D	B	B	H	H	A	H	B	H	D	H	H	H	H	H	B	B	A	H	H	H	B	H	D	H	H	H	H	A	H	B	A
HS0072	HSSNP00655	H	B	D	B	H	H	A	H	H	D	H	H	H	A	B	H	H	B	B	H	H	A	H	B	H	D	H	D	H	H	H	B	B	A	H	H	H	B	H	-	H	D	H	H	A	H	B	A
HS0072	HSSNP00656	H	B	A	B	H	H	A	H	H	D	H	H	H	D	B	H	H	B	B	H	D	A	H	B	H	A	H	H	H	H	H	B	B	A	H	H	H	B	H	H	H	H	H	H	A	H	B	A
HS0072	HSSNP00657	H	B	D	B	H	H	A	H	H	A	H	H	H	D	B	H	H	B	B	H	H	A	H	B	H	D	H	H	H	H	H	B	B	A	H	H	H	B	H	H	H	D	H	H	A	H	B	A
HS0072	HSSNP00658	H	B	A	B	H	H	A	H	H	D	H	H	H	A	B	H	H	B	B	H	H	A	H	B	H	D	H	H	H	H	H	B	B	D	H	H	H	B	H	H	H	H	H	H	A	H	B	A
HS0072	HSSNP00659	D	B	A	B	H	H	A	H	H	-	H	D	H	A	B	H	H	B	B	H	H	A	D	B	H	D	H	H	H	H	H	B	B	A	H	H	H	B	H	H	H	H	H	H	A	H	B	A
HS0072	HSSNP00660	H	B	A	B	H	H	A	H	H	D	H	H	H	A	B	H	H	B	B	H	H	A	H	B	H	A	H	H	H	H	H	B	B	A	H	H	H	B	H	H	H	H	H	H	A	H	B	A
HS0072	HSSNP00661	H	B	A	B	H	H	A	H	H	D	H	H	H	D	B	H	H	B	B	H	H	A	H	B	H	A	H	H	H	H	H	B	B	D	H	H	H	B	H	D	H	-	H	H	D	H	B	A
HS0072	HSSNP00662	H	B	D	B	H	H	A	H	H	A	H	H	H	A	B	H	H	B	B	H	H	A	H	B	H	A	H	H	H	H	H	B	B	A	D	H	H	B	H	H	H	H	H	H	D	H	B	A
HS0072	HSSNP00663	H	B	A	B	H	H	A	H	D	D	H	H	H	A	B	H	H	B	B	H	H	A	H	B	H	A	H	H	H	H	H	B	B	A	H	H	H	B	H	H	H	H	H	H	D	H	B	A
HS0072	HSSNP00664	H	B	D	B	H	H	D	H	-	D	H	H	H	A	B	H	D	B	B	H	H	A	H	B	H	D	H	H	H	H	H	B	B	D	H	H	H	B	H	-	H	H	H	H	A	H	B	A
HS0072	HSSNP00665	H	B	A	B	H	H	A	H	H	D	H	H	H	A	B	H	H	B	B	H	D	A	H	B	H	A	H	H	H	H	H	B	B	A	H	H	H	B	H	H	D	H	H	H	A	H	B	A
HS0073	HSSNP00666	H	B	A	B	H	H	A	H	H	D	H	H	H	A	B	A	H	B	B	H	A	A	H	B	A	D	H	H	H	H	H	B	B	D	H	H	H	B	H	D	H	H	H	H	A	H	B	A
HS0073	HSSNP00667	H	B	D	B	H	H	A	H	H	H	H	H	H	A	B	A	H	B	B	H	A	A	H	B	A	D	H	H	H	H	H	B	B	D	H	D	H	B	H	-	H	H	H	H	D	H	B	A
HS0073	HSSNP00668	H	B	A	B	H	H	A	H	H	D	H	H	H	A	B	A	H	B	B	H	A	A	H	B	A	D	H	H	H	H	H	B	B	A	H	H	H	B	H	H	H	H	H	H	A	H	B	A
HS0073	HSSNP00669	H	B	A	B	H	H	A	H	D	H	H	H	H	A	B	A	H	B	B	H	A	A	H	B	A	A	H	H	H	H	H	B	B	D	H	H	H	B	H	D	H	H	H	H	A	H	B	D
HS0073	HSSNP00670	H	B	A	B	H	H	D	H	H	-	H	H	H	A	B	A	H	B	B	H	A	D	H	B	D	A	H	H	H	H	H	B	B	A	H	H	H	B	H	H	H	H	H	H	A	H	B	A
HS0074	HSSNP00671	H	B	A	B	H	H	A	H	H	D	H	H	H	D	B	D	H	B	B	H	A	A	H	B	H	D	H	H	B	H	H	B	B	A	A	H	H	B	H	D	H	D	D	H	H	H	B	A
HS0074	HSSNP00672	H	B	A	B	H	H	A	H	H	H	H	H	H	A	B	A	H	B	B	H	A	A	H	B	H	D	H	H	B	D	H	B	B	A	A	H	H	B	H	D	H	D	H	H	H	H	B	A
HS0074	HSSNP00673	H	B	A	B	H	H	A	H	H	D	H	H	H	A	B	A	H	B	B	H	A	A	H	B	H	A	H	H	B	H	H	B	B	D	A	H	H	B	H	A	H	D	H	H	H	H	B	A
HS0074	HSSNP00674	H	B	A	B	H	H	A	H	H	D	H	H	H	D	B	A	H	B	B	H	A	A	H	B	H	A	H	H	B	D	H	B	B	A	A	H	H	B	H	-	H	H	H	H	H	H	B	A
HS0074	HSSNP00675	H	B	A	B	H	H	A	H	H	D	H	H	H	A	B	A	H	B	B	H	D	A	H	B	H	A	H	H	B	H	H	B	B	D	D	H	H	B	H	D	H	H	H	H	H	H	B	A
HS0074	HSSNP00676	H	B	A	B	H	H	A	H	H	D	H	H	H	A	B	A	H	B	B	H	A	A	H	B	H	A	H	H	B	D	H	B	B	D	A	H	H	B	H	D	H	H	H	H	H	H	B	A
HS0074	HSSNP00677	H	B	A	B	H	H	A	H	H	D	H	H	H	A	B	A	H	B	B	H	A	A	H	B	H	D	H	H	B	H	H	B	B	D	A	H	H	B	H	D	H	H	H	H	H	H	B	A
HS0074	HSSNP00678	H	B	A	B	H	H	A	H	H	H	H	H	H	A	B	A	H	B	B	H	A	A	H	B	H	A	H	H	B	H	H	B	B	A	A	H	H	B	H	D	H	D	H	H	H	H	B	D
HS0074	HSSNP00679	H	B	A	B	H	H	A	H	-	D	H	H	H	A	B	A	H	B	B	H	A	A	H	B	H	D	H	H	B	H	H	B	B	A	D	H	H	B	H	A	H	H	H	H	H	H	B	A
HS0074	HSSNP00680	H	B	A	B	H	H	A	H	H	D	H	H	H	A	B	A	H	B	B	H	A	A	H	B	H	D	H	H	B	H	H	B	B	A	A	H	H	B	H	D	H	H	H	H	H	H	B	A
HS0074	HSSNP00681	D	B	A	B	H	H	A	D	D	D	H	H	H	A	B	A	H	B	B	H	A	A	H	B	H	D	H	H	B	H	H	B	B	D	D	H	H	B	H	D	H	H	H	H	H	H	B	A
HS0074	HSSNP00682	H	B	-	B	H	H	A	H	H	H	D	H	H	A	B	-	H	B	B	H	-	-	H	B	H	D	-	H	B	H	-	B	B	-	A	-	-	B	H	A	H	H	-	H	H	H	B	A
HS0074	HSSNP00683	H	B	A	B	H	H	A	H	H	H	H	H	H	A	B	A	H	B	B	H	A	A	H	B	H	A	H	H	B	H	H	B	B	A	A	H	H	B	D	D	H	H	H	H	H	H	B	A
HS0074	HSSNP00684	H	B	A	B	H	H	A	H	H	H	H	H	H	A	B	A	H	B	B	H	A	A	H	B	H	D	H	H	B	H	H	B	B	A	A	H	H	B	H	D	H	H	H	H	H	H	B	A
HS0074	HSSNP00685	H	B	A	B	H	H	A	H	H	H	H	H	H	A	B	A	H	B	B	H	A	A	H	B	H	D	H	H	B	D	H	B	B	D	A	H	H	B	H	D	H	H	H	H	H	H	B	A
HS0074	HSSNP00686	H	B	A	B	H	H	A	H	H	H	H	H	H	A	B	A	D	B	B	H	A	A	H	B	D	A	H	H	B	D	H	B	B	D	A	H	H	B	H	-	D	-	H	H	H	H	B	A
HS0074	HSSNP00687	H	B	A	B	H	H	D	H	D	D	H	H	H	A	B	A	H	B	B	H	A	A	H	B	H	A	H	H	B	H	H	B	B	D	A	H	H	B	H	D	H	D	H	H	H	H	B	A
HS0074	HSSNP00688	H	B	A	B	H	H	A	H	H	H	H	H	H	A	B	A	H	B	B	H	A	A	H	B	H	D	H	H	B	H	H	B	B	A	A	D	H	B	H	D	H	H	H	H	H	H	B	A
HS0074	HSSNP00689	H	B	A	B	H	H	A	H	H	H	H	H	H	A	B	A	H	B	B	H	A	A	H	B	H	A	H	H	B	H	H	B	B	D	D	H	H	B	H	A	H	-	H	H	H	H	B	D
HS0074	HSSNP00690	H	B	A	B	H	H	A	H	H	H	H	H	H	D	B	A	H	B	B	H	A	A	H	B	H	D	H	H	B	H	H	B	B	A	A	H	H	B	D	D	H	H	H	H	H	H	B	A
HS0075	HSSNP00691	H	B	D	B	H	H	D	D	H	H	H	H	H	D	B	D	H	B	B	D	D	A	H	B	D	D	H	H	B	H	H	B	B	D	A	H	H	B	H	D	H	H	H	H	H	H	B	D
HS0075	HSSNP00692	H	B	A	B	H	H	A	A	H	H	H	H	H	A	B	A	H	B	B	H	A	A	H	B	H	D	H	H	B	H	H	B	B	A	A	H	H	B	H	D	H	H	H	H	H	H	B	A
HS0075	HSSNP00693	H	B	A	B	H	H	A	D	H	H	H	H	H	A	B	A	H	B	B	H	D	A	H	B	H	A	H	H	B	H	H	B	B	D	D	D	H	B	H	H	H	H	H	H	H	H	B	D
HS0075	HSSNP00694	-	B	A	B	H	H	A	A	D	H	H	H	H	A	B	D	H	B	B	H	A	A	H	B	H	D	H	H	B	H	H	B	B	A	A	H	H	B	H	D	H	H	H	H	H	H	B	A
HS0075	HSSNP00695	H	B	A	B	H	H	D	A	H	H	H	H	H	A	B	A	H	B	B	H	A	A	H	B	H	A	H	H	B	H	H	B	B	D	A	H	H	B	H	D	H	H	H	H	H	H	B	A
HS0075	HSSNP00696	H	B	A	B	H	H	A	A	H	H	H	H	H	A	B	A	H	B	B	H	A	A	H	B	H	D	H	H	B	H	H	B	B	A	A	H	H	B	H	-	H	H	H	H	H	H	B	A
HS0075	HSSNP00697	H	B	A	B	H	H	A	A	H	H	H	H	H	A	B	D	H	B	B	H	A	A	H	B	H	D	H	H	B	H	H	B	B	A	A	H	H	B	H	H	H	H	H	H	H	H	B	A
HS0075	HSSNP00698	H	B	A	B	H	D	A	A	H	H	H	H	H	A	B	D	H	B	B	H	A	A	H	B	H	D	H	H	B	H	H	B	B	A	A	H	H	B	H	D	H	H	H	H	H	H	B	A
HS0075	HSSNP00699	H	B	D	B	H	H	D	D	H	H	H	H	H	D	B	D	H	B	B	H	D	A	H	B	H	D	H	H	B	H	H	B	B	D	D	H	H	B	H	-	H	H	H	H	H	H	B	D
HS0075	HSSNP00700	H	B	A	B	H	H	D	A	H	D	H	H	H	D	B	D	H	B	B	H	A	A	H	B	H	D	H	H	B	D	D	B	B	D	A	H	H	B	H	D	H	H	H	H	H	H	B	A
HS0076	HSSNP00701	A	B	A	B	H	D	A	-	H	H	H	B	-	A	B	D	B	B	D	H	A	A	H	B	H	D	H	H	H	H	H	B	B	A	A	H	H	B	H	D	H	B	H	H	H	H	B	A
HS0076	HSSNP00702	A	B	A	B	H	A	A	A	H	D	H	B	H	A	B	A	B	B	H	H	A	A	H	B	H	D	H	H	H	H	H	B	B	A	A	H	H	B	H	D	H	B	H	H	H	H	B	A
HS0076	HSSNP00703	A	B	A	B	H	A	A	A	H	H	H	B	H	A	B	A	B	B	H	H	A	A	H	B	H	A	H	H	H	H	H	B	B	D	A	H	H	B	H	D	H	-	H	H	H	H	B	A
HS0076	HSSNP00704	A	B	A	B	H	A	A	A	H	H	H	B	H	A	B	A	B	B	H	H	D	A	H	B	H	A	H	H	H	D	H	B	B	D	A	H	H	B	H	-	H	B	H	H	H	H	B	A
HS0077	HSSNP00705	D	B	A	B	H	A	A	A	H	B	H	H	H	A	B	A	B	B	H	H	A	A	H	B	H	D	H	B	H	H	H	B	B	A	A	H	H	B	H	D	H	B	H	H	H	H	B	A
HS0077	HSSNP00706	D	B	A	B	H	A	A	A	H	B	H	H	H	A	B	A	B	B	H	H	A	A	H	B	H	D	H	B	H	H	H	B	B	A	A	H	H	B	H	D	H	B	H	H	H	H	B	A
HS0077	HSSNP00707	A	B	A	B	H	A	D	A	H	D	H	H	H	D	B	D	B	B	H	H	A	A	H	B	H	D	H	B	H	H	H	B	B	D	A	H	H	B	H	-	H	B	H	H	H	H	B	A
HS0077	HSSNP00708	A	B	A	B	H	A	A	A	H	-	H	H	H	A	B	D	B	B	H	H	A	A	H	B	H	D	H	B	H	D	H	B	B	D	D	H	H	B	H	D	H	B	H	H	H	H	B	D
HS0077	HSSNP00709	A	B	A	B	H	A	A	A	H	B	H	H	H	A	B	A	B	B	H	H	A	A	H	B	H	D	H	B	H	H	H	B	B	D	A	H	H	B	H	D	-	B	H	H	H	H	B	D
HS0077	HSSNP00710	D	B	A	B	H	D	A	-	H	B	H	D	H	A	B	A	B	B	H	H	A	A	H	B	H	D	H	B	H	H	H	B	B	D	A	H	H	B	H	D	H	-	H	H	H	H	B	A
HS0078	HSSNP00711	D	B	A	B	H	A	A	A	H	B	H	H	H	A	B	H	B	B	B	B	A	A	H	B	H	-	H	H	H	B	H	B	B	D	A	H	H	B	H	D	H	B	H	H	H	H	B	A
HS0078	HSSNP00712	A	B	A	B	H	A	D	D	H	B	H	H	H	A	B	H	B	B	B	B	A	A	H	B	H	A	H	H	H	B	H	B	B	D	A	H	H	B	H	D	H	B	H	H	H	D	B	A
HS0078	HSSNP00713	A	B	A	B	H	A	A	A	D	B	H	H	H	A	B	H	B	B	B	B	A	A	H	B	H	A	H	H	H	B	H	B	B	D	A	H	H	B	H	-	H	B	H	H	H	H	B	A
HS0079	HSSNP00714	D	B	A	B	H	A	A	A	H	H	H	H	H	A	B	H	B	B	H	B	A	A	H	B	H	D	H	H	H	H	H	B	B	A	A	H	H	B	H	D	H	B	H	H	H	H	B	A
HS0079	HSSNP00715	A	B	A	B	H	A	A	A	H	D	H	H	H	A	B	H	B	B	H	B	A	A	H	B	D	D	H	H	H	D	H	B	B	D	A	H	H	B	H	D	H	B	H	H	H	H	B	A
HS0079	HSSNP00716	A	B	D	B	H	A	-	A	H	H	H	D	H	A	B	H	B	B	D	B	A	A	H	B	H	D	H	H	H	H	H	B	B	A	A	H	H	B	H	D	H	B	H	H	H	H	B	A
HS0079	HSSNP00717	A	B	D	B	H	A	A	A	D	H	H	D	H	D	B	H	B	B	H	B	A	A	H	B	H	A	H	H	H	H	H	B	B	A	A	H	H	B	H	D	H	B	H	H	H	H	B	A
HS0079	HSSNP00718	D	B	A	B	H	A	A	A	H	H	H	H	H	A	B	H	B	B	H	B	A	A	H	B	H	A	H	H	H	H	H	B	B	A	A	H	H	B	H	-	D	B	H	H	H	H	B	A
HS0079	HSSNP00719	D	B	D	B	H	A	A	A	H	-	D	H	H	D	B	H	B	B	H	B	A	A	H	B	H	D	H	H	H	H	H	B	B	D	D	H	H	B	H	D	H	B	H	H	H	H	B	A
HS0079	HSSNP00720	A	B	D	B	H	A	A	A	H	H	H	H	H	A	B	H	B	B	H	B	A	A	H	B	H	D	H	H	H	H	H	B	B	D	A	H	H	B	H	D	H	B	H	H	H	H	B	A
HS0079	HSSNP00721	D	B	A	B	H	A	A	A	D	H	H	H	H	D	B	H	B	B	H	B	A	A	H	B	H	A	H	H	H	H	H	B	B	D	D	H	H	B	H	D	H	B	H	H	D	H	B	A
HS0079	HSSNP00722	A	B	A	B	H	A	A	D	H	H	H	H	H	A	B	H	B	B	H	B	D	A	H	B	H	D	H	H	H	H	H	B	B	A	A	H	H	B	H	-	D	B	H	H	H	H	B	A
HS0079	HSSNP00723	A	B	D	B	H	A	A	A	H	D	H	H	H	A	B	H	B	B	H	B	A	A	H	B	H	D	H	H	H	D	H	B	B	D	D	H	H	B	H	D	H	B	H	H	H	H	B	A
HS0079	HSSNP00724	D	B	A	B	H	A	A	A	H	H	H	H	H	A	B	H	B	B	H	B	A	A	H	B	H	D	H	H	H	H	H	B	B	A	A	H	H	B	H	A	H	B	H	H	H	H	B	A
HS0080	HSSNP00725	A	B	A	B	H	A	A	A	B	B	H	B	H	A	B	H	B	B	H	B	D	A	H	B	H	D	H	H	H	H	H	B	B	A	A	H	H	B	H	D	H	B	H	H	H	H	B	A
HS0080	HSSNP00726	D	B	D	B	H	A	A	D	B	B	H	B	H	D	B	H	B	B	H	B	A	A	H	B	H	D	H	H	H	D	D	B	B	A	A	H	H	B	H	D	H	B	H	H	H	H	B	A
HS0080	HSSNP00727	D	B	D	B	H	A	A	D	B	B	H	B	H	A	B	H	B	B	H	B	A	A	H	B	H	D	H	H	H	H	H	B	B	A	D	H	D	B	H	D	D	B	H	H	H	H	B	A
HS0080	HSSNP00728	D	B	A	B	H	A	A	A	B	-	H	B	H	A	B	H	B	B	H	B	A	A	H	B	H	D	H	H	H	H	H	B	B	A	A	H	H	B	H	D	H	B	H	H	H	H	B	A
HS0081	HSSNP00729	D	B	A	B	B	D	A	A	H	B	H	H	B	A	B	H	B	B	H	B	A	A	H	B	H	A	H	H	H	H	H	B	B	H	D	B	H	B	H	H	H	B	B	H	H	B	B	D
HS0081	HSSNP00730	A	B	A	B	B	A	A	A	H	B	H	H	B	A	B	H	B	B	H	B	A	A	H	B	H	A	H	H	H	H	H	B	B	H	A	B	H	B	H	D	H	B	B	H	H	B	B	A
HS0081	HSSNP00731	A	B	A	B	B	A	A	A	H	B	H	H	B	D	B	H	B	B	H	B	D	A	H	B	H	A	H	D	H	H	H	-	B	H	A	B	H	B	H	-	H	B	B	H	H	B	B	A
HS0081	HSSNP00732	D	B	A	B	B	D	A	A	H	B	H	H	B	D	B	H	B	B	H	B	D	D	H	B	H	D	H	H	H	H	H	B	B	H	A	B	H	B	H	-	H	B	B	H	H	B	B	D
HS0081	HSSNP00733	D	B	A	B	B	A	A	A	H	B	H	H	B	D	B	H	B	B	H	B	A	A	H	B	H	D	H	D	H	H	H	B	B	H	D	B	H	B	H	H	H	-	B	H	H	B	B	A
HS0081	HSSNP00734	D	B	A	B	B	A	D	A	H	B	H	H	B	D	B	H	B	B	H	B	A	A	H	B	H	D	H	D	H	H	H	B	B	H	A	B	H	B	H	D	-	-	B	H	H	B	B	A
HS0081	HSSNP00735	A	B	A	B	B	A	A	A	H	B	H	H	B	A	B	H	B	B	H	B	A	D	H	B	H	A	H	H	H	H	H	B	B	H	A	B	H	B	H	-	H	B	B	H	H	B	B	A
HS0081	HSSNP00736	A	B	A	B	B	A	A	A	H	B	H	H	B	D	B	H	B	B	H	B	A	A	H	B	H	A	H	H	H	H	H	B	B	H	A	B	H	B	H	-	H	B	B	H	H	B	B	A
HS0082	HSSNP00737	A	B	A	B	B	A	A	A	D	B	H	H	H	D	B	H	B	B	H	B	A	A	H	B	H	A	H	H	B	H	H	B	B	H	A	H	H	B	H	-	H	B	H	H	H	B	B	A
HS0082	HSSNP00738	D	B	D	B	B	D	D	A	H	B	H	H	H	A	B	H	B	B	H	B	A	A	H	B	H	D	H	H	B	H	H	B	B	H	D	H	H	B	H	D	H	B	H	H	H	B	B	A
HS0082	HSSNP00739	D	B	A	B	B	A	A	A	H	B	H	H	H	A	B	H	B	B	H	B	A	A	H	B	H	D	H	H	B	H	H	B	B	H	A	H	H	B	H	D	H	B	H	H	H	B	B	A
HS0082	HSSNP00740	A	B	D	B	B	D	A	A	H	B	D	H	H	D	B	H	B	B	H	B	A	A	H	B	H	-	H	H	B	H	H	B	B	H	D	H	H	B	H	D	H	B	H	H	H	B	B	A
HS0082	HSSNP00741	D	B	A	B	B	A	A	A	H	B	H	H	H	A	B	H	B	B	H	B	A	A	H	B	H	D	H	H	B	H	H	B	B	H	A	H	H	B	H	D	H	B	H	H	H	B	B	A
HS0082	HSSNP00742	D	B	A	B	B	D	D	A	H	B	H	D	H	A	B	H	B	B	H	B	A	A	H	B	D	D	H	H	B	D	H	B	B	H	A	H	H	B	H	D	H	B	H	H	H	B	B	A
HS0082	HSSNP00743	D	B	A	B	B	A	A	A	H	B	H	H	H	D	B	H	B	B	H	B	A	A	H	B	H	A	H	H	B	H	H	B	B	H	A	H	H	B	H	-	H	B	H	H	H	B	B	A
HS0082	HSSNP00744	A	B	A	B	B	A	D	A	H	B	H	H	H	A	B	H	B	B	H	B	D	A	H	B	H	D	H	H	B	H	H	B	B	H	A	H	H	B	H	D	H	B	H	H	H	B	B	A
HS0082	HSSNP00745	D	B	D	B	B	D	A	A	H	B	H	H	H	A	B	H	B	B	H	B	A	A	H	B	H	D	H	H	B	D	H	B	B	H	A	H	H	B	H	D	H	B	H	H	H	B	B	A
HS0083	HSSNP00746	D	B	A	-	B	D	A	D	H	B	H	H	H	A	B	H	B	B	H	B	A	A	B	B	H	D	H	D	B	H	H	B	B	H	A	H	H	B	H	D	H	B	A	H	H	B	B	A
HS0083	HSSNP00747	D	B	D	B	B	D	A	-	H	B	D	H	H	D	B	H	B	B	H	B	A	A	B	B	H	D	D	H	B	D	H	B	B	H	A	H	H	B	H	A	H	B	A	H	H	B	B	A
HS0083	HSSNP00748	D	B	D	B	B	A	A	D	H	B	H	H	H	A	B	H	B	B	H	B	A	A	B	B	H	D	H	H	B	H	H	B	B	D	A	H	H	B	H	D	D	B	A	H	H	B	B	A
HS0083	HSSNP00749	A	B	A	B	B	A	A	D	H	B	H	H	H	A	B	H	B	B	H	B	A	A	B	B	H	D	H	H	B	H	H	B	B	H	A	H	H	B	H	D	D	B	A	H	H	B	B	A
HS0083	HSSNP00750	A	B	D	B	B	A	A	A	H	-	H	H	H	A	B	H	B	B	H	B	A	A	B	B	H	D	H	H	B	D	H	B	B	H	A	H	H	B	H	-	H	B	A	H	H	B	B	A
HS0083	HSSNP00751	A	B	A	B	B	D	A	A	H	-	H	H	H	A	B	H	B	B	H	B	A	A	B	B	H	D	H	H	B	D	H	B	B	H	A	H	H	B	H	D	H	B	A	H	H	B	B	A
HS0083	HSSNP00752	D	B	A	B	B	D	A	A	H	-	H	H	H	A	B	H	B	B	H	B	A	A	B	B	H	D	H	H	B	H	H	B	B	H	A	H	H	B	H	D	H	B	A	H	H	B	B	A
HS0083	HSSNP00753	D	B	A	B	B	D	A	A	H	B	H	H	H	A	B	H	B	B	H	B	A	A	B	B	H	D	H	H	B	H	H	B	B	H	A	H	H	B	H	-	H	B	A	H	H	B	B	A
HS0084	HSSNP00754	A	B	D	B	H	A	A	A	H	B	H	H	H	A	B	H	B	H	H	B	A	A	H	B	H	A	H	H	H	H	H	B	A	H	A	H	H	B	H	A	D	B	H	H	H	H	B	A
HS0084	HSSNP00755	A	B	A	B	H	A	A	A	H	B	H	H	C	A	B	H	C	H	H	B	A	A	H	B	H	A	H	H	H	C	H	C	A	H	A	H	H	B	H	A	H	C	H	H	H	H	B	A
HS0084	HSSNP00756	D	B	A	B	H	A	A	A	H	B	H	H	H	A	B	H	B	H	H	B	A	A	H	B	H	D	H	H	H	H	H	B	A	H	A	H	H	B	H	D	H	B	H	H	H	H	B	A
HS0084	HSSNP00757	A	B	A	B	H	A	A	A	H	B	H	H	H	A	B	H	B	H	-	B	A	A	H	B	H	A	H	H	H	H	H	B	A	H	A	H	H	B	H	D	H	-	H	H	H	H	B	A
HS0084	HSSNP00758	A	B	A	B	H	A	A	A	H	B	H	H	H	D	B	H	B	H	H	B	A	A	H	B	H	A	H	H	H	H	H	B	A	H	A	H	H	B	H	D	H	B	H	H	H	H	B	A
HS0084	HSSNP00759	A	B	D	B	H	A	D	A	H	B	H	H	H	A	B	H	B	H	H	B	A	A	H	B	H	D	H	H	H	H	H	B	A	H	A	H	H	B	H	D	H	B	H	H	H	H	B	A
HS0084	HSSNP00760	A	B	A	B	H	A	A	A	H	C	H	H	H	A	B	H	C	H	H	B	A	A	H	B	H	A	H	H	H	-	H	C	A	H	A	H	H	B	H	A	H	C	H	H	H	H	B	A
HS0084	HSSNP00761	A	B	A	B	H	A	A	A	D	B	H	H	H	A	B	H	B	H	H	B	A	A	H	B	H	A	H	H	H	H	H	B	A	H	A	H	H	B	H	D	H	-	H	H	H	H	B	A
HS0084	HSSNP00762	A	B	A	C	H	A	A	A	H	B	H	H	H	A	B	H	B	H	H	B	A	A	H	C	H	A	H	H	H	H	H	B	A	H	A	H	H	B	H	A	H	C	C	H	H	H	C	A
HS0084	HSSNP00763	A	B	A	B	H	A	A	A	H	B	H	H	H	A	B	H	B	H	H	B	A	A	H	B	H	A	H	H	H	H	H	B	D	H	A	H	H	B	H	D	H	B	H	H	H	H	B	A
HS0084	HSSNP00764	D	B	A	B	H	A	D	A	H	-	H	H	H	A	B	H	B	H	H	B	A	A	H	B	H	A	H	H	H	H	H	B	A	H	A	H	H	B	H	D	H	B	H	H	H	H	B	A
HS0084	HSSNP00765	D	B	A	B	H	D	A	A	H	B	H	H	H	D	B	H	B	H	H	B	A	A	H	B	H	D	H	H	H	H	H	B	A	H	A	H	H	B	D	D	H	B	H	H	H	H	B	A
HS0084	HSSNP00766	D	B	A	B	H	D	A	A	H	B	H	H	H	A	B	H	B	H	-	B	A	A	H	B	H	D	H	H	H	H	H	B	A	H	A	H	H	B	H	D	H	B	H	H	H	H	B	A
HS0084	HSSNP00767	A	B	A	B	H	A	A	D	D	B	H	H	H	A	B	H	B	H	H	B	A	A	H	B	H	A	H	H	H	H	H	B	A	H	D	H	H	B	H	D	H	B	H	H	H	H	B	A
HS0084	HSSNP00768	A	B	A	B	H	D	A	D	H	B	H	H	H	A	B	H	B	H	H	B	D	A	H	-	H	D	H	H	H	H	H	B	A	-	D	H	H	B	H	A	H	B	H	H	H	H	B	A
HS0084	HSSNP00769	A	B	A	B	H	A	A	A	H	-	H	H	H	A	B	H	B	H	H	B	A	A	H	B	H	A	H	H	H	H	H	B	A	H	A	H	H	B	H	D	H	B	H	H	H	H	B	A
HS0084	HSSNP00770	D	B	D	B	H	A	A	A	H	B	H	H	H	D	B	H	B	H	H	B	A	A	H	B	H	D	H	H	H	H	H	B	A	H	A	H	H	B	H	D	H	B	H	H	H	H	B	A
HS0084	HSSNP00771	A	B	A	B	H	A	A	A	H	B	H	H	H	A	B	H	B	H	H	B	D	A	H	B	H	A	H	H	H	D	H	B	A	H	A	H	H	B	H	D	H	B	H	H	H	H	B	A
HS0084	HSSNP00772	A	B	A	B	H	A	A	A	H	B	H	H	H	A	B	H	B	H	H	B	A	A	H	B	H	D	H	H	H	H	H	B	A	H	A	H	H	B	H	D	H	B	H	H	H	H	B	A
HS0084	HSSNP00773	A	B	A	B	H	A	A	A	H	B	H	H	H	A	B	H	B	H	H	B	A	A	H	B	H	D	H	H	H	H	H	B	A	H	A	H	H	B	H	D	H	B	H	H	H	H	B	A
HS0084	HSSNP00774	D	B	A	B	H	A	A	A	H	B	H	H	H	D	B	H	B	H	H	B	A	A	H	B	H	D	H	H	H	H	H	B	A	H	A	H	H	B	H	D	H	B	H	H	H	H	B	D
HS0084	HSSNP00775	D	B	A	B	H	A	A	A	H	B	H	H	H	A	B	H	B	H	H	B	A	A	H	B	H	D	H	H	H	H	H	B	A	H	A	H	H	B	H	D	H	B	H	H	H	H	B	A
HS0084	HSSNP00776	D	B	A	B	H	A	A	A	H	B	H	H	H	A	B	H	B	H	H	B	A	A	H	B	H	A	H	H	H	D	H	B	D	H	A	H	H	B	H	-	D	B	H	H	H	H	B	A
HS0084	HSSNP00777	D	B	A	B	H	D	A	A	H	B	H	H	H	A	B	H	B	H	H	B	A	A	H	B	H	D	H	H	H	H	H	B	A	H	D	H	H	B	H	D	H	B	H	H	H	H	B	A
HS0084	HSSNP00778	D	B	A	B	H	A	A	A	H	B	H	H	H	A	B	H	B	H	H	B	A	A	H	B	H	A	H	H	H	H	H	B	A	H	A	H	H	B	H	A	-	B	H	H	H	H	B	A
HS0084	HSSNP00779	A	B	A	B	H	A	A	A	H	B	H	H	H	A	B	H	B	H	H	B	A	A	H	B	H	D	H	H	H	H	H	B	A	H	A	H	H	B	H	A	H	B	H	H	H	H	B	A
HS0084	HSSNP00780	D	B	A	B	H	A	A	A	H	B	H	H	H	A	B	H	B	H	H	B	A	A	H	B	H	D	H	H	H	H	H	B	A	H	A	H	H	B	H	D	H	B	H	H	H	H	B	A
HS0084	HSSNP00781	A	B	A	B	H	A	A	A	H	B	H	H	H	A	B	H	B	H	H	B	A	A	H	B	H	D	H	H	H	H	H	B	A	H	A	H	H	B	H	A	H	B	H	H	H	H	B	A
HS0084	HSSNP00782	D	B	A	B	H	D	A	D	H	B	H	H	H	A	B	H	B	H	H	B	A	A	H	B	H	A	H	H	H	H	H	B	A	H	A	H	H	B	H	D	H	B	H	H	H	H	B	-
HS0084	HSSNP00783	-	B	D	B	H	D	D	D	H	B	H	H	H	A	B	H	B	D	H	B	D	A	H	B	H	D	H	H	H	H	H	B	A	H	D	H	H	B	H	-	H	B	H	H	H	H	B	D
HS0084	HSSNP00784	A	B	D	B	H	D	-	D	H	-	H	H	H	D	B	H	B	D	H	B	A	A	H	B	H	D	H	H	H	H	H	-	A	H	D	H	H	B	H	-	H	-	H	H	H	H	B	D
HS0084	HSSNP00785	A	B	A	B	H	A	A	A	H	B	H	H	H	A	B	H	B	H	H	B	A	A	H	B	H	A	H	H	H	H	H	B	A	H	A	H	H	B	H	D	H	B	H	H	D	H	B	A
HS0084	HSSNP00786	A	B	A	B	H	A	A	A	H	B	H	H	H	A	B	H	B	H	H	B	A	A	H	B	H	A	H	H	H	H	H	B	A	H	D	H	H	B	H	D	H	-	H	H	H	H	B	A
HS0084	HSSNP00787	D	B	A	B	H	A	A	A	H	-	H	H	H	A	B	H	B	H	H	B	A	A	H	B	H	A	H	H	H	H	H	B	A	H	A	H	H	B	H	D	H	B	H	H	H	H	B	A
HS0084	HSSNP00788	A	B	A	B	H	A	A	A	H	B	H	H	H	A	B	H	B	H	H	B	A	A	H	B	H	A	H	H	H	H	H	B	A	H	A	H	H	B	H	D	H	B	H	H	H	H	B	A
HS0084	HSSNP00789	A	B	A	B	H	A	A	A	H	B	H	H	H	A	B	H	B	H	H	B	A	A	H	B	H	A	H	H	H	H	H	B	A	H	A	H	H	B	H	D	H	B	H	H	H	H	B	A
HS0084	HSSNP00790	D	B	A	B	H	A	D	A	H	B	H	H	H	A	B	H	B	H	H	B	A	A	H	B	H	D	H	H	H	H	H	B	A	D	A	H	H	B	H	A	H	B	H	H	H	H	B	A
HS0084	HSSNP00791	D	B	A	B	H	A	A	D	H	B	H	H	H	A	B	H	B	H	H	B	A	A	H	B	H	D	H	H	H	H	H	B	A	H	A	H	H	B	H	D	H	B	H	H	H	H	B	A
HS0084	HSSNP00792	A	B	D	B	H	A	A	A	H	B	H	H	H	A	B	H	B	H	H	B	A	A	H	B	H	D	H	H	H	D	H	B	A	H	A	H	H	B	H	A	H	-	H	H	H	H	B	A
HS0084	HSSNP00793	D	B	D	B	H	D	A	D	H	B	H	H	H	D	B	H	B	H	H	B	A	A	H	B	H	A	H	H	H	H	H	B	A	H	A	H	H	B	H	D	H	B	H	H	H	H	B	A
HS0084	HSSNP00794	A	B	A	B	H	A	A	A	H	B	H	H	H	A	B	H	B	H	H	B	A	A	H	B	H	D	H	H	H	H	H	B	A	H	A	H	H	B	H	D	H	B	H	H	H	H	B	A
HS0084	HSSNP00795	D	B	D	B	H	A	A	A	H	B	H	H	H	A	B	H	B	H	D	B	A	A	H	B	H	A	H	H	H	H	H	B	A	H	D	H	H	B	H	D	H	B	H	H	H	H	B	A
HS0084	HSSNP00796	A	B	A	B	H	A	A	A	H	B	H	H	H	A	B	H	B	H	H	B	A	A	H	B	H	D	H	D	H	H	H	B	A	H	A	H	H	B	H	D	H	B	H	H	H	H	B	A
HS0085	HSSNP00797	D	B	A	B	H	A	A	A	D	B	H	H	H	A	B	H	B	H	H	B	A	A	H	B	H	A	H	H	H	H	H	B	A	H	A	H	H	B	H	D	H	B	H	H	H	H	B	D
HS0085	HSSNP00798	A	B	A	B	H	A	A	D	H	B	H	H	H	A	B	H	B	H	H	B	A	A	H	B	H	D	H	H	H	H	H	B	A	H	A	H	H	B	H	D	H	B	H	H	H	H	B	A
HS0085	HSSNP00799	D	B	D	B	H	A	A	A	H	B	H	H	H	A	B	H	B	H	H	B	A	A	H	B	H	A	H	H	H	H	H	B	A	H	A	H	H	B	H	D	H	B	H	H	H	H	B	D
HS0085	HSSNP00800	A	B	A	B	H	A	A	A	H	B	H	H	H	A	B	H	B	H	H	B	A	A	H	B	H	A	H	H	H	H	H	B	A	D	A	H	H	B	H	D	H	B	H	H	H	H	B	A
HS0085	HSSNP00801	D	B	A	B	H	A	A	A	H	B	H	H	H	A	B	H	B	H	H	B	A	A	H	B	H	D	H	H	H	H	H	B	A	H	D	H	H	B	H	-	H	B	H	H	H	H	B	D
HS0085	HSSNP00802	A	B	A	B	H	A	A	A	H	B	H	H	H	A	B	H	B	H	H	B	A	A	H	B	H	D	H	H	H	H	H	B	A	H	A	H	H	B	H	D	H	B	H	H	H	H	B	A
HS0085	HSSNP00803	D	B	A	B	H	A	D	A	H	B	H	H	H	A	B	H	B	H	H	B	A	A	H	B	H	D	H	H	H	H	H	B	A	D	A	H	H	B	H	D	H	B	H	H	H	H	B	A
HS0085	HSSNP00804	D	B	A	B	H	A	A	D	H	B	H	H	H	A	B	H	-	H	H	B	D	A	H	B	H	A	H	H	H	H	H	B	A	H	A	H	H	B	H	D	H	B	H	H	H	H	B	A
HS0085	HSSNP00805	A	B	A	B	H	A	A	A	H	B	H	H	H	A	B	H	B	H	H	B	A	A	H	B	H	D	H	H	H	H	H	B	A	H	A	H	H	B	H	D	H	B	H	H	H	H	B	A
HS0085	HSSNP00806	A	B	A	B	H	A	D	A	H	B	H	H	H	A	B	H	B	H	H	B	A	A	H	B	H	A	H	H	H	H	H	B	A	D	A	H	H	B	H	-	H	-	H	H	H	H	B	A
HS0085	HSSNP00807	A	B	A	C	H	A	A	A	H	B	H	H	H	A	B	H	C	H	H	B	A	A	H	B	H	A	H	H	H	H	C	B	A	H	A	H	H	B	H	A	H	C	H	H	H	C	B	A
HS0085	HSSNP00808	A	B	A	B	H	A	A	A	H	B	H	H	H	A	B	H	B	H	H	B	A	A	H	C	H	A	H	H	H	H	H	B	A	H	A	H	H	B	H	A	H	B	H	H	H	H	B	A
HS0085	HSSNP00809	A	B	A	B	H	A	A	A	H	B	H	H	H	A	B	H	B	H	H	B	A	A	H	B	H	D	H	H	H	H	H	B	A	H	A	H	H	B	D	D	H	B	H	H	H	D	B	A
HS0085	HSSNP00810	A	B	A	B	H	A	A	A	H	B	H	H	H	A	B	H	B	H	H	B	A	A	H	B	H	D	H	H	H	H	H	B	A	H	A	H	H	B	H	D	H	B	H	H	H	H	B	A
HS0085	HSSNP00811	A	B	D	B	H	A	A	A	H	B	H	H	H	A	B	H	B	H	H	B	A	A	H	B	H	A	H	H	H	H	H	B	A	H	A	H	H	B	H	A	H	B	H	H	H	H	B	A
HS0085	HSSNP00812	D	B	A	B	H	A	A	A	H	B	H	H	H	D	B	D	B	H	H	B	A	A	H	B	H	D	H	H	H	H	H	B	A	H	A	D	H	B	H	D	-	B	H	H	H	H	B	A
HS0085	HSSNP00813	D	B	A	B	H	A	A	A	H	-	H	H	H	A	B	H	B	H	H	B	A	A	H	B	H	D	H	H	H	H	H	B	A	H	A	H	H	B	H	D	H	B	H	H	H	H	B	A
HS0085	HSSNP00814	A	B	A	C	H	A	A	A	H	C	H	H	H	A	B	H	B	H	H	B	A	A	H	-	H	A	H	C	H	H	H	B	A	H	A	H	H	B	H	A	H	B	H	H	H	H	B	A
HS0085	HSSNP00815	A	B	A	B	H	A	A	A	H	B	H	H	H	A	B	H	C	H	H	B	A	A	H	C	H	A	H	C	H	H	H	C	A	H	A	H	H	B	H	A	H	B	H	H	H	H	B	A
HS0086	HSSNP00816	A	B	A	B	H	A	A	A	H	B	H	D	H	A	H	A	B	H	H	B	A	A	H	B	H	A	H	H	H	H	H	B	A	H	A	H	H	B	H	D	H	B	H	H	H	H	B	A
HS0086	HSSNP00817	A	B	A	B	H	D	A	A	H	B	H	H	H	A	H	A	B	H	H	B	A	A	H	B	H	D	D	H	H	H	H	B	A	H	D	H	H	B	H	D	H	B	H	H	H	H	B	A
HS0086	HSSNP00818	A	-	A	B	H	A	A	A	H	C	H	H	H	A	H	A	B	H	H	C	A	A	H	C	H	A	H	H	H	H	H	B	A	H	A	H	H	B	H	A	H	B	H	H	H	H	B	A
HS0086	HSSNP00819	A	B	A	B	H	A	A	A	H	C	H	H	H	A	H	A	B	H	H	C	A	A	H	B	H	A	H	H	H	H	H	B	A	H	A	H	H	B	H	A	H	B	H	H	H	H	B	A
HS0086	HSSNP00820	A	B	A	B	H	D	A	A	H	B	H	D	H	D	H	D	B	H	H	B	A	A	H	B	H	A	H	H	H	H	H	B	A	H	A	H	H	B	H	A	D	B	H	H	H	H	B	A
HS0086	HSSNP00821	A	B	A	B	H	A	A	A	H	B	H	H	H	A	H	A	B	H	H	B	A	A	H	B	H	D	H	D	H	H	H	B	A	H	A	H	H	B	H	D	H	B	H	H	H	H	B	A
HS0086	HSSNP00822	A	B	A	B	H	A	A	A	D	B	H	H	H	A	H	A	B	H	H	B	A	A	H	B	H	A	H	H	H	D	H	B	A	H	A	H	H	B	H	A	H	B	H	H	H	H	B	A
HS0086	HSSNP00823	A	B	A	B	H	A	A	D	H	B	H	H	H	A	H	A	B	H	D	B	A	A	H	B	H	D	D	H	H	H	H	B	A	H	A	H	H	B	H	D	H	B	H	H	H	H	B	D
HS0086	HSSNP00824	A	B	A	B	H	A	A	A	H	B	H	H	H	A	H	A	B	H	H	B	A	A	H	C	H	A	H	H	H	C	H	B	A	H	A	H	H	B	H	A	H	B	H	H	C	H	B	A
HS0086	HSSNP00825	A	B	A	B	H	A	A	A	H	B	C	H	H	A	H	A	C	H	H	B	A	A	H	B	H	A	H	H	H	H	H	B	A	H	A	H	H	B	H	A	C	C	H	H	C	H	B	A
HS0086	HSSNP00826	D	B	A	B	H	A	D	A	H	B	H	H	H	A	H	A	B	H	H	B	A	A	H	B	H	A	H	H	H	H	H	B	A	H	A	H	H	B	H	D	H	B	H	H	H	H	B	D
HS0086	HSSNP00827	D	B	A	B	H	D	A	A	H	B	H	H	H	D	H	D	B	H	H	B	A	A	H	B	H	D	H	H	H	H	H	B	A	H	A	H	H	B	H	D	H	B	H	H	H	H	B	A
HS0086	HSSNP00828	D	B	A	B	H	A	A	A	H	B	H	H	H	A	H	A	B	H	H	B	A	A	H	B	H	A	H	H	H	H	H	B	A	H	A	H	H	B	H	D	H	B	H	H	H	H	B	A
HS0086	HSSNP00829	A	B	A	B	H	A	A	A	H	B	H	H	H	A	H	A	B	H	H	B	A	A	H	B	H	D	H	H	H	H	H	B	A	H	D	H	H	B	H	A	H	B	H	H	H	H	B	A
HS0086	HSSNP00830	A	B	A	B	H	D	A	D	H	-	H	H	H	A	H	A	B	H	H	B	A	A	H	B	D	D	H	H	H	H	H	B	A	H	D	H	H	B	H	A	H	B	H	H	H	H	B	A
HS0086	HSSNP00831	A	B	A	B	H	D	A	A	H	B	H	H	H	A	H	A	B	H	H	B	D	A	H	B	H	D	H	H	H	H	H	B	A	H	A	H	H	B	H	D	H	B	H	H	H	H	B	A
HS0087	HSSNP00832	A	B	D	B	H	A	A	A	H	B	H	D	H	A	D	A	B	H	H	B	A	A	H	B	H	D	H	A	H	H	H	B	A	H	A	H	H	B	H	D	H	B	H	H	H	H	B	A
HS0087	HSSNP00833	A	B	A	B	H	A	A	A	H	B	H	H	H	A	H	A	B	H	H	B	A	A	H	B	H	D	H	A	H	H	H	B	A	H	A	H	H	B	H	D	H	B	H	H	H	H	B	A
HS0087	HSSNP00834	D	B	A	B	H	A	A	A	H	B	H	H	H	A	H	A	B	H	H	B	A	A	H	B	H	A	H	A	H	H	H	B	A	H	D	H	H	B	H	A	H	B	H	H	H	H	B	A
HS0087	HSSNP00835	A	B	D	B	H	A	A	A	H	B	H	H	H	A	H	A	B	H	H	B	A	A	H	B	H	D	H	A	H	H	H	-	A	H	A	H	H	B	H	D	H	B	H	H	H	H	B	A
HS0087	HSSNP00836	D	B	A	B	H	A	A	A	H	B	H	H	H	A	H	A	B	H	H	B	A	A	H	B	H	A	H	A	H	D	H	B	A	H	A	H	H	B	H	D	H	B	H	H	H	H	B	A
HS0087	HSSNP00837	D	B	D	B	H	A	A	A	D	B	H	H	H	D	D	A	B	H	H	B	A	A	H	B	D	D	H	A	H	H	D	B	A	H	A	H	H	B	H	D	H	B	H	H	H	H	B	A
HS0087	HSSNP00838	A	B	A	B	H	D	A	A	H	B	H	H	H	A	H	A	B	H	H	B	D	A	H	B	H	D	H	A	H	-	H	B	A	H	A	H	H	B	H	D	H	B	H	H	H	H	B	A
HS0087	HSSNP00839	A	B	A	B	H	A	A	A	H	B	H	H	H	A	H	A	B	H	H	B	A	A	H	B	H	D	H	A	H	H	H	B	A	H	A	H	H	B	H	D	H	B	H	H	H	H	B	D
HS0087	HSSNP00840	A	B	A	B	H	A	A	A	H	B	H	D	H	A	H	A	B	H	H	B	A	A	H	B	H	D	H	D	H	H	H	B	A	H	D	H	H	B	H	D	H	B	H	H	H	H	B	A
HS0087	HSSNP00841	A	B	A	B	H	A	A	A	H	B	H	H	H	D	H	A	B	H	H	B	A	A	H	B	H	D	H	A	H	D	H	B	A	H	A	H	H	B	H	D	H	B	H	H	H	H	B	A
HS0087	HSSNP00842	D	B	A	B	H	A	D	A	H	B	H	H	H	A	H	A	B	H	H	B	A	A	H	B	H	A	H	A	H	H	H	B	A	H	A	H	H	B	H	D	H	B	H	H	H	H	B	A
HS0087	HSSNP00843	A	B	A	B	H	D	A	D	H	B	H	H	H	D	H	A	B	H	H	B	A	A	H	B	H	D	H	A	H	H	H	B	A	H	D	H	H	B	H	D	H	B	H	H	H	H	B	A
HS0087	HSSNP00844	A	B	A	B	H	A	A	A	H	-	H	H	H	A	H	A	C	H	H	B	A	A	H	C	H	A	H	A	H	H	H	C	A	H	A	H	H	B	H	A	H	C	H	H	H	H	B	A
HS0087	HSSNP00845	D	B	D	B	H	A	D	A	H	B	H	H	H	A	H	A	B	H	H	B	A	A	H	B	H	D	H	A	H	H	H	B	A	H	D	H	H	B	H	D	H	B	H	H	H	H	B	A
HS0088	HSSNP00846	H	A	H	H	A	A	A	A	H	H	H	B	B	H	A	B	H	B	A	A	A	H	A	A	A	H	H	B	H	H	B	H	A	A	H	B	B	B	H	A	H	H	H	A	H	B	H	A
HS0088	HSSNP00847	H	A	H	H	A	A	A	A	H	H	H	C	B	H	A	B	H	C	A	A	A	H	A	A	A	C	H	B	H	H	C	H	A	A	H	B	B	B	H	-	H	C	H	A	H	B	H	A
HS0088	HSSNP00848	H	A	H	H	A	A	A	A	H	H	H	B	B	H	A	B	H	B	A	A	A	H	A	A	A	H	H	B	H	H	B	H	A	D	H	B	B	B	H	A	H	H	H	A	H	B	H	A
HS0088	HSSNP00849	H	A	H	H	A	A	A	A	H	H	H	C	B	H	A	B	H	B	A	A	A	H	A	A	A	H	H	B	H	-	B	H	A	A	H	B	B	B	H	-	H	H	H	A	H	C	H	A
HS0089	HSSNP00850	H	A	H	H	A	A	A	A	H	H	H	B	B	H	A	B	H	B	A	A	A	H	A	A	A	H	H	B	H	H	B	H	A	D	H	B	B	B	H	H	H	H	H	A	H	B	H	A
HS0089	HSSNP00851	H	A	H	H	A	A	A	A	H	H	H	C	B	C	A	C	H	B	A	A	A	H	A	A	A	H	H	C	H	C	B	H	A	A	H	B	B	B	H	H	H	H	H	A	H	B	H	A
HS0089	HSSNP00852	H	A	H	H	A	A	A	A	H	C	H	C	B	H	A	B	H	C	A	A	A	H	A	A	A	H	H	C	H	H	B	H	A	A	H	B	B	B	H	H	H	H	H	A	H	B	H	A
HS0089	HSSNP00853	H	A	H	H	A	A	A	A	H	H	H	B	-	H	A	B	H	C	A	A	A	H	A	A	A	C	H	C	H	H	B	H	A	A	H	B	B	B	H	H	H	H	H	A	H	B	H	A
HS0090	HSSNP00854	H	A	H	H	A	A	A	A	H	H	H	B	C	H	A	B	H	C	A	A	A	H	A	A	A	H	H	B	H	H	B	H	A	A	H	B	C	B	H	C	H	H	H	A	H	-	H	A
HS0090	HSSNP00855	H	A	H	H	A	A	A	A	H	H	H	B	B	H	A	B	H	C	A	A	A	H	A	A	A	H	H	B	H	H	B	H	A	A	H	B	B	B	H	C	H	H	H	A	H	B	H	A
HS0090	HSSNP00856	H	A	H	H	A	A	A	A	H	C	H	B	B	H	A	C	H	B	A	A	A	H	A	A	A	H	H	B	H	H	B	C	A	A	H	B	B	B	H	C	H	-	H	A	H	B	H	A
HS0090	HSSNP00857	H	A	H	H	A	A	A	A	H	H	H	B	B	H	A	B	H	B	A	A	A	H	A	A	A	H	H	B	H	H	B	H	A	D	H	B	B	B	H	B	H	H	H	A	H	B	H	D
HS0091	HSSNP00858	H	A	H	H	A	A	A	A	H	H	H	B	B	H	A	B	H	B	A	A	A	H	A	A	A	D	H	B	H	D	B	H	A	A	H	B	B	B	H	B	H	D	H	A	H	B	H	A
HS0091	HSSNP00859	H	A	H	H	A	A	A	A	H	C	H	B	B	H	A	B	H	B	A	A	A	H	A	A	A	H	H	B	H	H	C	H	A	A	H	B	B	B	H	C	C	H	H	A	H	B	H	A
HS0091	HSSNP00860	H	A	H	H	A	A	A	A	H	H	H	B	B	D	A	B	H	B	A	A	A	H	A	A	A	H	H	B	H	H	B	H	A	A	H	B	B	B	H	-	H	H	H	A	H	B	H	A
HS0091	HSSNP00861	H	A	H	H	A	A	A	A	H	C	H	B	B	H	A	B	H	B	A	A	A	H	A	A	A	C	H	C	H	H	B	H	A	A	H	B	B	B	H	C	H	H	H	A	H	B	H	A
HS0091	HSSNP00862	H	A	H	H	A	A	A	A	H	-	H	C	B	H	A	B	C	B	A	A	A	H	A	A	A	H	H	B	H	H	B	H	A	A	H	B	B	B	H	B	H	H	H	A	H	B	H	A
HS0091	HSSNP00863	H	A	H	H	A	A	A	A	H	C	H	C	C	H	A	B	H	B	A	A	A	H	A	A	A	H	H	B	H	C	C	H	A	A	H	B	B	B	H	C	H	C	H	A	H	B	H	A
HS0091	HSSNP00864	H	A	H	H	A	A	A	A	H	H	H	B	B	H	A	C	H	B	A	A	A	H	A	A	A	H	H	B	H	H	B	H	A	A	H	B	B	B	H	-	H	C	H	A	H	B	H	A
HS0091	HSSNP00865	H	A	H	H	A	D	A	A	H	H	H	B	B	H	A	B	H	B	A	A	A	H	A	D	D	H	H	B	H	H	B	H	A	A	H	B	B	B	H	B	H	H	H	A	H	B	H	A
HS0091	HSSNP00866	H	A	H	H	A	A	A	A	H	H	H	B	B	H	A	B	C	B	A	A	A	H	A	A	A	H	H	B	H	H	C	H	A	A	H	C	B	B	H	C	H	H	H	A	H	B	H	A
HS0091	HSSNP00867	H	A	H	H	A	D	A	A	H	H	H	B	B	H	A	B	H	B	A	A	D	H	A	A	A	H	H	B	H	H	B	H	A	A	H	B	B	B	H	-	H	H	H	A	H	B	H	A
HS0091	HSSNP00868	H	A	H	H	A	A	A	A	D	H	H	B	B	H	A	B	H	B	A	A	A	H	A	D	D	H	H	B	H	H	B	H	A	A	H	B	B	B	H	B	H	H	H	A	H	B	H	A
HS0091	HSSNP00869	H	A	H	H	A	D	A	A	H	-	H	B	B	H	A	B	H	B	A	A	A	H	A	A	A	-	H	B	H	H	B	D	A	D	H	B	B	B	H	B	H	H	H	A	H	B	H	A
HS0092	HSSNP00870	H	A	H	H	A	A	A	A	H	H	H	B	B	H	D	B	H	B	A	A	A	H	A	D	A	H	H	B	H	H	B	H	A	A	H	B	B	B	H	B	H	H	H	A	H	B	H	A
HS0092	HSSNP00871	H	A	H	H	A	A	A	A	H	H	H	B	C	H	A	B	H	B	A	A	A	H	A	A	A	H	H	B	H	H	B	H	A	A	C	C	C	B	H	C	H	H	H	A	H	B	H	A
HS0092	HSSNP00872	H	A	H	H	A	A	A	A	H	H	H	C	B	H	A	B	H	B	A	A	A	H	A	A	A	H	H	B	H	H	B	H	A	A	H	B	B	B	H	C	H	H	H	A	H	B	H	A
HS0092	HSSNP00873	H	A	H	H	A	D	A	A	H	H	H	B	B	H	A	B	D	B	A	A	A	H	A	A	A	H	H	B	H	H	B	D	A	D	H	B	B	B	H	B	H	H	H	A	H	B	H	A
HS0092	HSSNP00874	H	A	H	H	A	A	A	A	H	C	H	B	B	H	A	B	H	B	A	A	A	H	A	A	A	H	H	B	H	H	B	H	A	A	H	B	B	B	H	-	H	H	H	A	H	B	H	A
HS0092	HSSNP00875	H	A	H	H	A	A	A	A	H	C	H	B	B	H	A	B	C	B	A	A	A	H	A	A	A	C	H	C	H	H	B	H	A	A	H	B	C	B	H	B	H	H	H	A	H	B	H	A
HS0092	HSSNP00876	H	A	H	H	A	D	A	A	H	H	H	B	B	H	A	B	D	B	A	A	A	H	A	D	A	H	H	B	H	H	B	H	D	A	H	B	B	B	H	B	H	H	H	A	H	B	H	A
HS0092	HSSNP00877	H	A	H	H	A	A	A	A	H	H	H	B	B	H	A	B	H	B	A	D	A	H	A	D	A	H	H	B	H	D	B	H	A	A	H	B	B	B	H	B	H	H	H	A	H	B	H	A
HS0092	HSSNP00878	H	A	H	H	A	A	A	A	H	H	H	B	B	H	A	B	D	B	A	D	A	H	A	D	A	H	H	B	H	H	B	H	A	D	H	B	B	B	H	B	H	H	H	A	H	B	H	A
HS0092	HSSNP00879	H	A	H	H	A	A	A	A	H	-	H	B	B	H	A	B	H	B	A	A	A	H	A	D	A	H	H	B	H	D	B	H	A	D	H	B	B	B	H	B	H	H	H	D	H	B	H	D
HS0092	HSSNP00880	H	A	H	D	A	A	A	D	H	-	H	B	B	H	A	B	H	B	D	A	A	H	A	A	A	H	H	B	H	H	B	H	A	A	H	B	B	B	H	B	H	H	H	A	H	B	H	A
HS0093	HSSNP00881	H	A	H	H	A	A	A	A	H	-	H	B	B	H	A	B	H	B	A	A	A	H	A	A	A	H	H	C	H	H	B	H	A	A	H	B	B	B	H	C	H	H	A	A	H	B	H	A
HS0093	HSSNP00882	H	A	H	H	A	A	A	A	D	H	H	B	B	H	A	B	D	B	A	D	D	H	A	D	A	H	H	B	H	D	B	H	A	A	H	B	B	B	H	B	H	H	A	D	H	B	H	A
HS0093	HSSNP00883	H	A	H	H	A	A	A	A	H	H	H	B	B	H	A	B	H	B	D	A	A	H	A	D	D	-	H	B	H	H	B	D	A	D	H	B	B	B	H	B	H	H	A	A	H	B	H	D
HS0093	HSSNP00884	H	A	H	H	A	A	A	D	H	-	H	B	B	H	D	B	H	B	A	A	A	H	A	A	A	H	H	B	H	H	B	H	A	A	H	B	B	B	H	B	H	D	A	A	H	B	H	A
HS0093	HSSNP00885	H	A	H	H	A	A	A	A	H	C	H	C	B	H	A	B	H	C	A	A	A	H	A	A	A	H	H	C	H	H	C	H	A	A	C	B	B	C	H	C	H	H	A	A	H	B	H	A
HS0093	HSSNP00886	H	A	H	H	A	D	A	A	H	H	H	B	B	H	A	B	H	B	A	A	A	H	A	A	A	H	H	B	H	D	B	H	A	A	H	B	B	B	H	B	H	H	D	A	H	B	H	A
HS0093	HSSNP00887	H	A	H	H	A	A	A	A	H	H	H	B	B	H	A	B	H	B	A	A	A	H	A	D	A	H	H	B	H	H	B	D	A	A	H	B	B	B	H	B	H	H	A	A	H	B	H	A
HS0093	HSSNP00888	H	A	H	H	A	A	A	A	H	H	H	B	B	H	A	B	H	B	A	A	A	H	A	A	A	H	H	B	H	H	B	H	A	A	H	B	B	B	H	C	H	H	A	A	H	B	H	A
HS0093	HSSNP00889	H	A	H	H	A	A	D	A	H	H	H	B	B	H	A	B	H	B	A	A	A	H	A	D	A	H	H	B	H	H	B	H	A	A	H	B	B	B	H	B	H	H	A	A	H	B	H	A
HS0093	HSSNP00890	H	A	H	H	A	A	A	A	H	H	H	B	B	H	A	B	C	B	A	A	A	H	A	A	A	H	H	B	H	H	B	H	A	A	H	B	B	B	H	-	H	C	A	A	H	B	H	A
HS0093	HSSNP00891	C	A	H	H	A	A	A	A	H	H	H	C	B	C	A	C	H	C	A	A	A	H	A	A	A	H	C	B	H	H	B	H	A	A	H	B	B	B	H	C	H	H	A	A	H	B	H	A
HS0093	HSSNP00892	H	A	D	H	A	A	A	A	D	H	H	B	B	H	A	B	H	B	A	A	A	H	A	D	D	H	H	B	H	D	B	H	A	A	H	B	B	B	H	B	H	D	A	A	H	B	H	A
HS0093	HSSNP00893	H	D	H	H	A	D	D	A	H	H	H	B	B	H	A	B	H	B	A	A	A	H	A	D	A	H	H	B	H	H	B	H	A	A	D	B	B	B	H	B	H	H	A	A	H	B	H	A
HS0093	HSSNP00894	H	A	H	H	D	A	A	D	H	H	H	B	B	H	A	B	H	B	A	A	A	H	A	D	A	H	H	B	H	H	B	H	A	D	H	B	B	B	H	B	H	H	A	A	H	B	H	A
HS0093	HSSNP00895	H	D	H	H	A	A	A	A	H	D	H	B	B	H	D	B	H	B	D	A	A	H	A	D	D	D	H	B	H	H	B	H	A	D	H	B	B	B	H	B	H	-	A	A	H	B	H	A
HS0093	HSSNP00896	H	D	H	H	A	A	A	A	H	H	H	B	B	H	A	B	H	B	A	A	D	H	A	A	A	H	H	B	H	H	B	H	D	D	H	B	B	B	H	B	H	-	A	D	H	B	H	A
HS0093	HSSNP00897	H	A	H	H	A	A	A	A	H	H	H	B	B	H	A	C	H	C	A	A	A	H	A	A	A	H	H	B	H	C	B	H	A	A	H	B	B	C	H	C	H	H	A	A	H	B	H	A
HS0093	HSSNP00898	H	A	H	H	D	A	A	A	H	H	H	B	B	H	A	B	H	B	A	A	A	H	A	A	A	H	H	B	H	H	B	H	A	A	H	B	B	B	H	B	H	H	A	A	H	B	H	A
HS0093	HSSNP00899	H	D	H	H	A	A	A	A	H	H	H	B	B	H	A	B	H	B	A	A	A	H	A	A	A	D	H	B	H	D	B	H	A	D	H	B	B	B	H	B	H	H	A	A	H	B	D	D
HS0093	HSSNP00900	H	D	H	H	A	D	A	A	H	D	H	B	B	H	A	B	H	B	A	A	A	H	A	A	A	H	H	B	H	H	B	-	A	A	H	B	B	B	H	B	H	H	A	A	H	B	H	D
HS0093	HSSNP00901	H	A	H	H	A	A	A	A	H	H	H	C	B	H	A	B	H	B	A	A	A	H	A	A	A	-	H	B	H	H	B	C	A	A	H	B	B	B	H	B	H	H	A	A	H	B	H	A
HS0093	HSSNP00902	H	A	H	H	A	A	A	A	H	C	H	B	C	H	A	B	H	C	A	A	A	H	A	A	A	H	H	B	H	H	B	H	A	A	C	C	B	B	H	C	H	H	A	A	H	C	H	A
HS0093	HSSNP00903	H	A	H	H	A	A	A	A	H	H	H	B	B	H	A	B	D	B	A	A	A	H	A	A	D	H	H	B	H	H	B	H	A	D	H	B	B	B	H	B	H	H	A	A	H	B	H	A
HS0093	HSSNP00904	H	A	H	H	A	A	A	A	H	H	H	B	B	H	A	B	H	B	A	A	A	H	A	A	A	H	H	B	H	D	B	H	A	D	H	B	B	B	H	B	H	H	A	A	H	B	H	A
HS0093	HSSNP00905	H	A	H	H	A	A	A	A	H	H	H	B	B	H	A	B	H	B	A	A	A	H	A	A	A	H	H	C	H	H	B	H	A	A	H	B	B	B	H	B	H	H	A	A	H	B	H	A
HS0093	HSSNP00906	H	A	H	H	A	A	A	A	H	H	H	B	B	H	A	B	H	B	A	A	A	H	A	A	A	H	H	B	H	H	B	H	A	A	H	B	B	B	H	B	H	H	A	A	H	B	H	A
HS0093	HSSNP00907	H	A	H	H	A	D	A	D	H	H	H	B	B	H	A	B	H	B	A	A	A	H	A	D	A	D	H	B	H	H	B	H	A	D	H	B	B	B	H	B	H	H	A	A	H	B	H	A
HS0093	HSSNP00908	C	A	C	H	A	A	A	A	H	H	H	C	C	H	A	-	H	C	A	A	A	H	A	A	A	H	H	B	H	H	B	H	A	A	H	B	B	B	H	C	H	H	A	A	H	C	H	A
HS0094	HSSNP00909	H	A	B	H	A	A	A	A	H	D	H	B	B	H	A	B	H	B	A	A	A	B	A	D	A	H	H	B	H	H	B	H	A	D	H	B	B	B	H	B	H	D	A	A	H	B	H	A
HS0094	HSSNP00910	H	A	B	H	A	A	A	A	H	C	H	C	B	H	A	B	H	B	A	A	A	B	A	A	A	H	H	B	H	H	B	H	A	A	H	B	B	C	H	B	C	A	A	A	H	B	H	A
HS0094	HSSNP00911	H	A	B	H	A	A	A	A	H	H	H	C	-	H	A	B	H	B	A	A	A	B	A	A	A	H	H	C	H	H	B	H	A	A	H	B	B	B	H	B	H	A	A	A	H	B	H	A
HS0094	HSSNP00912	H	A	B	H	A	A	A	A	H	H	H	B	B	H	A	B	H	B	A	A	A	B	D	A	D	H	D	B	H	H	B	H	A	A	H	B	B	B	H	B	H	D	A	A	H	B	H	D
HS0094	HSSNP00913	H	A	B	H	A	A	A	A	H	H	H	B	B	H	A	B	H	B	A	D	A	B	A	D	A	H	H	B	H	H	B	H	A	D	H	B	B	B	H	B	H	A	A	A	H	B	H	A
HS0094	HSSNP00914	C	A	B	H	A	A	A	A	H	H	H	B	B	H	A	B	H	B	A	A	A	B	A	A	A	-	H	B	H	C	C	H	A	A	H	C	C	B	H	C	H	A	A	A	H	B	H	A
HS0094	HSSNP00915	H	A	B	H	A	A	A	A	H	H	H	C	B	H	A	B	H	B	A	A	A	B	A	A	A	H	H	B	H	H	B	H	A	A	H	B	B	B	H	-	C	A	A	A	H	B	H	A
HS0095	HSSNP00916	D	A	B	H	H	A	B	B	B	H	H	A	B	H	A	H	B	B	D	B	H	H	B	B	B	A	H	H	H	B	H	D	H	B	A	H	H	H	A	D	H	H	H	A	H	B	H	H
HS0095	HSSNP00917	A	A	B	H	H	A	B	B	B	H	H	A	B	H	A	H	B	B	A	B	H	H	B	B	B	A	H	H	H	B	H	H	H	B	A	H	H	H	A	D	H	H	H	A	H	B	H	H
HS0095	HSSNP00918	D	A	B	H	H	A	B	B	B	H	H	D	B	H	A	H	B	B	D	B	H	H	B	B	B	A	H	H	H	B	H	H	H	B	D	H	H	H	A	D	H	H	H	A	H	B	H	H
HS0096	HSSNP00919	H	H	B	H	H	D	A	A	D	D	B	B	B	H	A	B	H	B	H	A	A	H	A	D	H	B	H	A	H	H	B	B	A	A	H	B	B	B	D	B	H	D	A	A	B	B	H	A
HS0096	HSSNP00920	-	D	B	D	H	-	D	A	-	D	B	D	D	H	-	D	-	D	H	A	-	H	A	-	H	-	D	D	H	D	D	D	A	A	D	B	B	B	D	D	D	H	A	-	B	B	D	A
HS0096	HSSNP00921	H	H	B	H	H	A	A	D	D	-	B	B	B	H	D	B	H	B	H	A	A	H	A	A	H	B	H	D	H	H	B	B	A	A	H	B	B	B	H	B	H	H	A	A	B	B	H	A
HS0096	HSSNP00922	H	H	B	H	H	D	A	D	D	-	B	B	B	H	A	B	H	B	H	A	D	H	A	D	H	B	H	D	H	H	B	B	D	D	H	B	B	B	H	B	D	H	A	D	B	B	H	A
HS0096	HSSNP00923	H	H	B	H	H	D	A	D	D	-	B	B	B	H	A	B	H	B	H	A	D	H	A	D	H	B	D	D	H	H	B	B	D	D	H	B	B	B	H	B	H	H	A	D	B	B	H	D
HS0096	HSSNP00924	H	H	B	H	H	A	A	A	D	H	B	B	B	H	A	B	H	B	H	A	A	H	A	D	H	B	H	A	H	H	B	B	A	A	H	B	B	B	H	-	H	H	A	A	B	B	H	A
HS0096	HSSNP00925	H	H	-	H	H	D	A	A	A	H	B	B	B	H	A	B	H	B	H	A	A	H	A	A	H	B	H	A	H	H	B	B	A	-	H	B	B	B	H	B	H	H	A	A	B	B	H	A
HS0097	HSSNP00926	H	H	B	H	A	A	D	A	D	D	B	B	B	H	A	B	H	B	H	H	H	H	A	A	H	A	H	H	H	D	B	H	A	D	H	B	B	B	H	D	H	A	A	A	H	H	H	A
HS0097	HSSNP00927	H	H	B	H	A	D	A	A	A	H	B	B	B	H	A	B	H	B	H	H	H	H	A	A	H	D	H	H	H	H	B	H	A	A	H	B	B	B	H	-	H	D	A	A	H	H	H	A
HS0097	HSSNP00928	H	H	B	H	A	A	A	A	A	H	B	B	B	H	A	B	H	B	H	H	H	H	A	D	H	D	H	H	H	H	B	D	A	D	H	B	B	B	H	B	H	D	A	A	H	H	H	A
HS0098	HSSNP00929	H	H	B	H	A	D	A	A	A	D	B	B	B	H	A	B	H	B	B	H	H	H	A	A	H	H	H	H	H	H	B	D	A	A	H	B	B	B	H	B	H	D	A	A	H	H	H	H
HS0098	HSSNP00930	H	H	B	H	A	A	A	A	A	H	B	B	B	H	A	B	H	B	B	H	H	H	A	D	H	H	H	H	H	H	B	H	A	A	H	B	B	B	H	-	H	A	A	A	H	H	H	H
HS0098	HSSNP00931	H	H	B	H	A	A	A	D	A	H	B	B	B	H	A	B	D	B	B	H	H	H	A	D	H	H	H	H	H	H	B	H	A	D	H	B	B	B	H	-	H	A	A	A	H	H	H	H
HS0098	HSSNP00932	H	H	B	H	A	A	A	A	A	H	B	B	B	H	A	B	H	B	B	H	H	H	A	A	H	H	H	H	H	H	B	H	A	A	H	B	B	B	H	B	H	D	A	A	H	H	H	H
HS0099	HSSNP00933	H	H	B	H	A	D	A	A	D	B	B	B	B	D	A	B	H	B	H	H	H	H	A	A	H	H	H	H	H	H	B	B	A	D	H	B	B	B	H	H	H	A	A	A	H	H	H	H
HS0099	HSSNP00934	H	D	B	H	A	A	A	A	A	B	B	B	B	H	A	B	H	B	H	H	H	H	A	A	H	H	H	H	H	H	B	B	A	D	H	B	B	B	H	H	H	A	A	A	H	H	H	H
HS0099	HSSNP00935	H	H	B	H	A	A	A	A	A	B	B	B	B	H	A	B	H	B	H	H	H	H	A	A	H	H	H	H	H	H	B	B	D	D	H	B	B	B	H	H	H	D	A	A	H	H	H	H
HS0100	HSSNP00936	H	H	B	B	A	A	A	A	A	H	B	B	B	H	H	B	H	B	H	B	H	B	A	H	H	H	H	B	H	H	B	H	A	A	H	B	B	B	H	H	H	D	A	A	H	B	B	H
HS0100	HSSNP00937	H	H	B	B	A	A	A	A	A	H	B	B	B	H	H	B	H	B	H	B	H	B	A	H	H	H	H	B	H	H	B	H	A	A	H	B	B	B	H	D	H	D	A	A	H	B	B	H
HS0100	HSSNP00938	H	H	B	B	A	A	A	D	A	-	B	B	B	H	H	B	H	B	H	B	H	B	A	H	H	H	H	B	H	H	B	H	A	D	H	B	B	B	H	D	H	D	A	A	H	B	B	H
HS0100	HSSNP00939	H	H	B	B	A	A	A	D	A	-	B	B	B	H	H	B	H	B	H	B	H	B	A	H	H	H	H	B	H	H	B	H	A	D	H	B	B	B	H	D	H	D	D	A	H	B	B	H
HS0100	HSSNP00940	H	H	B	B	A	A	A	D	A	H	B	B	B	H	H	B	H	B	H	B	H	B	A	H	H	H	H	B	H	H	B	H	A	D	H	B	B	B	H	D	H	D	A	A	H	B	B	H
HS0100	HSSNP00941	H	H	B	B	A	A	A	D	A	H	B	B	B	H	H	B	H	B	H	B	H	B	A	H	H	H	H	B	H	H	B	H	A	A	D	B	B	B	H	-	H	D	A	A	H	B	B	H
HS0100	HSSNP00942	H	H	B	B	A	A	A	D	A	H	B	B	B	H	H	B	H	B	H	B	H	B	A	H	H	H	H	B	H	H	B	H	A	A	D	B	B	B	H	-	H	D	A	A	H	B	B	H
HS0100	HSSNP00943	H	H	B	B	A	D	A	A	D	D	B	B	B	H	H	B	D	B	H	B	H	B	A	H	H	H	H	B	H	H	B	H	A	A	H	B	B	B	H	H	H	D	A	A	H	B	B	H
HS0100	HSSNP00944	H	H	B	B	A	D	A	D	D	H	B	B	B	H	H	B	D	B	H	B	H	B	A	H	H	H	H	B	H	H	B	H	D	A	H	B	B	B	H	H	H	D	A	A	H	B	B	H
HS0100	HSSNP00945	H	H	B	B	A	D	-	A	A	H	B	B	B	H	H	B	D	B	H	B	H	B	A	H	H	H	H	B	H	D	B	H	A	A	H	B	B	B	H	H	H	D	A	A	H	B	B	H
HS0100	HSSNP00946	H	H	B	B	A	A	A	A	A	H	B	B	B	H	H	B	H	B	H	B	H	B	A	H	H	H	H	B	H	H	B	H	A	A	H	B	B	B	H	H	H	D	A	A	H	B	B	H
HS0100	HSSNP00947	H	H	B	B	A	A	A	A	A	H	B	B	B	H	H	B	H	B	H	B	H	B	A	H	H	H	H	B	H	H	B	H	A	A	H	B	B	B	H	H	H	A	A	A	H	B	B	H
HS0100	HSSNP00948	H	H	B	B	A	A	A	A	D	H	B	B	B	H	H	B	H	B	H	B	H	B	A	D	D	H	H	B	H	-	B	H	A	A	H	B	B	B	H	H	H	D	A	A	H	B	B	H
HS0100	HSSNP00949	H	H	B	B	A	A	A	D	A	H	B	B	B	H	H	B	D	B	H	B	H	B	A	H	H	H	H	B	H	H	B	H	A	D	H	B	B	B	H	D	H	D	A	A	H	B	B	H
HS0100	HSSNP00950	H	H	B	B	A	A	A	D	A	H	B	B	B	H	H	B	D	B	H	B	H	B	A	H	H	H	H	B	H	D	B	H	A	D	H	B	B	B	H	H	H	D	A	A	H	B	B	H
HS0100	HSSNP00951	H	H	B	B	A	A	A	A	A	H	B	B	B	H	H	B	H	B	H	B	H	B	A	H	H	H	H	B	H	H	B	H	A	D	H	B	B	B	H	H	H	D	A	A	H	B	B	H
HS0100	HSSNP00952	H	H	B	B	A	A	A	A	A	H	B	B	B	H	H	B	H	B	H	B	H	B	A	D	H	H	H	B	H	H	B	H	A	D	H	B	B	B	H	H	H	-	A	A	H	B	B	H
HS0101	HSSNP00953	H	H	B	B	A	A	A	A	A	H	B	B	B	H	B	B	H	B	H	B	H	B	A	H	H	H	H	H	B	H	B	B	A	A	H	B	B	B	H	H	H	-	A	A	H	B	B	B
HS0101	HSSNP00954	H	H	B	B	A	A	A	A	D	H	B	B	B	H	B	B	H	B	H	B	H	B	A	H	H	H	H	H	B	H	B	B	A	A	H	B	B	B	H	H	H	-	A	A	H	B	B	B
HS0101	HSSNP00955	H	H	B	B	A	A	A	A	A	H	B	B	B	H	B	B	H	B	H	B	H	B	A	H	H	H	H	H	B	H	B	B	A	A	H	B	B	B	H	D	D	D	A	A	H	B	B	B
HS0101	HSSNP00956	H	H	B	B	A	A	A	A	A	H	B	B	B	H	B	B	H	B	H	B	H	B	A	H	H	H	H	H	B	H	B	B	A	A	H	B	B	B	H	D	H	D	A	A	H	B	B	B
HS0101	HSSNP00957	H	H	B	B	A	A	A	A	D	H	B	B	B	H	B	B	H	B	H	B	H	B	A	H	H	H	H	H	B	H	B	B	A	A	H	B	B	B	H	D	H	D	A	A	H	B	B	B
HS0101	HSSNP00958	H	H	B	B	A	D	A	A	D	H	B	B	B	H	B	B	H	B	H	B	H	B	A	H	H	H	H	H	B	H	B	B	A	A	H	B	B	B	H	D	H	D	A	A	H	B	B	B
HS0101	HSSNP00959	H	H	B	B	A	D	A	A	D	H	B	B	B	H	B	B	H	B	H	B	H	B	A	H	H	H	H	H	B	H	B	B	A	A	H	B	B	B	H	D	H	D	A	A	H	B	B	B
HS0102	HSSNP00960	H	H	B	H	A	A	A	A	A	B	B	B	B	H	H	B	B	B	H	B	H	B	A	H	H	B	B	H	H	D	B	H	A	A	H	B	B	B	H	D	H	D	A	A	B	H	B	H
HS0102	HSSNP00961	H	H	B	H	A	A	A	A	A	B	B	B	B	H	H	B	B	B	H	B	H	B	A	H	H	B	B	H	H	D	B	H	D	A	H	B	B	B	H	D	H	D	A	A	B	H	B	H
HS0102	HSSNP00962	H	H	B	H	A	D	D	A	A	B	B	B	B	H	H	B	D	B	H	B	H	B	A	H	H	B	B	H	H	H	B	H	A	A	H	B	B	B	H	H	H	D	A	A	B	H	B	H
HS0102	HSSNP00963	H	H	B	H	A	D	A	A	D	B	B	B	B	H	H	B	B	B	H	B	D	B	D	H	H	B	B	H	H	H	B	H	A	D	H	B	B	B	H	H	H	A	A	D	B	H	B	H
HS0102	HSSNP00964	H	H	B	H	A	D	A	D	D	B	B	B	B	H	H	B	B	B	H	B	D	B	A	H	H	B	B	H	H	H	B	H	A	D	H	B	B	B	H	H	H	D	A	D	B	H	B	H
HS0102	HSSNP00965	H	H	B	H	A	A	A	A	D	-	B	B	B	H	H	B	B	B	H	B	H	B	D	H	H	B	B	H	H	H	B	H	A	D	H	B	B	B	H	H	H	A	A	A	B	H	B	H
HS0102	HSSNP00966	H	H	B	H	A	A	A	A	D	B	B	B	B	H	H	B	B	B	H	B	H	B	A	H	H	B	B	H	H	H	B	H	A	D	H	B	B	B	H	H	H	D	A	A	B	H	B	H
HS0102	HSSNP00967	H	H	B	H	A	A	A	A	D	B	B	B	B	H	H	B	B	B	H	B	H	B	A	H	H	B	B	H	H	H	B	H	A	D	H	B	B	B	H	H	H	D	A	A	B	H	B	H
HS0103	HSSNP00968	H	H	B	H	A	A	A	D	D	B	B	B	B	B	B	B	H	B	H	B	B	B	A	H	H	H	H	H	B	H	B	H	A	A	H	B	B	B	H	H	H	D	A	A	H	H	B	H
HS0103	HSSNP00969	H	H	B	H	A	A	A	A	A	B	B	B	B	B	B	B	H	B	H	B	B	B	A	H	H	H	H	H	B	H	B	H	A	A	D	B	B	B	H	D	H	D	A	A	H	H	B	H
HS0103	HSSNP00970	H	H	B	H	A	A	A	A	A	B	B	B	B	B	B	B	H	B	H	B	B	B	A	H	H	H	H	H	B	H	B	H	A	A	H	B	B	B	H	-	H	A	D	A	H	H	B	H
HS0103	HSSNP00971	H	H	B	H	A	A	A	A	A	B	B	B	B	B	B	B	H	B	H	B	B	B	A	H	H	H	H	H	B	H	B	H	A	A	H	B	B	B	H	-	H	A	D	A	H	H	B	H
HS0103	HSSNP00972	H	H	B	H	A	A	A	A	A	B	B	B	B	B	B	B	H	B	H	B	B	B	A	H	H	H	H	H	B	H	B	H	A	D	H	B	B	B	D	D	H	D	A	A	H	H	B	H
HS0103	HSSNP00973	H	H	B	H	A	A	A	A	D	-	B	B	B	B	B	B	H	B	H	B	B	B	A	H	H	H	H	D	B	H	B	H	A	A	H	B	B	B	H	H	H	A	A	A	H	H	B	H
HS0103	HSSNP00974	H	H	B	H	A	A	A	A	D	-	B	B	B	B	B	B	H	B	H	B	B	B	A	H	H	H	H	D	B	H	B	H	A	A	H	B	B	B	H	H	H	A	A	A	H	H	B	H
HS0104	HSSNP00975	H	H	B	H	A	A	D	A	A	H	B	B	B	B	B	B	H	B	H	B	B	B	A	D	H	D	H	H	B	H	B	H	A	D	H	B	B	B	H	D	H	A	A	A	H	H	B	H
HS0104	HSSNP00976	H	H	B	H	A	A	A	A	A	H	B	B	B	B	B	B	H	B	H	B	B	B	A	D	H	D	H	H	B	H	B	H	A	D	H	B	B	B	H	D	H	A	A	A	H	H	B	H
HS0104	HSSNP00977	H	H	B	H	A	D	A	A	A	H	B	B	B	B	B	B	H	B	H	B	B	B	A	H	H	H	H	H	B	H	B	H	A	A	H	B	B	B	H	H	H	D	A	A	H	H	B	H
HS0104	HSSNP00978	H	H	B	H	A	A	A	A	D	-	B	B	B	B	B	B	H	B	H	B	B	B	A	H	H	H	H	H	B	H	B	H	A	A	H	B	B	B	H	H	H	A	A	A	H	H	B	H
HS0104	HSSNP00979	H	H	B	H	A	A	A	A	A	D	B	B	B	B	B	B	H	B	H	B	B	B	A	H	H	H	H	H	B	H	B	H	A	A	H	B	B	B	H	H	H	A	A	A	H	H	B	H
HS0104	HSSNP00980	H	H	B	H	A	D	A	A	A	H	B	B	B	B	B	B	H	B	H	B	B	B	A	H	H	H	H	H	B	H	B	H	A	D	H	B	B	B	H	H	H	A	A	A	H	H	B	H
HS0104	HSSNP00981	H	H	B	H	A	A	A	A	A	H	B	B	B	B	B	B	H	B	H	B	B	B	A	H	H	H	H	H	B	H	B	H	A	A	H	B	B	B	H	H	H	A	A	A	D	H	B	H
HS0104	HSSNP00982	H	H	B	H	A	A	A	A	A	H	B	B	B	B	B	B	D	B	H	B	B	B	A	H	H	H	H	H	B	H	B	H	A	A	H	B	B	B	H	H	H	D	A	A	H	H	B	H
HS0104	HSSNP00983	H	H	B	H	A	A	A	A	A	H	B	B	B	B	B	B	H	B	H	B	B	B	A	H	H	H	H	H	B	H	B	H	A	A	H	B	B	B	H	H	H	D	A	A	H	H	B	H
HS0104	HSSNP00984	H	H	B	H	A	A	A	A	A	D	B	B	B	B	B	B	H	B	H	B	B	B	A	H	H	H	H	H	B	D	B	H	A	A	H	B	B	B	H	H	H	D	A	A	H	H	B	H
HS0104	HSSNP00985	H	H	B	H	A	A	-	A	D	H	B	B	B	B	B	B	H	B	H	B	B	B	A	H	H	H	H	H	B	H	B	H	A	D	H	B	B	B	H	H	H	A	A	A	H	D	B	H
HS0105	HSSNP00986	H	H	B	B	D	A	A	A	A	H	B	B	B	H	H	B	H	B	B	H	H	B	A	H	H	H	H	H	B	H	B	D	A	A	D	B	B	B	H	-	H	D	D	A	H	B	H	H
HS0105	HSSNP00987	H	H	B	B	D	A	A	A	D	H	B	B	B	H	H	B	H	B	B	H	H	B	A	H	H	H	H	H	B	H	B	D	A	A	D	B	B	B	H	-	H	D	A	A	H	B	H	H
HS0105	HSSNP00988	H	H	B	B	A	A	D	A	D	H	B	B	B	H	H	B	H	B	B	H	H	B	A	H	H	D	H	H	B	H	B	D	A	A	D	B	B	B	H	B	H	D	A	A	H	B	H	H
HS0105	HSSNP00989	H	H	B	B	A	A	A	A	D	H	B	B	B	H	H	B	H	B	B	H	H	B	A	H	H	H	H	H	B	H	B	H	A	A	H	B	B	B	H	B	H	A	A	A	H	B	H	H
HS0105	HSSNP00990	H	H	B	B	A	D	A	A	A	D	B	B	B	H	H	B	H	B	B	H	H	B	A	H	H	H	H	H	B	H	B	H	A	A	H	B	B	B	H	B	H	D	A	A	H	B	H	H
HS0106	HSSNP00991	B	H	B	H	A	A	-	D	D	B	B	B	B	B	H	B	H	B	H	H	B	B	D	H	H	H	H	H	H	-	B	B	D	A	H	B	B	B	H	B	H	D	A	D	H	H	H	H
HS0106	HSSNP00992	B	H	B	H	A	A	A	A	A	B	B	B	B	B	H	B	H	B	H	H	B	B	A	H	H	H	H	H	H	D	B	B	D	A	H	B	B	B	H	-	H	D	A	A	H	H	H	H
HS0106	HSSNP00993	B	H	B	H	A	A	A	A	D	B	B	B	B	B	H	B	H	B	H	H	B	B	A	H	H	H	H	H	H	D	B	B	A	A	H	B	B	B	H	-	H	D	A	A	H	H	H	H
HS0106	HSSNP00994	B	H	B	H	A	A	A	D	A	B	B	B	B	B	H	B	H	B	H	H	B	B	A	H	H	H	H	H	H	H	B	B	D	A	H	B	B	B	H	B	H	H	A	A	H	H	H	H
HS0106	HSSNP00995	B	H	B	H	A	A	A	A	A	B	B	B	B	B	H	B	H	B	H	H	B	B	A	H	H	H	H	H	H	H	B	B	D	A	H	B	B	B	H	B	H	H	A	A	H	H	H	H
HS0106	HSSNP00996	B	H	B	H	A	A	A	A	A	D	B	B	B	B	H	B	H	B	H	H	B	B	A	H	H	H	H	H	H	H	B	B	A	A	H	B	B	B	H	B	H	H	A	A	H	H	H	H
HS0106	HSSNP00997	B	H	B	H	D	A	A	A	A	D	B	B	B	B	H	B	H	B	H	H	B	B	A	H	H	H	H	H	H	H	B	B	A	A	H	B	B	B	H	B	H	H	A	A	H	H	H	H
HS0106	HSSNP00998	B	H	B	H	A	A	A	A	D	B	B	B	B	B	H	B	H	B	H	H	B	B	A	H	H	D	H	H	H	H	B	B	A	A	H	B	B	B	H	B	H	D	A	A	H	H	H	H
HS0106	HSSNP00999	B	H	B	H	A	A	A	A	D	-	B	B	B	B	H	B	H	B	D	H	B	B	A	H	H	D	H	H	H	H	B	B	A	A	H	B	B	B	H	-	H	H	A	A	H	H	H	H
HS0106	HSSNP01000	-	H	B	H	A	D	A	A	D	-	B	B	B	B	H	B	H	B	D	H	B	B	A	H	H	D	H	H	H	H	B	B	A	A	H	B	B	B	H	-	H	H	A	A	H	H	H	H
HS0106	HSSNP01001	-	H	B	H	A	D	A	A	A	-	B	B	B	B	H	B	H	B	H	H	B	B	A	H	H	D	H	H	H	H	B	B	A	D	H	B	B	B	H	B	H	-	A	A	H	H	H	H
HS0106	HSSNP01002	-	H	B	H	A	A	A	A	A	-	B	B	B	B	H	B	H	B	D	H	B	B	A	H	H	D	H	H	H	H	B	B	A	D	H	B	B	B	H	B	H	-	A	A	H	H	H	H
HS0107	HSSNP01003	H	H	B	H	A	A	A	A	A	H	B	B	B	H	B	B	H	B	H	H	B	B	A	H	H	H	H	H	B	H	B	H	A	A	H	B	B	B	H	H	H	D	A	A	H	H	B	H
HS0107	HSSNP01004	H	H	B	H	A	A	A	A	A	H	B	B	B	H	B	B	H	B	H	H	B	B	A	H	H	H	H	H	B	H	B	H	A	A	H	B	B	B	H	H	H	D	A	A	H	H	B	H
HS0107	HSSNP01005	H	D	B	H	A	A	A	A	D	H	B	B	B	H	B	B	H	B	H	H	B	B	A	D	H	H	H	D	B	H	B	D	A	D	H	B	B	B	H	H	H	D	A	A	H	H	B	H
HS0107	HSSNP01006	D	H	B	H	A	A	A	D	D	H	B	B	B	H	B	B	H	B	H	H	B	B	A	D	H	H	H	D	B	H	B	H	A	D	H	B	B	B	H	H	H	D	A	A	H	H	B	H
HS0107	HSSNP01007	H	H	B	H	A	A	D	A	D	H	B	B	B	H	B	B	H	B	H	H	B	B	A	D	H	H	H	H	B	H	B	H	A	A	H	B	B	B	H	H	H	D	A	A	H	H	B	H
HS0107	HSSNP01008	D	H	B	H	A	A	D	A	A	H	B	B	B	H	B	B	H	B	H	H	B	B	A	D	H	H	H	H	B	H	B	H	A	A	H	B	B	B	H	H	H	D	A	A	H	H	B	H
HS0107	HSSNP01009	H	H	B	H	A	A	A	A	A	H	B	B	B	H	B	B	H	B	H	H	B	B	A	H	H	H	H	H	B	H	B	H	A	D	H	B	B	B	H	H	H	A	A	A	H	H	B	H
HS0107	HSSNP01010	D	H	B	H	A	A	D	A	A	H	B	B	B	H	B	B	-	B	H	H	B	B	A	H	H	H	H	H	B	H	B	H	D	D	H	B	B	B	H	H	H	D	A	D	H	H	B	H
HS0107	HSSNP01011	H	H	B	H	A	A	A	A	D	H	B	B	B	H	B	B	D	B	H	H	B	B	A	H	H	H	D	H	B	D	B	H	A	D	H	B	B	B	D	H	H	A	A	A	H	H	B	H
HS0107	HSSNP01012	H	H	B	H	A	A	A	A	D	H	B	B	B	H	B	B	D	B	H	H	B	B	A	H	H	H	D	H	B	H	B	H	A	D	H	B	B	B	D	H	H	D	A	A	H	H	B	H
HS0107	HSSNP01013	D	H	B	H	A	A	A	A	D	D	B	B	B	H	B	B	D	B	H	H	B	B	A	H	H	H	H	H	B	H	B	H	A	D	H	B	B	B	D	D	H	A	A	A	H	H	B	H
HS0107	HSSNP01014	H	H	B	H	A	A	A	A	D	D	B	B	B	H	B	B	D	B	H	H	B	B	A	H	H	H	H	H	B	H	B	H	A	A	H	B	B	B	H	D	H	A	A	A	H	H	B	H
HS0107	HSSNP01015	H	H	B	H	A	A	A	D	A	H	B	B	B	H	B	B	H	B	H	H	B	B	D	D	H	H	H	H	B	H	B	H	A	A	H	B	B	B	H	H	H	D	A	A	H	H	B	H
HS0108	HSSNP01016	H	A	B	B	A	A	A	A	A	H	B	B	B	H	B	B	H	B	H	B	H	H	A	H	B	H	H	H	B	H	B	H	A	A	H	B	B	B	H	H	H	D	A	A	H	H	B	B
HS0108	HSSNP01017	H	A	B	B	A	A	A	D	A	D	B	B	B	H	B	B	H	B	H	B	H	H	A	H	B	H	H	H	B	D	B	H	A	D	H	B	B	B	H	H	H	D	A	A	H	H	B	B
HS0108	HSSNP01018	H	A	B	B	A	A	A	D	A	D	B	B	B	H	B	B	H	B	H	B	H	H	A	H	B	H	D	H	B	H	B	D	A	D	H	B	B	B	H	D	H	D	A	A	H	H	B	B
HS0108	HSSNP01019	H	A	B	B	A	A	A	A	D	D	B	B	B	H	B	B	H	B	H	B	H	H	A	H	B	H	H	H	B	H	B	H	A	D	H	B	B	B	H	D	H	D	A	A	H	H	B	B
HS0108	HSSNP01020	-	A	B	B	A	A	A	A	D	D	B	B	B	H	B	B	H	B	H	B	H	H	A	H	B	H	H	H	B	H	B	H	A	D	H	B	B	B	H	H	H	D	A	A	H	H	B	B
HS0108	HSSNP01021	H	A	B	B	A	A	A	A	D	D	B	B	B	H	B	B	H	B	H	B	H	H	A	H	B	H	H	H	B	D	B	H	A	D	H	B	B	B	H	D	H	D	A	A	H	H	B	B
HS0108	HSSNP01022	H	A	B	B	A	A	A	A	A	H	B	B	B	H	B	B	H	B	H	B	H	H	A	H	B	H	H	H	B	H	B	H	A	A	H	B	B	B	H	D	H	D	A	A	H	H	B	B
HS0108	HSSNP01023	H	A	B	B	A	A	A	A	D	H	B	B	B	H	B	B	H	B	H	B	H	H	A	H	B	H	H	H	B	H	B	H	A	A	H	B	B	B	H	H	H	D	A	A	H	H	B	B
HS0108	HSSNP01024	H	A	B	B	A	A	A	A	A	H	B	B	B	H	B	B	H	B	H	B	H	H	A	H	B	D	H	H	B	D	B	H	A	A	H	B	B	B	H	H	H	D	A	A	H	H	B	B
HS0108	HSSNP01025	H	A	B	B	A	A	A	A	A	H	B	B	B	H	B	B	H	B	D	B	H	H	A	H	B	D	H	H	B	H	B	H	A	A	H	B	B	B	H	H	H	D	A	A	H	H	B	B
HS0108	HSSNP01026	H	A	B	B	A	D	-	A	A	H	B	B	B	H	B	B	H	B	D	B	H	H	A	H	B	D	H	H	B	H	B	H	A	A	H	B	B	B	H	D	H	A	A	A	H	H	B	B
HS0109	HSSNP01027	H	B	B	A	A	A	A	A	A	H	B	B	B	H	B	B	H	B	H	B	B	B	A	D	-	H	H	H	B	H	B	H	A	D	H	B	B	B	B	H	H	D	A	A	H	H	H	H
HS0109	HSSNP01028	H	B	B	A	A	A	A	A	D	H	B	B	B	H	B	B	H	B	H	B	B	B	A	H	H	H	H	H	B	H	B	H	A	A	H	B	B	B	B	H	H	A	A	A	H	H	H	H
HS0109	HSSNP01029	H	-	B	A	A	A	A	A	A	D	B	B	B	H	B	B	H	B	H	B	B	B	A	H	H	D	H	H	B	H	B	H	A	D	H	B	B	B	B	H	H	D	A	A	H	H	H	H
HS0109	HSSNP01030	H	B	B	A	A	A	A	A	A	H	B	B	B	H	B	B	H	B	D	B	B	B	A	H	H	D	H	H	B	H	B	D	A	A	D	B	B	B	B	H	H	A	A	A	H	H	H	H
HS0109	HSSNP01031	H	B	B	A	A	A	A	A	A	H	B	B	B	H	B	B	H	B	H	B	B	B	A	H	H	H	H	H	B	H	B	H	A	A	H	B	B	B	B	H	H	A	D	A	H	H	H	H
HS0109	HSSNP01032	H	B	B	A	A	A	A	A	A	H	B	B	B	H	B	B	H	B	H	B	B	B	A	H	H	D	H	H	B	H	B	H	A	D	H	B	B	B	B	D	H	A	A	A	H	H	H	H
HS0109	HSSNP01033	H	B	B	A	A	A	A	D	A	H	B	B	B	H	B	B	H	B	H	B	B	B	A	H	H	D	H	H	B	H	B	H	A	A	H	B	B	B	B	D	D	A	A	A	H	H	H	H
HS0109	HSSNP01034	H	B	B	D	A	A	A	D	A	D	B	B	B	H	B	B	H	B	H	B	B	B	A	H	H	H	H	H	B	H	B	H	A	A	H	B	B	B	B	H	H	A	A	A	H	H	H	H
HS0110	HSSNP01035	D	B	B	H	A	A	A	A	A	H	B	B	B	H	B	B	H	B	H	H	H	B	A	H	H	H	H	H	B	H	B	H	A	A	H	B	B	B	H	H	H	D	A	A	H	H	H	B
HS0110	HSSNP01036	H	B	B	H	A	A	A	A	A	H	B	B	B	H	B	B	H	B	H	H	H	B	A	H	H	H	H	H	B	H	B	H	A	A	H	B	B	B	H	D	H	D	A	A	H	H	H	B
HS0110	HSSNP01037	D	B	B	H	A	A	A	A	A	H	B	B	B	H	B	B	H	B	H	H	H	B	A	D	H	H	H	H	B	H	B	H	A	A	H	B	B	B	H	H	H	D	A	A	H	H	H	B
HS0110	HSSNP01038	H	B	B	H	A	A	A	A	A	H	B	B	B	H	B	B	H	B	H	H	H	B	A	H	H	D	H	H	B	H	B	H	A	D	H	B	B	B	H	H	H	D	A	A	H	H	H	B
HS0110	HSSNP01039	H	B	B	H	A	A	A	A	A	H	B	B	B	H	B	B	H	B	H	H	H	B	A	H	H	D	H	H	B	H	B	D	A	D	H	B	B	B	H	-	H	A	A	A	H	H	H	B
HS0110	HSSNP01040	H	B	B	H	A	A	D	D	A	D	B	B	B	H	B	B	H	B	H	H	H	B	A	H	H	H	H	H	B	D	B	H	A	D	H	B	B	B	H	H	-	D	A	A	H	H	H	B
HS0110	HSSNP01041	H	B	B	H	A	A	D	D	A	D	B	B	B	H	B	B	H	B	H	H	H	B	A	H	H	H	H	H	B	H	B	H	A	D	H	B	B	B	H	H	-	D	A	A	H	H	H	B
HS0110	HSSNP01042	H	B	B	H	A	A	A	A	A	D	B	B	B	H	B	B	H	B	H	H	H	B	A	H	H	H	H	H	B	H	B	H	A	D	H	B	B	B	H	H	D	D	A	A	H	H	H	B
HS0111	HSSNP01043	H	H	B	H	A	A	A	A	A	H	B	B	B	H	H	B	B	B	B	B	H	B	A	D	B	H	H	H	H	H	B	H	A	A	H	B	B	B	H	-	H	D	A	A	H	H	B	H
HS0111	HSSNP01044	H	H	B	H	A	A	A	A	A	H	B	B	B	H	H	B	B	B	B	B	H	B	A	D	B	H	H	H	H	H	B	H	A	A	H	B	B	B	H	-	H	D	A	A	H	H	B	H
HS0111	HSSNP01045	H	H	B	H	A	A	A	A	A	H	B	B	B	H	H	B	B	B	B	B	H	B	A	D	B	H	H	H	H	H	B	H	A	D	H	B	B	B	H	B	H	D	A	A	H	H	B	H
HS0111	HSSNP01046	H	H	B	H	A	A	A	A	A	H	B	B	B	H	H	B	B	B	B	B	H	B	A	H	B	H	H	H	H	D	B	H	A	A	H	B	B	B	H	B	H	D	A	A	H	H	B	H
HS0111	HSSNP01047	H	H	B	H	A	A	A	D	A	D	B	B	B	H	H	B	B	B	B	B	H	B	A	H	B	H	H	H	H	H	B	H	A	A	H	B	B	B	H	B	H	D	A	A	H	H	B	H
HS0111	HSSNP01048	H	H	B	H	A	A	A	D	A	D	B	B	B	H	H	B	B	B	B	B	H	B	A	H	B	H	H	H	H	H	B	H	A	A	-	B	B	B	H	B	H	D	A	A	H	H	B	H
HS0111	HSSNP01049	H	H	B	H	A	A	A	D	A	D	B	B	B	H	H	B	B	B	B	B	H	B	A	H	B	H	H	H	H	H	B	H	A	A	-	B	B	B	H	B	H	D	A	A	H	H	B	H
HS0111	HSSNP01050	H	H	B	H	A	A	D	A	D	H	B	B	B	H	H	B	B	B	B	B	H	B	A	H	B	H	H	H	H	D	B	H	D	A	H	B	B	B	H	B	H	A	A	A	H	H	B	H
HS0112	HSSNP01051	H	H	B	H	D	A	D	D	A	H	B	B	B	H	H	B	H	B	H	B	A	B	D	H	B	H	H	H	H	H	B	H	D	D	H	B	B	B	H	B	H	A	A	A	H	H	B	B
HS0112	HSSNP01052	H	H	B	H	A	D	A	D	A	H	B	B	B	H	H	B	H	B	H	B	A	B	A	H	B	H	H	H	H	H	B	H	A	-	H	B	B	B	H	B	-	D	A	A	H	H	B	B
HS0112	HSSNP01053	H	H	B	H	A	D	A	A	A	H	B	B	B	H	H	B	H	B	H	B	A	B	A	H	B	H	H	H	H	H	B	H	A	D	H	B	B	B	H	B	-	D	A	D	H	H	B	B
HS0112	HSSNP01054	H	H	B	H	A	A	D	D	D	H	B	B	B	H	H	B	H	B	H	B	A	B	A	-	B	H	H	-	H	H	B	H	D	D	H	B	B	B	H	-	H	A	D	D	H	H	B	B
HS0112	HSSNP01055	H	H	B	H	A	D	A	A	A	D	B	B	B	H	H	B	H	B	H	B	A	B	A	H	B	H	H	H	H	H	B	H	A	A	H	B	B	B	H	D	H	D	A	A	H	H	B	B
HS0112	HSSNP01056	H	H	B	H	A	A	A	A	A	-	B	B	B	H	H	B	H	B	H	B	A	B	A	H	B	H	H	H	H	D	B	H	A	A	H	B	B	B	H	B	H	D	A	A	H	H	B	B
HS0112	HSSNP01057	H	H	B	H	A	A	A	A	D	H	B	B	B	H	H	B	H	B	H	B	A	B	A	H	B	D	H	D	H	H	B	H	A	A	H	B	B	B	H	D	H	D	A	A	H	D	B	B
HS0112	HSSNP01058	H	H	B	H	A	A	A	A	D	H	B	B	B	H	H	B	D	B	H	B	A	B	A	H	B	D	H	D	H	H	B	H	A	A	H	B	B	B	H	D	H	D	A	A	H	H	B	B
HS0113	HSSNP01059	H	H	B	H	A	A	A	A	A	H	B	B	B	H	B	B	H	B	H	B	H	B	A	B	A	H	H	H	B	H	B	H	A	D	H	B	B	B	H	B	H	A	A	A	A	B	B	H
HS0113	HSSNP01060	H	H	B	H	A	A	A	A	A	H	B	B	B	H	B	B	H	B	H	B	H	B	A	B	A	H	H	H	B	H	B	H	A	A	H	B	B	B	H	B	H	-	A	A	A	B	B	H
HS0113	HSSNP01061	H	D	B	H	A	A	A	A	A	H	B	B	B	H	B	B	H	B	H	B	H	B	A	B	A	H	H	H	B	H	B	H	A	A	H	B	B	B	H	B	H	D	A	A	A	B	B	H
HS0113	HSSNP01062	H	H	B	H	A	A	A	A	A	H	B	B	B	H	B	B	H	B	H	B	H	B	A	B	A	H	H	H	B	H	B	H	A	A	H	B	B	B	H	B	H	A	A	A	A	B	B	H
HS0113	HSSNP01063	H	H	B	H	A	A	A	A	A	H	B	B	B	H	B	B	H	B	H	B	H	B	A	B	A	H	H	H	B	H	B	H	A	A	H	B	B	B	H	B	H	D	A	A	A	B	B	H
HS0113	HSSNP01064	H	H	B	H	A	A	A	A	A	H	B	B	B	H	B	B	H	B	H	B	H	B	A	B	A	H	H	H	B	H	B	H	A	A	H	B	B	B	H	B	H	D	A	A	A	B	B	H
HS0113	HSSNP01065	H	H	B	H	A	A	A	A	A	H	B	B	B	H	B	B	H	B	D	B	H	B	A	B	A	H	H	H	B	D	B	H	A	A	H	B	B	B	H	B	H	D	A	A	A	B	B	H
HS0114	HSSNP01066	H	B	B	H	A	A	A	A	A	B	B	B	B	B	H	B	H	B	H	H	B	H	A	H	H	H	H	H	H	H	B	H	A	A	H	B	B	B	B	-	B	D	A	A	H	H	H	H
HS0114	HSSNP01067	D	B	B	H	A	A	A	A	A	B	B	B	B	B	H	B	H	B	H	H	B	H	A	H	H	H	H	H	H	H	B	H	A	D	H	B	B	B	B	D	B	A	A	A	H	H	H	H
HS0114	HSSNP01068	D	B	B	H	A	A	A	A	A	B	B	B	B	B	H	B	H	B	H	H	B	H	A	H	H	H	H	H	H	H	B	D	A	D	H	B	B	B	B	H	B	D	A	A	H	H	H	H
HS0114	HSSNP01069	H	B	B	H	A	A	A	D	A	B	B	B	B	B	H	B	H	B	H	H	B	H	A	H	H	H	H	H	H	H	B	D	A	D	H	B	B	B	B	D	B	D	A	A	H	H	H	H
HS0114	HSSNP01070	H	B	B	H	A	A	A	D	D	B	B	B	B	B	H	B	H	B	H	D	B	H	A	H	H	H	H	H	H	H	B	D	D	D	H	B	B	B	B	-	B	A	A	A	H	H	H	H
HS0114	HSSNP01071	H	B	B	H	A	D	A	D	D	B	B	B	B	B	H	B	H	B	H	H	B	H	A	H	H	H	H	H	H	H	B	H	D	D	H	B	B	B	B	D	B	D	A	D	H	H	H	H
HS0114	HSSNP01072	H	B	B	H	A	D	A	D	D	B	B	B	B	B	H	B	H	B	H	H	B	H	A	H	H	H	H	H	H	H	B	H	D	D	H	B	B	B	B	D	B	D	A	A	H	H	H	H
HS0115	HSSNP01073	H	B	B	H	A	A	A	-	D	H	B	B	B	B	H	B	H	B	H	H	B	H	A	H	H	H	H	H	H	H	B	B	A	D	H	B	B	B	H	H	B	D	A	D	H	H	H	B
HS0115	HSSNP01074	H	B	B	H	A	A	A	-	A	H	B	B	B	B	H	B	H	B	H	H	B	H	A	H	H	H	H	H	H	H	B	B	A	D	H	B	B	B	H	H	B	D	A	A	H	H	H	B
HS0115	HSSNP01075	H	B	B	H	A	D	A	A	A	D	B	B	B	B	H	B	H	B	H	H	B	H	A	H	H	H	H	H	H	H	B	B	A	D	H	B	B	B	H	H	B	A	A	A	H	H	H	B
HS0115	HSSNP01076	H	B	B	H	A	A	-	A	A	D	B	B	B	B	H	B	H	B	H	H	B	H	A	H	H	D	H	H	H	H	B	B	A	D	H	B	B	B	H	H	B	-	A	A	H	H	H	B
HS0115	HSSNP01077	H	B	B	H	A	A	A	A	D	D	B	B	B	B	H	B	H	B	H	H	B	H	A	H	H	D	H	H	H	H	B	B	A	D	H	B	B	B	H	H	B	-	A	A	H	H	H	B
HS0115	HSSNP01078	H	B	B	H	A	A	A	A	D	D	B	B	B	B	H	B	H	B	H	H	B	H	A	H	H	D	H	H	H	H	B	B	A	D	H	B	B	B	H	H	D	D	A	A	H	H	H	B
HS0115	HSSNP01079	D	B	B	H	A	A	A	D	D	H	B	B	B	B	H	B	H	B	H	H	B	H	A	H	H	H	H	H	H	H	B	B	A	A	H	B	B	B	H	H	B	D	D	A	H	H	H	B
HS0115	HSSNP01080	D	B	B	H	A	A	A	D	D	H	B	B	B	B	H	B	H	B	H	H	B	H	A	H	H	H	H	H	H	H	B	B	A	A	H	B	B	B	H	H	B	D	D	A	H	H	H	B
HS0115	HSSNP01081	-	B	B	H	A	A	D	D	D	H	B	B	B	B	H	B	H	B	H	H	B	H	A	H	H	H	H	H	H	H	B	B	A	D	H	B	B	B	H	H	B	D	A	A	H	H	H	B
HS0115	HSSNP01082	H	B	B	H	A	A	A	A	A	H	B	B	B	B	H	B	H	B	H	H	B	H	A	H	H	H	H	H	H	-	B	B	A	D	H	B	B	B	H	H	B	D	A	A	H	H	H	B
HS0116	HSSNP01083	H	H	B	H	A	D	A	A	A	H	B	B	B	D	H	B	D	B	H	H	H	H	A	H	H	H	H	H	H	H	B	D	A	D	H	B	B	B	H	H	H	D	A	A	H	H	H	B
HS0116	HSSNP01084	H	H	B	H	A	A	D	A	D	H	B	B	B	D	H	B	D	B	H	H	H	H	A	H	H	H	H	H	H	H	B	H	A	D	H	B	B	B	D	D	H	D	A	A	H	H	H	B
HS0116	HSSNP01085	H	H	B	H	A	A	D	A	D	H	B	B	B	H	H	B	H	B	H	H	H	H	A	H	H	H	H	H	H	D	B	H	A	A	H	B	B	B	H	H	H	D	A	A	H	H	H	B
HS0116	HSSNP01086	D	H	B	H	A	A	D	A	D	H	B	B	B	H	H	B	H	B	H	-	H	H	A	D	H	H	H	H	H	H	B	H	D	A	H	B	B	B	H	D	D	D	A	A	H	H	H	B
HS0116	HSSNP01087	D	H	B	H	A	A	A	A	D	H	B	B	B	H	H	B	H	B	H	D	H	H	A	H	H	H	H	H	H	H	B	H	A	A	H	B	B	B	H	D	D	D	A	A	H	H	H	B
HS0116	HSSNP01088	H	H	B	H	A	A	A	A	D	H	B	B	B	H	H	B	D	B	H	H	H	H	A	H	H	H	H	H	H	H	B	H	D	A	H	B	B	B	H	-	H	D	A	A	H	H	H	B
HS0116	HSSNP01089	H	H	B	H	A	A	A	A	D	H	B	B	B	H	H	B	H	B	H	H	H	H	A	H	H	H	H	H	H	H	B	H	D	A	H	B	B	B	H	-	H	D	A	D	H	H	H	B
HS0116	HSSNP01090	H	H	B	H	A	A	A	A	D	H	B	B	B	H	H	B	H	B	H	H	H	H	D	H	H	H	H	H	H	H	B	H	A	A	H	B	B	B	H	H	H	D	A	A	H	H	H	B
HS0116	HSSNP01091	H	H	B	H	A	A	A	A	A	H	B	B	B	H	H	B	H	B	H	H	H	H	A	H	D	H	H	H	H	H	B	H	A	A	H	B	B	B	H	H	H	A	A	A	H	H	H	B
HS0116	HSSNP01092	H	H	B	H	A	A	A	A	A	H	B	B	B	H	H	B	H	B	H	H	H	H	A	H	D	H	H	H	H	H	B	H	A	A	H	B	B	B	H	H	H	A	A	A	H	H	H	B
HS0116	HSSNP01093	D	H	B	H	A	A	A	A	A	H	B	B	B	H	H	B	H	B	H	H	H	H	A	H	D	H	H	H	H	H	B	H	A	A	H	B	B	B	H	D	H	D	D	A	H	H	H	B
HS0116	HSSNP01094	-	H	B	H	A	D	A	A	D	H	B	-	B	H	H	B	D	B	H	H	H	D	A	H	H	D	H	H	H	H	-	H	D	D	D	B	B	B	H	-	H	D	D	D	H	H	H	B
HS0117	HSSNP01095	H	H	B	H	A	A	D	A	D	H	B	-	B	H	H	B	H	B	H	H	H	D	A	H	H	-	H	-	H	H	-	H	A	-	-	B	B	B	H	-	D	A	D	D	A	H	D	B
HS0117	HSSNP01096	H	H	B	H	A	D	A	A	A	H	B	B	B	H	H	B	H	B	H	H	H	H	A	H	H	D	H	H	H	H	B	H	D	A	H	B	B	B	H	H	D	D	A	A	A	H	H	B
HS0117	HSSNP01097	H	H	B	H	A	D	A	A	D	H	B	B	B	H	H	B	D	B	H	H	H	H	A	H	H	D	H	H	H	H	B	H	A	A	D	B	B	B	H	H	D	A	A	A	A	H	H	B
HS0117	HSSNP01098	H	H	B	H	A	A	A	A	D	H	B	B	B	H	H	B	D	B	H	H	H	H	A	D	H	H	H	H	H	H	B	H	A	A	H	B	B	B	H	H	H	A	A	A	A	H	H	B
HS0117	HSSNP01099	H	H	B	H	A	A	A	A	A	H	B	B	B	H	H	B	D	B	H	H	H	H	A	D	H	H	H	H	H	H	B	H	A	A	H	B	B	B	H	H	H	A	A	A	A	H	H	B
HS0118	HSSNP01100	H	H	B	B	A	A	A	A	A	D	B	B	B	H	B	B	D	B	H	H	H	H	A	D	H	B	H	H	H	H	B	H	A	H	H	B	B	B	H	B	H	A	A	A	H	B	H	H
HS0118	HSSNP01101	H	H	B	B	A	A	A	A	D	-	B	B	B	H	B	B	H	B	H	H	H	H	A	H	H	B	H	H	H	H	B	H	A	D	H	B	B	B	-	B	H	D	A	A	H	B	H	H
HS0118	HSSNP01102	H	H	B	B	A	A	A	A	A	H	B	B	B	H	B	B	H	B	H	H	H	H	A	H	H	B	H	H	H	H	B	H	A	D	H	B	B	B	H	-	H	D	A	A	H	B	H	H
HS0118	HSSNP01103	H	H	B	B	A	A	A	A	D	H	B	B	B	H	B	B	H	B	H	H	H	H	A	D	H	B	H	H	H	D	B	H	A	H	H	B	B	B	H	B	H	D	A	A	H	B	H	H
HS0118	HSSNP01104	H	H	B	B	A	A	A	A	D	H	B	B	B	H	B	B	H	B	H	H	D	H	A	D	H	B	H	H	H	D	B	H	A	H	H	B	B	B	H	B	H	A	A	A	H	B	H	H
HS0118	HSSNP01105	H	H	B	B	D	D	A	A	D	H	B	B	B	H	B	B	D	B	H	H	H	H	A	H	H	B	H	H	H	H	B	H	A	H	H	B	B	B	H	B	H	A	A	A	H	B	H	H
HS0118	HSSNP01106	H	H	B	B	D	D	A	A	A	H	B	B	B	H	B	B	D	B	H	H	H	H	A	H	H	B	H	H	H	H	B	H	A	H	H	B	B	B	H	B	H	A	A	A	H	B	H	H
HS0118	HSSNP01107	H	H	B	B	D	D	A	A	D	H	B	B	B	H	B	B	D	B	H	H	H	H	A	H	H	B	H	H	H	H	B	H	A	H	H	B	B	B	H	B	H	A	A	A	H	B	H	H
HS0118	HSSNP01108	H	H	B	B	A	A	A	A	D	D	B	B	B	H	B	B	H	B	H	H	H	H	A	H	H	B	H	H	H	H	B	H	A	H	H	B	B	B	H	B	H	A	A	A	H	B	H	H
HS0118	HSSNP01109	H	H	B	B	A	A	A	A	D	D	B	B	B	H	B	B	H	B	H	H	H	H	A	H	H	B	H	H	H	H	B	H	A	H	H	B	B	B	H	B	H	A	A	A	H	B	H	H
HS0118	HSSNP01110	H	H	B	B	A	A	A	A	A	D	B	B	B	H	B	B	H	B	H	H	H	H	A	H	H	B	H	H	H	H	B	D	A	-	H	B	B	B	H	B	H	A	A	A	H	B	H	H
HS0118	HSSNP01111	H	H	B	B	A	A	A	A	A	H	B	B	B	H	B	B	D	B	H	H	H	H	A	H	H	D	H	H	H	H	B	H	A	D	H	B	B	B	H	B	H	A	A	A	H	B	H	H
HS0119	HSSNP01112	D	B	B	H	-	D	A	A	D	B	B	B	B	H	B	B	H	B	H	H	B	B	A	H	H	H	H	B	H	H	B	H	A	D	B	B	B	B	H	D	H	D	A	A	H	B	H	H
HS0119	HSSNP01113	H	B	B	H	A	A	A	A	D	B	B	B	B	H	B	B	H	B	H	H	B	B	A	H	H	-	H	B	H	H	B	D	A	D	B	B	B	B	H	H	H	D	A	A	H	B	H	H
HS0119	HSSNP01114	H	B	B	H	A	A	A	A	D	B	B	B	B	D	B	B	H	B	H	H	B	B	A	H	H	D	H	B	H	H	B	D	A	D	B	B	B	B	H	H	H	A	A	A	H	B	H	H
HS0119	HSSNP01115	D	B	B	H	A	A	A	D	A	-	B	B	B	H	B	B	H	B	H	H	B	B	A	H	H	H	D	B	H	H	B	H	A	D	B	B	B	B	H	H	H	D	A	A	H	B	H	H
HS0119	HSSNP01116	H	B	B	H	A	A	A	A	D	B	B	B	B	H	B	B	H	B	H	H	B	B	A	H	H	H	H	B	H	H	B	H	A	A	B	B	B	B	H	-	H	D	A	A	H	B	H	H
HS0119	HSSNP01117	D	B	B	H	D	A	A	D	A	B	B	B	B	H	B	B	H	B	H	H	B	B	A	H	H	H	H	B	H	-	B	H	A	D	B	B	B	B	H	D	H	D	A	A	H	B	D	H
HS0119	HSSNP01118	D	B	B	H	A	A	A	D	D	D	B	B	B	H	B	B	H	B	H	H	B	B	A	H	H	H	H	B	H	H	B	D	A	D	B	B	B	B	H	D	H	D	A	A	H	B	H	H
HS0119	HSSNP01119	H	B	B	H	A	D	A	A	A	D	B	B	B	H	B	B	H	B	H	H	B	B	A	H	H	H	H	B	H	H	B	H	A	A	B	B	B	B	H	D	H	D	A	A	H	B	H	H
HS0119	HSSNP01120	H	B	B	H	A	A	A	A	A	D	B	B	B	H	B	B	H	B	H	H	B	B	A	H	H	H	H	B	H	H	B	H	A	A	B	B	B	B	H	D	H	D	A	A	H	B	H	H
HS0119	HSSNP01121	H	B	B	H	A	A	-	A	D	B	B	B	B	H	B	B	H	B	H	H	B	B	D	H	H	H	H	B	H	H	B	H	A	D	B	B	B	B	H	H	H	D	D	A	H	B	H	H
HS0120	HSSNP01122	H	B	B	H	A	A	A	A	D	H	B	B	B	H	B	B	H	B	D	B	B	B	A	H	H	H	H	H	B	D	B	H	A	A	H	B	B	B	H	H	H	D	A	A	B	H	H	H
HS0120	HSSNP01123	H	B	B	H	A	A	A	A	D	H	B	B	B	H	B	B	H	B	D	B	B	B	A	H	H	H	H	H	B	D	B	D	A	D	H	B	B	B	H	H	H	D	A	A	B	H	H	H
HS0120	HSSNP01124	D	B	B	H	A	A	D	A	D	H	B	B	B	H	B	B	H	B	H	B	B	B	A	H	D	-	H	H	B	D	B	H	A	D	H	B	B	B	H	H	H	-	A	A	B	H	H	H
HS0120	HSSNP01125	H	B	B	H	A	A	A	A	A	H	B	B	B	H	B	B	H	B	H	B	B	B	A	H	H	H	H	H	B	H	B	H	A	D	H	B	B	B	H	D	H	D	A	A	B	D	H	H
HS0120	HSSNP01126	H	B	B	H	A	A	A	A	D	H	B	B	B	H	B	B	H	B	H	B	B	B	A	H	H	H	H	H	B	H	B	H	D	A	H	B	B	B	H	D	H	A	A	A	B	H	H	H
HS0120	HSSNP01127	H	B	B	H	A	A	A	D	D	H	B	B	B	H	B	B	H	B	H	B	B	B	A	H	H	H	H	H	B	H	B	H	D	A	H	B	B	B	H	D	H	A	A	A	B	H	H	H
HS0120	HSSNP01128	H	B	B	H	A	A	A	A	D	H	B	B	B	H	B	B	H	B	H	B	B	B	A	H	H	H	D	H	B	H	B	D	A	A	H	B	B	B	H	-	H	A	A	A	B	H	H	H
HS0120	HSSNP01129	H	B	B	H	A	A	A	A	D	H	B	B	B	H	B	B	H	B	H	B	B	B	A	H	H	H	H	H	B	H	B	H	A	D	H	B	B	B	H	D	H	D	A	A	B	H	H	H
HS0120	HSSNP01130	H	B	B	H	A	A	A	A	D	H	B	B	B	H	B	B	H	B	H	B	B	B	A	H	H	H	H	H	B	H	B	H	A	D	H	B	B	B	H	D	H	D	A	D	B	H	H	H
HS0120	HSSNP01131	H	B	B	H	A	A	A	A	D	H	B	B	B	H	B	B	H	B	D	B	B	B	A	H	H	H	H	H	B	H	B	H	A	A	H	B	B	B	H	H	H	A	A	D	B	H	H	H
HS0121	HSSNP01132	H	A	B	H	A	A	A	A	A	H	B	B	B	B	B	B	H	B	H	H	B	B	A	H	H	H	H	H	B	H	B	H	A	A	H	B	B	B	A	-	H	D	A	A	H	B	H	H
HS0121	HSSNP01133	H	A	B	H	A	A	A	A	A	H	B	B	B	B	B	B	H	B	H	H	B	B	A	D	H	H	H	H	B	H	B	H	A	A	H	B	B	B	A	-	H	D	A	A	H	B	H	H
HS0121	HSSNP01134	H	A	B	H	A	A	A	A	A	H	B	B	B	B	B	B	H	B	H	H	B	B	A	H	H	H	H	H	B	H	B	H	A	A	H	B	B	B	A	H	H	D	A	A	H	B	H	H
HS0121	HSSNP01135	H	A	B	H	A	A	A	A	A	H	B	B	B	B	B	B	H	B	H	H	B	B	A	H	H	H	H	H	B	-	B	D	A	A	H	B	B	B	A	H	D	D	A	A	H	B	H	H
HS0121	HSSNP01136	H	A	B	H	A	A	A	A	A	H	B	B	B	B	B	B	H	B	H	H	B	B	A	H	H	H	H	H	B	H	B	H	A	A	H	B	B	B	A	H	H	D	A	A	H	B	H	H
HS0121	HSSNP01137	H	A	B	H	A	A	A	A	A	H	B	B	B	B	B	B	H	B	H	H	B	B	A	D	H	H	H	H	B	H	B	H	A	D	H	B	B	B	A	H	H	A	A	A	H	B	H	H
HS0121	HSSNP01138	H	A	B	H	A	A	A	A	D	H	B	B	B	B	B	B	H	B	H	H	B	B	A	H	H	H	H	D	B	H	B	H	A	A	H	B	B	B	A	H	H	A	A	A	H	B	H	H
HS0121	HSSNP01139	H	A	B	H	A	A	A	A	A	H	B	B	B	B	B	B	H	B	H	H	B	B	A	H	H	H	H	H	B	H	B	H	A	A	H	B	B	B	A	D	H	A	A	A	H	B	H	H
HS0121	HSSNP01140	H	A	B	H	A	A	A	A	A	-	B	B	B	B	B	B	D	B	H	H	B	B	A	H	H	H	H	H	B	H	B	H	A	A	H	B	B	B	A	D	H	A	A	A	H	B	H	H
HS0121	HSSNP01141	H	A	B	H	A	D	A	D	A	H	B	B	B	B	B	B	D	B	H	H	B	B	A	H	H	H	H	H	B	-	B	H	A	A	H	B	B	B	D	D	H	D	A	A	H	-	H	H
HS0121	HSSNP01142	H	A	B	H	A	A	A	A	A	-	B	B	B	B	B	B	H	B	H	H	B	B	A	H	H	H	H	H	B	H	B	H	A	D	H	B	B	B	A	H	H	A	A	A	H	B	H	H
HS0121	HSSNP01143	H	A	B	H	A	A	A	A	D	H	B	B	B	B	B	B	H	B	H	H	B	B	A	H	H	H	H	D	B	H	B	H	A	D	H	B	B	B	A	H	H	A	A	A	H	B	H	H
HS0121	HSSNP01144	H	A	B	H	A	A	A	A	D	D	B	B	B	B	B	B	H	B	H	H	B	B	A	H	H	H	H	H	B	H	B	H	A	A	H	B	B	B	A	D	H	A	A	A	H	B	H	H
HS0121	HSSNP01145	H	A	B	H	A	A	A	A	D	H	B	B	B	B	B	B	H	B	H	H	B	B	A	H	H	H	H	H	B	H	B	H	A	A	H	B	B	B	A	H	H	A	A	A	H	B	H	H
HS0121	HSSNP01146	D	A	B	H	A	A	A	A	D	H	B	B	B	B	B	B	H	B	H	H	B	B	A	D	H	H	H	H	B	H	B	H	A	A	H	B	B	B	A	H	H	A	A	A	H	B	H	H
HS0121	HSSNP01147	H	A	B	H	A	A	A	A	D	H	B	B	B	B	B	B	H	B	H	H	B	B	A	D	H	H	H	H	B	H	B	H	A	A	H	B	B	B	A	H	H	A	A	A	H	B	H	H
HS0122	HSSNP01148	H	H	B	H	A	A	A	A	D	H	B	B	B	B	B	B	H	B	H	H	B	B	A	D	H	H	H	H	B	H	B	H	A	D	H	B	B	B	A	H	H	D	A	A	B	B	H	H
HS0122	HSSNP01149	H	H	B	H	A	A	A	A	D	H	B	B	B	B	B	B	H	B	H	H	B	B	A	H	H	H	H	H	B	H	B	H	A	A	H	B	B	B	A	-	H	D	A	A	B	B	H	H
HS0122	HSSNP01150	H	D	B	H	A	A	A	A	D	H	B	B	B	B	B	B	D	B	H	H	B	B	A	H	H	H	H	H	B	H	B	H	A	D	H	B	B	B	A	H	H	A	A	A	B	B	D	H
HS0122	HSSNP01151	H	H	B	H	A	A	A	D	D	H	B	B	B	B	B	B	D	B	H	H	B	B	A	H	H	H	H	H	B	H	B	H	A	A	H	B	B	B	A	H	H	A	A	A	B	B	H	H
HS0122	HSSNP01152	H	H	B	H	A	D	A	A	A	H	B	B	B	B	B	B	H	B	H	H	B	B	A	H	H	H	D	H	B	H	B	H	A	D	H	B	B	B	A	D	H	A	A	A	B	B	H	H
HS0122	HSSNP01153	H	H	B	H	A	A	A	A	A	D	B	B	B	B	B	B	D	B	H	H	B	B	A	H	H	H	D	H	B	H	B	H	A	A	H	B	B	B	A	D	H	D	A	A	B	B	H	H
HS0123	HSSNP01154	H	H	B	B	A	A	A	A	A	H	B	B	B	H	B	B	H	B	H	H	B	B	A	B	H	H	H	H	B	H	B	H	A	A	H	B	B	B	A	D	H	A	A	A	H	H	H	H
HS0123	HSSNP01155	H	H	B	B	A	A	A	A	A	H	B	B	B	H	B	B	H	B	H	H	B	B	A	B	H	H	H	H	B	H	B	H	A	A	H	B	B	B	A	D	H	D	A	A	H	H	H	H
HS0123	HSSNP01156	H	H	B	B	A	A	A	A	A	H	B	B	B	H	B	B	H	B	H	H	B	B	A	B	H	H	H	H	B	H	B	H	A	A	H	B	B	B	A	D	H	D	A	A	H	H	H	H
HS0123	HSSNP01157	H	H	B	B	A	D	A	A	A	D	B	B	B	H	B	B	H	B	H	H	B	B	A	B	H	H	H	H	B	H	B	H	A	D	D	B	B	B	A	H	H	D	A	A	H	D	H	H
HS0123	HSSNP01158	H	H	B	B	A	D	A	A	A	H	B	B	B	H	B	B	H	B	H	H	B	B	A	B	H	H	H	H	B	H	B	H	A	A	H	B	B	B	A	H	H	A	A	A	H	H	H	H
HS0123	HSSNP01159	H	H	B	B	A	D	A	A	D	D	B	B	B	H	B	B	H	B	H	H	B	B	A	B	H	D	H	H	B	H	B	H	A	D	H	B	B	B	A	H	H	A	A	A	D	H	H	H
HS0123	HSSNP01160	H	H	B	B	A	D	A	A	D	H	B	B	B	H	B	B	H	B	H	H	B	B	A	B	H	H	H	H	B	H	B	H	A	A	H	B	B	B	A	-	H	A	A	A	H	H	H	H
HS0123	HSSNP01161	H	H	B	B	A	A	A	A	D	H	B	B	B	H	B	B	H	B	H	H	B	B	A	B	H	H	H	H	B	H	B	H	A	D	H	B	B	B	A	-	H	A	A	A	H	H	H	H
HS0123	HSSNP01162	H	H	B	B	A	D	A	D	A	H	B	B	B	H	B	B	H	B	H	H	B	B	A	B	H	H	H	H	B	H	B	H	A	-	H	B	B	B	A	H	H	D	A	A	H	H	D	H
HS0124	HSSNP01163	H	H	B	H	A	A	D	A	D	H	B	B	B	H	B	B	D	B	H	H	B	B	A	H	H	H	H	H	H	H	B	H	A	A	H	B	B	B	H	H	H	D	A	A	H	H	H	H
HS0124	HSSNP01164	H	H	B	H	A	A	A	A	A	H	B	B	B	H	B	B	H	B	H	H	B	B	A	H	H	H	H	H	H	H	B	H	A	D	H	B	B	B	H	H	H	A	A	A	H	H	H	H
HS0124	HSSNP01165	H	H	B	H	A	A	A	A	D	D	B	B	B	H	B	B	H	B	H	H	B	B	D	H	H	H	D	H	H	D	B	H	A	-	H	B	B	B	D	H	H	D	A	A	H	H	H	H
HS0124	HSSNP01166	H	H	B	H	A	A	A	D	D	D	B	B	B	H	B	B	H	B	H	H	B	B	D	H	H	H	D	H	H	H	B	H	A	-	H	B	B	B	D	H	H	D	A	A	H	H	H	H
HS0124	HSSNP01167	H	H	B	H	A	A	A	A	D	D	B	B	B	H	B	B	H	B	H	H	B	B	A	H	H	H	H	H	H	H	B	H	A	-	H	B	B	B	H	H	H	-	A	A	H	H	H	H
HS0124	HSSNP01168	H	H	B	H	A	A	A	A	D	D	B	B	B	H	B	B	H	B	H	H	B	B	A	H	H	H	H	H	H	H	B	H	A	-	H	B	B	B	H	H	H	D	A	A	H	H	H	H
HS0124	HSSNP01169	H	H	B	H	A	A	A	A	A	D	B	B	B	H	B	B	H	B	H	H	B	B	A	-	H	D	H	H	H	H	B	H	A	D	H	B	B	B	H	H	H	D	A	A	H	H	H	H
HS0124	HSSNP01170	H	H	B	H	A	A	A	A	A	H	B	B	B	D	B	B	H	B	H	H	B	B	A	H	H	H	H	H	H	H	B	H	A	A	H	B	B	B	H	H	H	D	A	A	H	H	H	H
HS0124	HSSNP01171	H	H	B	H	A	A	A	A	D	H	B	B	B	H	B	B	D	B	H	H	B	B	A	H	H	H	H	H	H	H	B	H	A	D	H	B	B	B	H	H	H	D	A	A	H	H	H	H
HS0124	HSSNP01172	H	H	B	H	A	A	A	A	A	H	B	B	B	H	B	B	D	B	H	H	B	B	A	H	H	D	H	H	H	H	B	H	A	A	H	B	B	B	H	H	H	D	A	A	H	D	H	H
HS0124	HSSNP01173	H	H	B	H	A	A	A	A	A	H	B	B	B	H	B	B	H	B	H	H	B	B	A	H	H	D	H	H	H	H	B	H	A	A	H	B	B	B	H	-	H	D	A	A	H	H	H	H
HS0124	HSSNP01174	H	H	B	H	A	A	A	A	A	H	B	B	B	H	B	B	H	B	H	H	B	B	A	H	H	D	H	H	H	H	B	H	A	A	H	B	B	B	H	H	H	A	A	A	H	H	H	H
HS0124	HSSNP01175	H	H	B	H	A	D	A	A	A	H	B	B	B	H	B	B	H	B	H	H	B	B	A	H	H	H	H	H	H	H	B	H	A	D	H	B	B	B	H	H	H	D	D	A	H	H	H	H
HS0125	HSSNP01176	H	H	B	H	A	D	A	A	D	H	B	B	B	H	B	B	B	B	H	H	H	B	A	H	H	H	H	H	B	H	B	H	A	A	H	B	B	B	H	D	H	D	A	A	H	H	A	B
HS0125	HSSNP01177	H	H	B	H	A	A	A	D	D	D	B	B	B	H	B	B	B	B	H	H	H	B	A	H	H	H	H	H	B	H	B	H	A	A	H	B	B	B	H	H	H	D	A	A	H	H	A	B
HS0125	HSSNP01178	H	H	B	H	A	A	A	A	D	H	B	B	B	H	B	B	B	B	H	H	H	B	A	H	H	H	H	H	B	D	B	H	A	A	H	B	B	B	H	H	H	D	A	A	H	H	A	B
HS0125	HSSNP01179	H	H	B	H	A	A	A	A	A	H	B	B	B	H	B	B	B	B	H	H	H	B	A	H	H	H	H	H	B	D	B	H	A	A	H	B	B	B	H	H	H	D	A	A	H	H	A	B
HS0125	HSSNP01180	H	H	B	H	A	A	A	A	A	H	B	B	B	H	B	B	B	B	H	H	H	B	A	H	H	H	H	H	B	D	B	H	A	A	H	B	B	B	H	H	H	D	A	A	H	H	A	B
HS0125	HSSNP01181	H	H	B	H	A	A	A	A	A	H	B	B	B	H	B	B	B	B	H	H	H	B	A	H	H	H	H	D	B	D	B	H	D	A	H	B	B	B	H	-	H	D	A	A	H	H	A	B
HS0126	HSSNP01182	H	H	B	H	A	D	A	A	D	D	B	B	B	H	H	B	D	B	H	H	H	B	A	H	D	H	H	H	B	H	B	H	A	A	H	B	B	B	H	D	H	A	A	A	H	A	H	B
HS0126	HSSNP01183	H	H	B	H	A	D	A	A	D	H	B	B	B	H	H	B	D	B	H	H	H	B	D	H	H	H	H	D	B	H	B	H	A	A	H	B	B	B	H	H	H	D	A	A	H	A	H	B
HS0126	HSSNP01184	H	H	B	H	A	A	A	A	D	H	B	B	B	H	H	B	H	B	H	H	H	B	A	H	H	H	H	D	B	H	B	H	A	A	H	B	B	B	H	H	H	D	A	A	H	A	H	B
HS0126	HSSNP01185	H	H	B	H	A	A	A	A	D	H	B	B	B	H	H	B	H	B	H	H	H	B	A	H	H	H	H	D	B	H	B	H	A	A	H	B	B	B	H	H	H	D	A	A	H	A	H	B
HS0126	HSSNP01186	D	H	B	H	A	D	A	A	A	H	B	B	B	D	H	B	D	B	H	H	H	B	A	H	H	H	H	H	B	H	B	H	A	A	H	B	B	B	H	H	H	D	A	A	H	A	H	B
HS0126	HSSNP01187	H	H	B	H	A	D	A	A	D	H	B	B	B	D	H	B	D	B	H	H	H	B	A	H	H	H	H	H	B	H	B	H	A	A	H	B	B	B	H	H	H	D	A	A	H	D	H	B
HS0126	HSSNP01188	H	H	B	H	A	D	A	A	D	H	B	B	B	H	H	B	-	B	H	H	H	B	A	H	H	H	H	H	B	H	B	H	A	D	H	B	B	B	H	H	H	D	A	A	H	D	H	B
HS0126	HSSNP01189	H	H	B	H	A	A	A	A	A	H	B	B	B	H	H	B	D	B	D	H	H	B	A	H	H	H	H	H	B	H	B	H	A	A	H	B	B	B	H	H	H	A	A	A	H	A	H	B
HS0126	HSSNP01190	D	H	B	H	A	A	A	A	D	D	B	B	B	H	H	B	H	B	H	H	H	B	A	-	H	H	H	H	B	H	B	H	A	A	H	B	B	B	D	H	H	-	A	A	H	A	H	B
HS0126	HSSNP01191	H	H	B	H	A	A	A	A	A	H	B	B	B	H	H	B	D	B	H	H	H	B	A	H	H	-	H	H	B	H	B	H	A	A	H	B	B	B	H	H	H	D	A	A	H	A	H	B
HS0126	HSSNP01192	H	H	B	H	A	A	A	A	D	H	B	B	B	H	H	B	H	B	H	H	H	B	A	H	H	H	H	H	B	H	B	D	A	A	H	B	B	B	H	H	H	D	A	A	H	A	H	B
HS0127	HSSNP01193	H	H	B	H	A	A	A	A	A	H	B	B	B	H	B	B	H	B	B	H	B	H	A	H	H	H	B	H	B	H	B	D	A	A	H	B	B	B	B	H	H	D	A	A	H	H	H	H
HS0127	HSSNP01194	H	H	B	H	A	A	A	A	A	H	B	B	B	H	B	B	H	B	B	H	B	H	A	H	H	H	B	H	B	H	B	D	A	A	H	B	B	B	B	H	H	D	A	A	H	H	H	H
HS0127	HSSNP01195	H	H	B	H	A	A	D	A	A	H	B	B	B	H	B	B	H	B	B	H	B	H	A	H	H	H	B	H	B	H	B	D	A	A	H	B	B	B	B	H	H	A	A	A	H	H	H	H
HS0127	HSSNP01196	H	H	B	H	A	A	D	A	A	H	B	B	B	H	B	B	H	B	B	H	B	H	A	H	H	H	B	H	B	H	B	D	A	A	D	B	B	B	B	H	H	A	A	A	H	H	H	H
HS0127	HSSNP01197	H	H	B	D	A	A	A	A	A	H	B	B	B	H	B	B	D	B	B	H	B	H	A	H	H	H	B	H	B	H	B	H	A	A	H	B	B	B	B	-	H	D	A	A	H	H	H	H
HS0127	HSSNP01198	H	H	B	H	A	A	A	A	A	H	B	B	B	H	B	B	H	B	B	H	B	H	A	H	H	H	B	H	B	H	B	H	A	D	H	B	B	B	B	D	H	A	A	A	H	H	H	H
HS0127	HSSNP01199	H	H	B	H	A	D	A	A	A	D	B	B	B	H	B	B	H	B	B	H	B	H	A	H	H	H	B	H	B	H	B	H	D	A	H	B	B	B	B	H	H	D	A	A	H	H	H	H
HS0127	HSSNP01200	H	H	B	H	A	A	A	A	D	-	B	B	B	H	B	B	H	B	B	H	B	H	A	H	H	H	B	H	B	H	B	H	A	A	H	B	B	B	B	H	D	D	A	A	H	H	H	H
HS0127	HSSNP01201	H	H	B	H	A	A	A	A	D	D	B	B	B	H	B	B	H	B	B	H	B	H	A	H	H	H	B	H	B	H	B	H	A	A	H	B	B	B	B	D	D	A	A	A	H	H	H	H
HS0127	HSSNP01202	H	H	B	H	A	A	A	A	A	H	B	B	B	H	B	B	H	B	B	H	B	H	A	H	H	H	B	H	B	H	B	H	A	A	H	B	B	B	B	-	H	D	A	A	H	H	H	H
HS0127	HSSNP01203	H	H	B	H	D	A	A	A	D	H	B	B	B	H	B	B	H	B	B	H	B	H	A	H	H	H	B	H	B	H	B	D	A	D	H	B	B	B	B	D	H	A	A	A	H	H	H	H
HS0127	HSSNP01204	H	H	B	H	A	A	A	A	D	H	B	B	B	H	B	B	H	B	B	H	B	H	A	H	H	H	B	H	B	H	B	D	D	A	H	B	B	B	B	-	H	D	A	D	H	H	H	H
HS0127	HSSNP01205	H	H	B	H	A	A	A	A	A	D	B	B	B	H	B	B	H	B	B	H	B	H	A	H	H	H	B	H	B	H	B	H	A	A	H	B	B	B	B	H	H	A	A	A	H	H	H	D
HS0127	HSSNP01206	H	H	B	H	A	D	A	A	D	H	B	B	B	H	B	B	H	B	B	H	B	H	A	H	H	H	B	H	B	H	B	H	A	A	H	B	B	B	B	H	H	D	A	A	H	H	H	H
HS0128	HSSNP01207	H	B	B	B	A	A	A	A	A	H	B	B	B	H	B	B	H	B	B	B	H	H	A	H	H	H	B	H	B	H	B	H	A	A	D	B	B	B	H	H	H	D	A	A	H	H	H	H
HS0128	HSSNP01208	H	B	B	B	A	A	A	A	D	H	B	B	B	H	B	B	H	B	B	B	H	H	A	H	H	H	B	H	B	H	B	H	A	D	H	B	B	B	H	H	D	A	A	A	H	H	H	H
HS0128	HSSNP01209	H	B	B	B	A	D	A	A	D	-	B	B	B	H	B	B	H	B	B	B	H	H	A	H	H	H	B	H	B	H	B	H	A	A	H	B	B	B	H	H	H	A	D	A	H	H	H	H
HS0128	HSSNP01210	H	B	B	B	A	A	A	A	D	D	B	B	B	H	B	B	H	B	B	B	H	H	A	H	H	H	B	H	B	H	B	H	A	-	H	B	B	B	H	D	H	A	A	A	H	H	H	H
HS0128	HSSNP01211	H	B	B	B	A	D	A	A	D	D	B	B	B	H	B	B	H	B	B	B	H	H	A	H	H	H	B	H	B	H	B	H	A	D	H	B	B	B	H	-	H	A	A	A	H	H	H	H
HS0128	HSSNP01212	H	B	B	B	A	A	A	A	D	D	B	B	B	H	B	B	H	B	B	B	H	H	A	H	H	D	B	H	B	H	B	H	A	A	H	B	B	B	H	D	H	D	A	A	H	H	H	H
HS0128	HSSNP01213	H	B	B	B	A	A	A	A	A	H	B	B	B	H	B	B	H	B	B	B	H	H	A	H	H	H	B	H	B	H	B	H	A	A	H	B	B	B	H	H	H	D	A	A	H	H	H	H
HS0128	HSSNP01214	H	B	B	B	A	D	A	A	D	H	B	B	B	H	B	B	H	B	B	B	H	H	A	H	H	H	B	H	B	H	B	H	A	A	H	B	B	B	H	D	H	A	A	A	H	H	H	H
HS0129	HSSNP01215	H	B	B	B	A	A	A	A	D	H	B	B	B	H	B	B	H	B	B	B	H	H	A	H	H	H	H	H	B	H	B	B	A	A	H	B	B	B	H	H	H	A	A	A	H	H	B	H
HS0129	HSSNP01216	H	B	B	B	A	A	-	A	D	H	B	B	B	H	B	B	H	B	B	B	H	H	A	H	H	H	H	H	B	H	B	B	A	A	H	B	B	B	H	H	H	A	A	A	H	D	B	H
HS0129	HSSNP01217	H	B	B	B	A	A	A	A	A	H	B	B	B	H	B	B	H	B	B	B	H	H	A	H	H	H	H	H	B	H	B	B	A	A	H	B	B	B	H	H	H	A	A	A	H	H	B	H
HS0129	HSSNP01218	H	B	B	B	A	A	A	A	D	H	B	B	B	H	B	B	H	B	B	B	H	H	A	H	H	H	H	H	B	H	B	B	A	A	H	B	B	B	H	H	H	A	A	A	H	H	B	H
HS0129	HSSNP01219	H	B	B	B	A	A	A	A	D	H	B	B	B	H	B	B	H	B	B	B	H	H	A	H	H	H	H	H	B	H	B	B	A	A	H	B	B	B	H	H	H	D	A	A	H	H	B	H
HS0129	HSSNP01220	-	B	B	B	A	A	A	A	A	H	B	B	B	H	B	B	H	B	B	B	H	H	A	H	H	H	H	H	B	H	B	B	A	A	H	B	B	B	H	H	H	-	A	A	H	H	B	H
HS0129	HSSNP01221	H	B	B	B	A	A	A	A	D	H	B	B	B	H	B	B	H	B	B	B	H	H	A	H	H	H	D	H	B	D	B	B	A	A	H	B	B	B	H	H	D	A	A	A	H	H	B	H
HS0129	HSSNP01222	H	B	B	B	A	A	A	A	A	H	B	B	B	H	B	B	H	B	B	B	H	H	A	H	H	H	H	H	B	H	B	B	A	D	H	B	B	B	H	H	H	D	A	A	H	H	B	H
HS0129	HSSNP01223	H	B	B	B	A	A	A	A	A	H	B	B	B	H	B	B	H	B	B	B	H	H	A	H	H	H	H	H	B	H	B	B	A	D	H	B	B	B	H	H	H	A	A	A	H	H	B	H
HS0130	HSSNP01224	H	B	B	H	A	A	A	A	A	H	B	B	B	H	B	B	H	B	H	B	H	B	A	H	H	H	H	H	H	H	B	H	A	A	H	B	B	B	H	-	H	A	A	A	H	H	H	B
HS0130	HSSNP01225	H	B	B	H	A	A	A	D	A	H	B	B	B	H	B	B	D	B	H	B	H	B	A	H	H	H	H	H	H	H	B	D	A	D	H	B	B	B	H	D	H	D	A	A	H	H	H	B
HS0130	HSSNP01226	H	B	B	H	A	A	A	A	A	H	B	B	B	H	B	B	H	B	H	B	H	B	A	H	H	H	H	H	H	H	B	H	A	A	D	B	B	B	H	H	H	A	D	A	H	H	H	B
HS0130	HSSNP01227	H	B	B	H	A	A	A	A	A	H	B	B	B	H	B	B	H	B	H	B	H	B	A	H	H	H	H	H	H	H	B	H	A	A	H	B	B	B	H	H	H	D	A	A	H	H	H	B
HS0130	HSSNP01228	H	B	B	H	A	A	A	-	A	H	B	B	B	H	B	B	H	B	H	B	H	B	A	H	H	H	H	H	H	H	B	H	A	A	H	B	B	B	H	H	H	A	A	A	H	H	H	B
HS0130	HSSNP01229	H	B	B	H	A	A	A	A	D	H	B	B	B	H	B	B	D	B	H	B	H	B	A	H	H	D	H	H	H	H	B	H	A	A	H	B	B	B	H	H	D	D	A	A	H	H	D	B
HS0130	HSSNP01230	H	B	B	H	A	A	A	A	A	D	B	B	B	H	B	B	H	B	H	B	H	B	A	D	H	H	H	H	H	D	B	H	A	A	H	B	B	B	H	H	H	D	A	A	H	H	H	B
HS0131	HSSNP01231	H	H	B	D	A	A	A	A	A	H	B	B	B	B	H	B	H	B	H	A	H	B	A	H	A	H	H	H	B	H	B	H	A	D	H	B	B	B	H	H	H	A	A	A	H	H	H	B
HS0131	HSSNP01232	H	H	B	D	A	A	A	A	A	H	B	B	B	B	H	B	H	B	H	A	H	B	A	H	A	H	H	H	B	H	B	H	A	D	H	B	B	B	H	H	H	A	A	A	H	H	H	B
HS0131	HSSNP01233	H	H	B	H	A	D	A	A	D	H	B	B	B	B	H	B	H	B	H	A	H	B	A	H	A	H	H	H	B	H	B	H	D	A	H	B	B	B	H	H	H	A	A	A	H	H	H	B
HS0131	HSSNP01234	H	H	B	H	A	A	A	A	A	H	B	B	B	B	H	B	H	B	H	A	H	B	A	H	A	H	H	H	B	D	B	H	A	A	H	B	B	B	H	H	H	A	A	A	H	H	H	B
HS0131	HSSNP01235	H	H	B	H	A	A	A	A	A	H	B	B	B	B	H	B	H	B	H	A	H	B	A	H	A	H	H	H	B	-	B	H	A	A	H	B	B	B	H	H	H	D	A	A	H	H	H	B
HS0131	HSSNP01236	H	H	B	H	A	A	A	-	D	H	B	B	B	B	H	B	H	B	H	A	H	B	A	H	A	H	H	H	B	H	B	H	A	A	H	B	B	B	H	H	H	D	A	A	H	H	H	B
HS0131	HSSNP01237	H	H	B	D	A	A	A	D	D	D	B	B	B	B	H	B	H	B	H	A	H	B	A	H	A	-	H	H	B	H	B	H	A	D	H	B	B	B	H	D	H	A	A	A	H	H	H	B
HS0131	HSSNP01238	H	H	B	H	A	A	A	A	D	D	B	B	B	B	H	B	H	B	H	A	H	B	A	H	A	H	H	H	B	H	B	H	A	A	H	B	B	B	H	H	H	D	A	A	H	H	H	B
HS0131	HSSNP01239	D	H	B	H	A	D	A	A	A	H	B	B	B	B	H	B	H	B	D	A	H	B	A	H	A	H	H	H	B	H	B	H	A	A	H	B	B	B	H	H	H	D	A	A	H	H	D	B
HS0132	HSSNP01240	H	H	B	H	A	A	A	A	D	-	B	B	B	B	H	B	H	B	H	A	B	B	A	H	A	H	H	D	B	H	B	H	A	A	H	B	B	B	B	H	H	D	A	A	H	H	H	B
HS0132	HSSNP01241	H	H	B	H	A	A	A	A	D	-	B	B	B	B	H	B	H	B	H	A	B	B	A	H	A	H	H	D	B	H	B	H	A	A	H	B	B	B	B	H	H	D	A	A	H	H	H	B
HS0132	HSSNP01242	H	H	B	H	A	A	A	A	D	D	B	B	B	B	H	B	H	B	H	A	B	B	A	D	A	H	H	H	B	H	B	H	A	A	H	B	B	B	B	H	H	D	A	A	H	H	H	B
HS0132	HSSNP01243	H	H	B	H	A	A	A	A	D	D	B	B	B	B	H	B	H	B	H	A	B	B	A	D	A	H	H	H	B	H	B	H	A	A	H	B	B	B	B	H	H	D	A	A	H	H	H	B
HS0132	HSSNP01244	H	H	B	H	A	A	A	A	D	D	B	B	B	B	H	B	H	B	H	A	B	B	A	H	A	H	H	H	B	H	B	H	A	A	H	B	B	B	B	H	H	A	A	A	H	H	H	B
HS0132	HSSNP01245	H	H	B	H	A	A	A	A	A	H	B	B	B	B	H	B	H	B	H	A	B	B	A	H	A	H	H	H	B	H	B	H	D	D	H	B	B	B	B	H	H	D	A	D	H	H	H	B
HS0132	HSSNP01246	H	H	B	H	A	A	A	A	A	H	B	B	B	B	H	B	H	B	H	A	B	B	A	H	A	H	H	H	B	H	B	H	A	D	H	B	B	B	B	H	H	D	A	A	H	H	H	B
HS0132	HSSNP01247	H	H	B	H	A	A	D	A	D	D	B	B	B	B	H	B	H	B	H	A	B	B	A	H	A	H	H	H	B	H	B	D	A	A	H	B	B	B	B	H	H	A	A	A	H	H	H	B
HS0133	HSSNP01248	H	B	B	B	A	D	A	A	D	D	B	B	B	H	B	B	H	B	H	A	B	B	A	B	H	H	D	H	B	H	B	H	A	D	H	B	B	B	H	H	H	-	A	A	H	H	B	H
HS0133	HSSNP01249	H	B	B	B	A	A	A	D	D	D	B	B	B	H	B	B	H	B	H	A	B	B	A	B	H	H	D	H	B	H	B	H	A	D	H	B	B	B	H	H	H	A	A	A	H	H	B	H
HS0133	HSSNP01250	H	B	B	B	A	A	A	D	D	H	B	B	B	H	B	B	H	B	H	A	B	B	A	B	H	H	H	H	B	H	B	H	A	D	H	B	B	B	H	H	H	D	D	A	H	H	B	H
HS0133	HSSNP01251	H	B	B	B	A	A	A	D	A	H	B	B	B	H	B	B	H	B	H	A	B	B	A	B	H	H	H	H	B	D	B	H	A	D	H	B	B	B	H	H	H	D	A	A	H	H	B	H
HS0133	HSSNP01252	H	B	B	B	A	A	A	A	A	H	B	B	B	H	B	B	H	B	H	A	B	B	A	B	H	D	H	H	B	-	B	H	A	A	D	B	B	B	H	H	H	D	A	A	H	H	B	H
HS0133	HSSNP01253	H	B	B	B	A	A	A	A	A	H	B	B	B	H	B	B	H	B	H	A	B	B	A	B	H	D	H	H	B	D	B	H	A	A	D	B	B	B	H	H	H	D	A	A	H	H	B	H
HS0133	HSSNP01254	H	B	B	B	A	D	A	A	D	H	B	B	B	H	B	B	H	B	H	A	B	B	A	B	H	H	H	H	B	H	B	D	A	A	H	B	B	B	H	D	H	D	A	A	H	H	B	H
HS0133	HSSNP01255	H	B	-	B	A	A	A	A	D	H	B	B	B	H	B	B	H	B	H	A	B	B	A	B	H	H	H	H	B	H	B	D	A	A	H	B	B	B	H	D	D	D	A	A	H	H	B	H
HS0133	HSSNP01256	H	B	B	B	A	A	A	D	D	H	B	B	B	D	B	B	H	B	H	A	B	B	A	B	H	H	H	H	B	H	B	H	A	D	H	B	B	B	H	D	H	A	A	A	H	H	B	H
HS0133	HSSNP01257	H	B	B	B	A	A	A	A	A	H	B	B	B	H	B	B	H	B	H	A	B	B	A	B	H	H	H	H	B	H	B	H	A	D	H	B	B	B	H	-	H	A	D	A	H	H	B	H
HS0133	HSSNP01258	H	B	B	B	A	A	A	A	A	H	B	B	B	H	B	B	H	B	H	A	B	B	A	B	H	H	H	H	B	H	B	H	A	D	H	B	B	B	H	-	H	D	A	A	H	D	B	H
HS0133	HSSNP01259	H	B	B	B	A	A	A	A	D	H	B	B	B	H	B	B	H	B	H	A	B	B	A	B	H	H	H	H	B	H	B	H	A	D	H	B	B	B	H	-	H	A	A	A	H	H	B	H
HS0133	HSSNP01260	H	B	B	B	A	A	A	-	A	D	B	B	B	H	B	B	H	B	H	A	B	B	A	B	H	H	D	H	B	H	B	H	A	A	H	B	B	B	H	H	H	D	A	A	H	H	B	H
HS0133	HSSNP01261	H	B	B	B	A	A	A	A	A	H	B	B	B	H	B	B	H	B	H	A	B	B	A	B	H	H	H	H	B	H	B	H	A	A	H	B	B	B	H	H	H	D	A	A	H	H	B	H
HS0133	HSSNP01262	H	B	B	B	A	D	A	A	A	H	B	B	B	D	B	B	H	B	H	A	B	B	A	B	H	H	H	H	B	H	B	H	A	D	H	B	B	B	H	H	H	A	A	A	H	H	B	H
HS0134	HSSNP01263	H	B	B	H	A	D	A	A	A	D	B	B	B	H	H	B	H	B	H	A	B	B	A	H	H	H	H	H	H	H	B	B	A	A	H	B	B	B	H	H	H	D	A	A	H	B	B	A
HS0134	HSSNP01264	H	B	B	H	A	D	A	A	D	H	B	B	B	H	H	B	D	B	H	A	B	B	A	H	H	H	H	H	H	H	B	B	A	A	H	B	B	B	H	H	H	D	A	A	H	B	B	A
HS0134	HSSNP01265	H	B	B	H	A	D	A	A	D	H	B	B	B	H	H	B	H	B	H	A	B	B	A	H	H	H	H	H	H	H	B	B	A	A	H	B	B	B	H	H	H	D	A	A	D	B	B	A
HS0134	HSSNP01266	H	B	B	H	A	D	A	A	D	H	B	B	B	D	H	B	H	B	H	A	B	B	A	H	H	H	H	H	H	H	B	B	A	A	H	B	B	B	H	H	H	D	A	A	D	B	B	A
HS0134	HSSNP01267	H	B	B	H	A	D	A	A	D	H	B	B	B	D	H	B	H	B	H	A	B	B	A	H	H	H	H	H	H	H	B	B	A	A	H	B	B	B	H	H	H	D	A	A	D	B	B	A
HS0134	HSSNP01268	H	B	B	H	A	D	A	D	D	H	B	B	B	H	H	B	H	B	H	A	B	B	A	H	H	D	H	H	H	H	B	B	A	A	H	B	B	B	H	H	H	D	A	A	H	B	B	A
HS0134	HSSNP01269	H	B	B	H	A	D	A	D	D	H	B	B	B	H	H	B	H	B	H	A	B	B	A	H	H	H	H	H	H	H	B	B	A	A	H	B	B	B	H	H	H	D	A	A	H	B	B	A
HS0134	HSSNP01270	H	B	B	H	A	D	A	A	D	H	B	B	B	H	H	B	H	B	H	A	B	B	A	H	H	H	H	H	H	H	B	B	A	A	H	B	B	B	H	H	H	D	A	A	H	B	B	A
HS0134	HSSNP01271	H	B	B	H	A	A	A	A	A	D	B	B	B	H	H	B	D	B	H	A	B	B	A	D	H	H	H	H	H	H	B	B	A	A	H	B	B	B	H	-	D	-	A	A	H	B	B	A
HS0134	HSSNP01272	H	B	B	H	A	A	A	A	D	D	B	B	B	H	H	B	H	B	-	A	B	B	A	H	H	H	H	H	H	H	B	B	A	A	H	B	B	B	H	-	H	-	A	A	H	B	B	A
HS0134	HSSNP01273	D	B	B	H	A	A	A	A	A	-	B	B	B	H	H	B	H	B	D	A	B	B	A	H	H	H	H	H	H	H	B	B	A	D	H	B	B	B	H	H	D	D	D	A	H	B	B	A
HS0134	HSSNP01274	H	B	B	H	A	D	A	A	D	D	B	B	B	H	H	B	H	B	H	A	B	B	A	H	D	D	H	H	H	-	B	B	A	D	H	B	B	B	H	D	H	D	A	A	H	B	B	D
HS0134	HSSNP01275	H	B	B	H	A	D	A	A	A	H	B	B	B	H	H	B	H	B	H	A	B	B	A	H	H	H	H	H	H	H	B	B	A	A	H	B	B	B	H	H	H	D	A	A	H	B	B	A
HS0134	HSSNP01276	H	B	B	D	A	A	A	A	A	H	B	B	B	H	H	B	H	B	H	D	B	B	A	H	H	H	H	H	H	H	B	B	A	A	H	B	B	B	H	H	H	D	A	A	H	B	B	A
HS0134	HSSNP01277	H	B	B	D	A	A	A	A	A	H	B	B	B	H	H	B	H	B	H	D	B	B	A	H	H	H	H	H	H	H	B	B	A	A	H	B	B	B	H	H	H	A	A	A	H	B	B	A
HS0135	HSSNP01278	H	B	B	H	A	A	D	A	D	H	B	B	B	B	H	B	H	B	H	B	B	H	A	H	H	H	H	B	H	H	B	H	A	A	H	B	B	B	H	H	H	A	A	A	H	H	H	H
HS0135	HSSNP01279	H	B	B	H	A	A	A	A	D	H	B	B	B	B	H	B	H	B	H	B	B	H	A	H	H	H	H	B	H	H	B	H	A	A	H	B	B	B	H	H	H	A	A	A	H	H	H	H
HS0135	HSSNP01280	H	B	B	H	A	A	A	A	D	-	B	B	B	B	H	B	H	B	H	B	B	H	A	H	H	H	H	B	H	H	B	H	A	D	D	B	B	B	H	H	H	A	A	A	H	H	H	H
HS0135	HSSNP01281	H	B	B	H	A	A	A	A	A	H	B	B	B	B	H	B	H	B	H	B	B	H	A	H	H	H	H	B	H	H	B	H	A	D	H	B	B	B	H	H	H	A	A	A	H	D	H	H
HS0135	HSSNP01282	H	B	B	D	A	D	A	D	A	D	B	B	B	B	H	B	H	B	H	B	B	H	A	H	H	H	H	B	H	H	B	H	A	A	H	B	B	B	H	H	H	D	A	A	H	H	H	H
HS0135	HSSNP01283	H	B	B	H	A	A	A	A	A	H	B	B	B	B	H	B	H	B	H	B	B	H	A	H	H	H	H	B	H	H	B	H	A	A	H	B	B	B	H	D	H	A	A	A	H	H	H	H
HS0135	HSSNP01284	H	B	B	H	A	A	A	A	D	H	B	B	B	B	H	B	H	B	H	B	B	H	A	H	H	H	H	B	H	D	B	H	A	A	H	B	B	B	H	H	H	A	A	A	H	H	H	H
HS0135	HSSNP01285	H	B	B	H	A	A	A	A	D	H	B	B	B	B	H	B	D	B	H	B	B	H	A	H	H	H	H	B	H	H	B	H	A	A	H	B	B	B	H	H	H	A	A	A	H	H	H	H
HS0135	HSSNP01286	H	B	B	H	A	A	A	A	D	H	B	B	B	B	H	B	H	B	H	B	B	H	A	H	H	H	H	B	H	H	B	H	A	A	H	B	B	B	H	H	H	D	A	A	H	H	H	H
HS0135	HSSNP01287	H	B	B	H	A	A	A	A	D	H	B	B	B	B	H	B	H	B	H	B	B	H	A	H	H	H	H	B	H	H	B	H	A	A	H	B	B	B	H	H	H	D	A	A	H	H	H	H
HS0135	HSSNP01288	H	B	B	H	A	A	A	A	A	H	B	B	B	B	H	B	H	B	H	B	B	H	A	H	H	H	H	B	H	H	B	H	A	D	H	B	B	B	H	H	H	A	A	A	H	H	H	H
HS0135	HSSNP01289	H	B	B	H	A	A	A	A	D	-	B	B	B	B	H	B	D	B	H	B	B	H	A	H	H	H	H	B	H	H	B	H	A	D	H	B	B	B	H	H	H	D	A	A	H	H	H	H
HS0135	HSSNP01290	H	B	B	H	A	A	A	A	D	-	B	B	B	B	H	B	H	B	H	B	B	H	A	H	H	H	H	B	H	H	B	H	A	D	H	B	B	B	H	D	H	D	A	A	H	H	H	H
HS0136	HSSNP01291	H	B	B	A	D	A	D	A	D	H	B	B	B	H	H	B	H	B	H	B	B	H	D	H	B	A	B	H	H	H	B	H	A	D	-	B	B	B	D	H	H	D	A	D	H	B	H	H
HS0136	HSSNP01292	H	B	B	A	A	D	A	D	D	H	B	B	B	H	H	B	H	B	H	B	B	H	A	H	B	A	B	H	H	H	B	H	A	D	H	B	B	B	H	H	D	A	D	D	H	B	H	H
HS0136	HSSNP01293	H	B	B	A	A	A	A	D	A	H	B	B	B	H	H	B	H	B	H	B	B	H	A	H	B	A	B	H	H	H	B	H	A	A	H	B	B	B	H	H	H	-	D	A	H	B	H	H
HS0136	HSSNP01294	H	B	B	A	D	A	A	D	D	H	B	B	B	H	H	B	D	B	H	B	B	H	A	H	B	A	B	H	H	H	B	H	D	A	H	B	B	B	H	H	H	-	A	A	H	B	H	H
HS0136	HSSNP01295	H	B	B	A	A	A	A	D	D	H	B	B	B	H	H	B	D	B	H	B	B	H	A	H	B	A	B	H	H	H	B	H	D	A	H	B	B	B	H	H	H	-	D	D	H	B	H	H
HS0136	HSSNP01296	H	B	B	A	A	A	A	D	D	-	B	B	B	H	H	B	H	B	H	B	B	H	A	H	B	A	B	H	D	H	B	H	A	A	H	B	B	B	H	H	H	D	A	A	H	B	H	H
HS0136	HSSNP01297	H	B	B	A	A	A	A	D	D	-	B	B	B	H	H	B	H	B	H	B	B	H	A	H	B	A	B	H	D	-	B	H	A	D	H	B	B	B	H	H	H	D	A	A	H	B	H	H
HS0136	HSSNP01298	H	B	B	A	A	D	A	D	A	-	B	B	B	H	H	B	H	B	H	B	B	H	A	H	B	A	B	H	H	H	B	H	A	D	H	B	B	B	H	H	H	D	A	A	H	B	H	H
HS0136	HSSNP01299	H	B	B	A	A	D	A	D	D	-	B	B	B	H	H	B	H	B	H	B	B	H	A	H	B	A	B	H	H	H	B	H	A	A	H	B	B	B	H	H	H	D	A	A	H	B	H	H
HS0136	HSSNP01300	H	B	B	A	A	D	A	D	D	D	B	B	B	H	H	B	H	B	H	B	B	H	A	H	B	A	B	H	H	H	B	H	A	A	H	B	B	B	H	H	H	D	A	A	H	B	H	H
HS0137	HSSNP01301	H	B	B	A	A	A	A	A	D	H	B	B	B	H	H	B	H	B	H	B	H	H	A	H	B	A	B	H	H	D	B	H	A	A	H	B	B	B	H	D	H	D	A	A	H	H	B	B
HS0137	HSSNP01302	H	B	B	A	A	A	A	D	D	D	B	B	B	H	H	B	H	B	H	B	H	H	A	H	B	A	B	H	H	H	B	H	A	A	H	B	B	B	H	-	D	D	A	A	H	H	B	B
HS0137	HSSNP01303	H	B	B	D	A	A	A	A	A	H	B	B	B	H	H	B	H	B	H	B	H	H	A	H	B	A	B	H	H	H	B	H	A	D	D	B	B	B	H	H	H	A	A	A	H	H	B	B
HS0137	HSSNP01304	H	B	B	A	A	A	A	A	A	H	B	B	B	H	H	B	H	B	H	B	H	H	A	H	B	A	B	H	H	H	B	H	A	A	H	B	B	B	H	D	H	A	A	A	H	H	B	B
HS0137	HSSNP01305	H	B	B	A	A	A	A	A	A	H	B	B	B	H	H	B	H	B	D	B	H	H	A	H	B	D	B	H	H	H	B	H	A	A	H	B	B	B	H	D	H	A	A	A	H	H	B	B
HS0137	HSSNP01306	H	B	B	A	A	A	D	A	D	H	B	B	B	H	H	B	H	B	H	B	H	H	A	H	B	D	B	H	H	H	B	D	A	A	H	B	B	B	H	H	H	D	A	A	H	H	B	B
HS0137	HSSNP01307	H	B	B	A	A	A	D	A	D	H	B	B	B	H	H	B	H	B	H	B	H	H	A	H	B	D	B	H	H	H	B	D	A	A	H	B	B	B	H	H	H	D	A	A	H	H	B	B
HS0138	HSSNP01308	H	B	B	A	A	A	A	A	A	-	B	B	B	A	B	B	H	B	H	B	H	H	A	H	B	H	B	B	B	H	B	H	A	A	H	B	B	B	H	H	H	D	D	A	H	H	H	B
HS0138	HSSNP01309	H	B	B	A	A	A	A	A	D	-	B	B	B	A	B	B	H	B	H	B	H	H	A	H	B	H	B	B	B	H	B	H	A	A	H	B	B	B	H	H	H	D	D	A	H	H	H	B
HS0138	HSSNP01310	H	B	B	A	A	A	A	A	D	-	B	B	B	A	B	B	H	B	H	B	H	H	A	H	B	H	B	B	B	H	B	H	A	A	H	B	B	B	H	H	H	D	A	A	H	D	H	B
HS0138	HSSNP01311	H	B	B	A	A	A	A	-	A	H	B	B	B	A	B	B	H	B	H	B	H	H	A	H	B	H	B	B	B	H	B	H	A	A	H	B	B	B	H	H	H	D	A	A	H	H	H	B
HS0138	HSSNP01312	H	B	B	A	A	A	A	A	A	H	B	B	B	A	B	B	H	B	H	B	H	H	A	H	B	H	B	B	B	H	B	H	A	A	H	B	B	B	H	D	H	D	A	A	H	H	H	B
HS0138	HSSNP01313	H	B	B	A	A	A	A	A	D	H	B	B	B	A	B	B	H	B	H	B	H	H	D	H	B	H	B	B	B	H	B	H	A	A	H	B	B	B	H	D	H	D	A	A	H	H	H	B
HS0138	HSSNP01314	H	B	B	A	A	D	D	A	D	H	B	B	B	A	B	B	H	B	H	B	H	H	A	H	B	H	B	B	B	H	B	H	A	A	H	B	B	B	H	D	H	D	A	A	H	H	H	B
HS0138	HSSNP01315	H	B	B	A	A	A	A	A	A	H	B	B	B	A	B	B	H	B	H	B	H	H	A	H	B	-	B	B	B	H	B	H	A	A	H	B	B	B	H	H	H	D	A	A	H	H	H	B
HS0138	HSSNP01316	H	B	B	A	A	A	D	A	A	H	B	B	B	A	B	B	H	B	H	B	H	H	A	H	B	H	B	B	B	H	B	H	A	A	H	B	B	B	H	H	H	D	A	A	H	H	H	B
HS0138	HSSNP01317	H	B	B	A	A	A	A	A	A	H	B	B	B	A	B	B	H	B	H	D	H	H	A	H	B	H	B	B	B	H	B	H	A	A	H	B	B	B	H	H	H	D	A	A	H	H	H	B
HS0139	HSSNP01318	H	H	B	H	A	D	A	A	A	H	B	B	B	H	B	B	H	B	B	H	H	B	A	H	B	H	B	B	B	D	B	H	A	A	H	B	B	B	H	D	H	A	A	A	H	H	H	H
HS0139	HSSNP01319	H	H	B	H	A	A	A	D	D	H	B	B	B	H	B	B	H	B	B	H	H	B	A	H	B	H	B	B	B	D	B	H	A	A	H	B	B	B	H	D	H	A	A	A	D	H	H	H
HS0139	HSSNP01320	H	H	B	H	A	A	A	A	A	H	B	B	B	H	B	B	H	B	B	H	H	B	A	H	B	H	B	B	B	D	B	H	A	D	H	B	B	B	H	D	H	D	A	A	H	H	H	H
HS0139	HSSNP01321	H	H	B	H	A	A	A	A	A	H	B	B	B	H	B	B	H	B	B	H	H	B	A	H	B	H	B	B	B	H	B	H	A	D	H	B	B	B	H	D	H	D	A	A	H	H	H	H
HS0139	HSSNP01322	H	H	B	H	A	A	A	D	A	H	B	B	B	H	B	B	H	B	B	H	H	B	A	H	B	H	B	B	B	H	B	D	A	D	H	B	B	B	H	H	H	D	A	A	H	H	H	H
HS0139	HSSNP01323	H	H	B	H	A	D	A	D	A	H	B	B	B	H	B	B	H	B	B	H	H	B	A	H	B	D	B	B	B	H	B	D	A	D	H	B	B	B	H	H	H	A	A	A	H	H	H	H
HS0140	HSSNP01324	H	B	B	H	A	A	A	A	D	H	B	B	B	H	H	B	H	B	B	H	A	B	A	H	H	D	H	H	B	H	B	H	A	A	H	B	B	B	H	-	H	A	D	A	H	B	B	H
HS0140	HSSNP01325	H	B	B	H	A	A	A	A	D	H	B	B	B	H	H	B	H	B	B	H	A	B	A	H	H	D	H	H	B	H	B	H	A	A	H	B	B	B	H	-	H	A	D	A	H	B	B	H
HS0140	HSSNP01326	H	B	B	H	A	A	D	A	D	H	B	B	B	H	H	B	H	B	B	H	A	B	A	H	H	H	-	H	B	H	B	H	A	-	H	B	B	B	H	B	H	D	D	A	H	B	B	H
HS0140	HSSNP01327	H	B	B	H	A	A	A	A	D	H	B	B	B	H	H	B	H	B	B	H	A	B	A	H	H	H	H	H	B	D	B	H	A	D	H	B	B	B	H	B	H	D	A	A	H	B	B	H
HS0140	HSSNP01328	H	B	B	H	A	A	A	A	D	H	B	B	B	H	H	B	H	B	B	H	A	B	A	H	H	H	H	H	B	H	B	H	A	D	H	B	B	B	H	B	H	A	A	D	H	B	B	H
HS0140	HSSNP01329	H	B	B	H	A	A	A	A	D	H	B	B	B	H	H	B	H	B	B	H	A	B	A	H	H	H	H	D	B	H	B	H	A	A	H	B	B	B	H	B	H	D	A	D	H	B	B	H
HS0140	HSSNP01330	H	B	B	H	A	A	D	A	A	D	B	B	B	H	H	B	H	B	B	H	A	B	A	H	H	H	H	H	B	H	B	H	A	D	H	B	B	B	H	B	H	A	A	A	H	B	B	H
HS0140	HSSNP01331	H	B	B	H	A	A	D	A	A	D	B	B	B	H	H	B	H	B	B	H	A	B	A	H	H	H	H	H	B	H	B	H	A	A	H	B	B	B	H	B	H	D	A	A	H	B	B	H
HS0140	HSSNP01332	H	B	B	H	A	A	A	A	D	H	B	B	B	H	H	B	H	B	B	H	A	B	A	H	H	H	H	H	B	D	B	H	A	A	H	B	B	B	H	B	H	D	A	A	H	B	B	H
HS0141	HSSNP01333	H	H	B	H	A	A	A	D	D	B	B	B	B	H	H	B	B	B	B	H	H	B	A	D	H	B	B	H	B	H	B	D	A	A	H	B	B	B	B	H	H	A	A	A	H	H	B	H
HS0141	HSSNP01334	H	H	B	H	A	A	A	A	D	B	B	B	B	H	H	B	B	B	B	H	H	B	A	H	H	B	B	H	B	H	B	H	A	A	H	B	B	B	B	H	H	D	A	A	H	H	B	H
HS0141	HSSNP01335	H	H	B	H	A	A	A	A	D	B	B	B	B	H	H	B	B	B	B	H	H	B	A	H	H	B	B	H	B	H	B	H	A	A	H	B	B	B	B	H	H	A	A	A	H	H	B	H
HS0141	HSSNP01336	H	H	B	H	A	A	A	A	A	B	B	B	B	D	H	B	B	B	B	H	H	B	A	H	H	B	B	H	B	H	B	H	A	A	H	B	B	B	B	H	H	D	A	A	H	H	B	H
HS0141	HSSNP01337	H	H	B	H	A	A	A	A	D	B	B	B	B	H	H	B	B	B	B	H	H	B	A	D	-	B	B	H	B	D	B	H	A	A	H	B	B	B	B	D	H	D	A	A	H	H	B	H
HS0141	HSSNP01338	H	H	B	H	A	A	A	A	A	D	B	B	B	H	H	B	B	B	B	H	H	B	A	H	H	B	B	H	B	H	B	H	A	D	H	B	B	B	B	D	H	D	A	A	H	H	B	H
HS0141	HSSNP01339	H	H	B	H	A	A	A	A	D	B	B	B	B	H	H	B	B	B	B	H	H	B	A	D	H	-	B	H	B	H	B	H	A	A	H	B	B	B	B	H	H	A	A	A	H	H	B	H
HS0141	HSSNP01340	H	H	B	H	A	A	A	A	A	B	B	B	B	H	H	B	B	B	B	H	H	B	A	H	H	B	B	D	B	H	B	H	A	A	H	B	B	B	B	D	H	A	A	A	H	H	B	H
HS0141	HSSNP01341	H	H	B	H	A	A	A	A	D	B	B	B	B	H	H	B	B	B	B	H	H	B	A	H	H	B	B	H	B	H	B	H	A	A	H	B	B	B	B	H	H	A	A	A	H	H	B	H
HS0141	HSSNP01342	H	H	B	H	A	D	A	D	A	B	B	B	B	H	H	B	B	B	B	H	H	B	A	H	H	B	B	H	B	H	B	H	A	A	H	B	B	B	B	H	H	A	A	A	H	H	B	H
HS0141	HSSNP01343	H	H	B	H	A	A	A	A	A	B	B	B	B	H	H	B	B	B	B	H	H	B	D	H	H	-	B	H	B	H	B	H	A	A	H	B	B	B	B	D	H	D	A	-	H	H	B	H
HS0141	HSSNP01344	H	H	B	H	A	A	A	A	D	B	B	B	B	H	H	B	B	B	B	H	H	B	D	H	H	-	B	H	B	H	B	H	A	A	H	B	B	B	B	H	H	A	A	A	H	H	B	H
HS0142	HSSNP01345	H	H	B	H	A	A	A	A	A	H	B	B	B	H	H	B	B	B	B	H	H	B	A	D	H	B	B	H	B	H	B	H	A	A	H	B	B	B	H	B	H	A	A	A	H	H	B	B
HS0142	HSSNP01346	D	H	B	H	A	A	A	A	A	H	B	B	B	H	H	B	B	B	B	H	D	B	A	H	H	B	B	H	B	H	B	H	A	A	H	B	B	B	H	B	H	A	A	A	H	H	B	B
HS0142	HSSNP01347	H	H	B	H	A	A	A	A	A	H	B	B	B	H	H	B	B	B	B	H	H	B	A	H	H	B	B	H	B	H	B	H	A	D	H	B	B	B	H	B	H	A	A	A	H	H	B	B
HS0142	HSSNP01348	H	H	B	H	D	A	A	A	A	H	B	B	B	H	H	B	B	B	B	H	H	B	A	H	H	B	B	H	B	H	B	H	A	D	H	B	B	B	H	-	H	A	A	A	H	H	B	B
HS0142	HSSNP01349	D	H	B	H	A	A	A	A	D	H	B	B	B	H	H	B	B	B	B	H	H	B	A	H	H	B	B	H	B	H	B	H	A	D	H	B	B	B	H	-	H	D	A	A	H	H	B	B
HS0142	HSSNP01350	H	H	B	H	A	A	A	A	D	H	B	B	B	H	H	B	B	B	B	H	H	B	A	H	H	B	B	H	B	H	B	H	A	A	H	B	B	B	H	B	H	D	A	A	H	H	B	B
HS0142	HSSNP01351	H	H	B	H	A	A	A	A	A	H	B	B	B	H	H	B	B	B	B	H	H	B	A	H	H	B	B	H	B	H	B	D	A	A	H	B	B	B	H	-	H	D	D	A	H	H	B	B
HS0142	HSSNP01352	H	H	B	H	A	A	A	A	A	H	B	B	B	H	H	B	B	B	B	H	H	B	A	H	H	B	B	H	B	H	B	H	A	A	H	B	B	B	H	-	H	D	D	A	H	H	B	B
HS0143	HSSNP01353	H	H	B	B	A	A	A	D	A	H	B	B	B	H	B	B	B	B	H	A	H	B	A	H	H	B	B	H	B	H	B	H	A	A	H	B	B	B	H	H	H	D	A	D	H	B	B	B
HS0143	HSSNP01354	H	H	B	B	A	A	D	A	D	H	B	B	B	H	B	B	B	B	H	A	H	B	A	H	H	B	B	H	B	H	B	H	A	A	H	B	B	B	H	H	H	D	A	A	D	B	B	B
HS0143	HSSNP01355	H	H	B	B	A	A	A	D	A	D	B	B	B	H	B	B	B	B	H	A	H	B	A	H	H	B	B	H	B	H	B	H	A	A	H	B	B	B	H	-	H	D	A	A	H	B	B	B
HS0143	HSSNP01356	H	H	B	B	A	A	A	D	A	D	B	B	B	H	B	B	B	B	H	A	H	B	A	H	H	B	B	H	B	H	B	D	A	A	H	B	B	B	H	-	H	D	A	A	H	B	B	B
HS0143	HSSNP01357	H	H	B	B	A	A	A	D	A	D	B	B	B	H	B	B	B	B	H	A	H	B	A	H	H	B	B	H	B	H	B	D	A	D	H	B	B	B	H	-	H	D	A	A	H	B	B	B
HS0143	HSSNP01358	H	H	B	B	A	A	A	D	D	H	B	B	B	H	B	B	B	B	H	A	H	B	D	H	H	B	B	H	B	H	B	H	A	D	H	B	B	B	H	H	H	A	D	A	D	B	B	B
HS0143	HSSNP01359	D	H	B	B	A	A	A	A	D	H	B	B	B	H	B	B	B	B	H	A	H	B	D	H	H	D	B	H	B	H	B	H	A	D	H	B	B	B	H	D	H	D	A	D	H	B	B	B
HS0143	HSSNP01360	H	H	B	B	A	A	A	A	D	D	B	B	B	H	B	B	B	B	H	A	H	B	D	H	H	B	B	H	B	H	B	H	A	D	H	B	B	B	H	H	H	A	A	A	H	B	B	B
HS0143	HSSNP01361	H	H	B	B	A	A	A	A	D	D	B	B	B	H	B	B	B	B	H	A	H	B	A	H	H	B	B	H	B	H	B	D	A	A	H	B	B	B	H	H	H	D	A	A	H	B	B	B
HS0144	HSSNP01362	H	B	B	H	A	D	A	A	D	H	B	B	B	H	H	B	H	B	H	H	B	B	D	H	B	H	H	A	H	H	B	H	A	A	B	B	B	B	H	H	H	D	A	A	H	H	B	B
HS0144	HSSNP01363	H	B	B	H	A	A	A	A	D	H	B	B	B	H	H	B	H	B	H	H	B	B	A	H	B	D	H	A	H	H	B	H	A	D	B	B	B	B	H	H	H	A	A	A	H	H	B	B
HS0144	HSSNP01364	H	B	B	H	A	A	A	D	D	H	B	B	B	H	H	B	H	B	H	H	B	B	A	H	B	H	H	A	H	H	B	H	A	D	B	B	B	B	H	D	H	D	A	A	H	H	B	B
HS0144	HSSNP01365	H	B	B	H	A	A	A	A	D	H	B	B	B	H	H	B	H	B	H	H	B	B	A	H	B	H	H	A	H	H	B	H	A	A	B	B	B	B	H	H	H	D	A	A	H	H	B	B
HS0144	HSSNP01366	H	B	B	H	A	A	A	A	A	H	B	B	B	H	H	B	H	B	H	H	B	B	A	H	B	H	H	A	H	H	B	H	A	A	B	B	B	B	H	H	H	D	A	A	H	D	B	B
HS0144	HSSNP01367	H	B	B	H	A	A	A	A	A	H	B	B	B	H	H	B	H	B	H	H	B	B	A	H	B	H	H	A	H	H	B	H	A	D	B	B	B	B	H	H	H	D	A	A	H	D	B	B
HS0144	HSSNP01368	H	B	B	H	A	A	A	A	A	H	B	B	B	H	H	B	H	B	H	H	B	B	A	H	B	H	H	A	H	H	B	H	A	A	B	B	B	B	H	H	H	D	A	A	H	H	B	B
HS0144	HSSNP01369	H	B	B	H	A	A	A	A	A	H	B	B	B	H	H	B	H	B	H	H	B	B	A	H	B	H	H	A	H	H	B	H	A	A	B	B	B	B	H	H	H	D	A	A	H	H	B	B
HS0145	HSSNP01370	H	H	B	H	A	A	A	A	D	H	B	B	B	H	B	B	H	B	H	B	H	B	A	H	H	H	H	H	B	B	B	H	A	A	A	B	B	B	H	D	H	D	A	A	H	H	H	B
HS0145	HSSNP01371	H	H	B	H	A	D	D	D	A	H	B	B	B	H	B	B	H	B	H	B	H	B	A	H	H	H	H	H	B	B	B	H	A	D	A	B	B	B	H	-	H	D	-	A	H	H	H	B
HS0145	HSSNP01372	H	H	B	H	A	D	D	D	D	H	B	B	B	H	B	B	H	B	H	B	H	B	A	H	H	H	H	H	B	B	B	D	A	A	A	B	B	B	H	B	H	D	D	A	H	H	H	B
HS0145	HSSNP01373	H	H	B	H	A	A	D	A	D	H	B	B	B	H	B	B	H	B	H	B	H	B	A	H	H	H	H	H	B	B	B	H	A	A	A	B	B	B	H	B	H	D	A	A	H	H	H	B
HS0145	HSSNP01374	H	H	B	H	A	A	A	D	D	H	B	B	B	H	B	B	H	B	H	B	H	B	A	H	H	H	H	H	B	B	B	H	A	D	A	B	B	B	H	B	H	D	A	A	H	H	H	B
HS0145	HSSNP01375	H	H	B	H	A	A	A	A	D	H	B	B	B	H	B	B	H	B	H	B	H	B	D	H	H	H	H	H	B	B	B	H	A	A	A	B	B	B	H	B	H	A	A	A	H	H	H	B
HS0145	HSSNP01376	D	H	B	H	A	A	A	A	A	H	B	B	B	H	B	B	H	B	H	B	H	B	A	H	H	H	H	H	B	B	B	H	A	A	A	B	B	B	H	B	H	A	A	A	H	H	H	B
HS0145	HSSNP01377	H	H	B	H	A	A	A	D	A	H	B	B	B	H	B	B	D	B	H	B	H	B	A	H	H	H	H	H	B	B	B	H	A	A	A	B	B	B	H	B	H	A	A	A	H	H	H	B
HS0145	HSSNP01378	H	H	B	H	A	A	A	A	A	H	B	B	B	H	B	B	H	B	H	B	H	B	A	H	H	H	H	H	B	B	B	H	A	A	A	B	B	B	H	D	H	A	A	A	H	H	H	B
HS0146	HSSNP01379	H	H	B	H	A	A	A	A	D	H	B	B	B	A	B	B	H	B	D	B	H	B	A	H	H	H	H	H	B	H	B	H	A	D	H	B	B	B	H	-	H	D	A	A	H	H	H	B
HS0146	HSSNP01380	H	H	B	H	A	A	A	A	D	D	B	B	B	A	B	B	H	B	H	B	H	B	A	H	H	H	H	H	B	H	B	H	A	A	H	B	B	B	H	B	H	A	A	A	H	H	H	B
HS0146	HSSNP01381	H	H	B	H	A	A	A	A	A	D	B	B	B	A	B	B	H	B	H	B	H	B	A	H	H	H	H	H	B	-	B	H	A	A	H	B	B	B	H	B	H	D	A	A	H	H	H	B
HS0146	HSSNP01382	H	H	B	H	A	A	A	A	A	H	B	B	B	A	B	B	H	B	H	B	H	B	A	H	H	H	H	H	B	H	B	D	A	A	H	B	B	B	H	D	H	D	A	A	H	H	H	B
HS0146	HSSNP01383	H	H	B	H	A	A	A	A	A	D	B	B	B	A	B	B	H	B	H	B	H	B	A	H	H	H	H	H	B	H	B	H	A	A	H	B	B	B	H	-	D	D	A	A	H	H	H	B
HS0146	HSSNP01384	H	H	B	H	A	A	A	A	D	H	B	B	B	A	B	B	H	B	H	B	H	B	A	H	H	H	H	H	B	H	B	H	A	D	H	B	B	B	H	D	H	A	A	A	H	H	H	B
HS0146	HSSNP01385	D	H	B	H	A	A	A	A	A	-	B	B	B	A	B	B	H	B	H	B	H	B	A	H	H	H	D	H	B	H	B	H	A	D	H	B	B	B	H	B	H	A	A	A	H	H	H	B
HS0146	HSSNP01386	H	H	B	H	A	A	A	A	A	H	B	B	B	A	B	B	H	B	H	B	H	B	A	H	H	H	H	H	B	H	B	H	A	A	H	B	B	B	H	B	H	D	A	A	H	H	H	B
HS0146	HSSNP01387	H	H	B	H	A	A	A	A	A	H	B	B	B	A	B	B	H	B	H	B	H	B	A	H	H	H	H	H	B	H	B	H	A	A	H	B	B	B	H	B	H	D	A	A	H	H	H	B
HS0146	HSSNP01388	H	H	B	H	A	A	A	A	A	D	B	B	B	A	B	B	H	B	H	B	H	B	A	H	H	D	H	H	B	H	B	H	A	D	H	B	B	B	H	D	H	A	A	A	H	H	H	B
HS0146	HSSNP01389	H	H	B	H	A	D	A	A	D	H	B	B	B	A	B	B	H	B	H	B	H	B	A	H	H	H	H	H	B	H	B	H	A	A	H	B	B	B	H	B	H	A	D	D	H	H	H	B
HS0146	HSSNP01390	H	H	B	H	A	D	A	A	A	D	B	B	B	A	B	B	H	B	H	B	H	B	A	H	H	H	H	H	B	H	B	H	A	A	H	B	B	B	H	B	H	D	A	A	H	H	H	B
HS0146	HSSNP01391	H	H	B	H	A	D	A	D	D	H	B	B	B	A	B	B	D	B	H	B	H	B	A	H	H	H	H	H	B	D	B	H	A	A	H	B	B	B	H	B	H	D	A	A	H	H	H	B
HS0146	HSSNP01392	H	H	B	H	A	A	A	A	D	H	B	B	B	A	B	B	H	B	H	B	H	B	A	H	H	D	H	H	B	D	B	H	A	D	H	B	B	B	H	-	H	A	A	A	H	H	H	B
HS0146	HSSNP01393	H	H	B	H	A	A	A	A	A	H	B	B	B	A	B	B	H	B	H	B	H	B	A	H	H	H	H	H	B	D	B	H	A	D	H	B	B	B	H	-	H	A	A	A	H	H	H	B
HS0146	HSSNP01394	H	H	B	H	A	A	A	A	A	D	B	B	B	A	B	B	H	B	H	B	H	B	A	H	H	H	H	H	B	H	B	H	A	A	H	B	B	B	H	-	H	D	A	A	H	H	H	B
HS0146	HSSNP01395	H	H	B	H	A	A	A	A	D	H	B	B	B	A	B	B	H	B	H	B	H	B	A	H	H	D	H	H	B	D	B	H	A	A	H	B	B	B	H	B	H	D	A	A	H	H	H	B
HS0146	HSSNP01396	H	H	B	H	A	D	A	A	D	H	B	B	B	A	B	B	H	B	H	B	H	B	A	D	H	D	H	H	B	H	B	H	A	A	H	B	B	B	D	B	H	D	A	A	H	H	H	B
HS0146	HSSNP01397	H	H	B	H	A	A	A	A	-	H	B	B	B	A	B	B	H	B	H	B	H	B	A	H	H	H	H	H	B	H	B	H	A	A	H	B	B	B	H	B	H	D	A	A	H	H	H	B
HS0146	HSSNP01398	H	H	B	H	A	A	A	A	D	H	B	B	B	A	B	B	H	B	H	B	H	B	A	H	H	H	H	H	B	H	B	H	A	A	H	B	B	B	H	B	H	D	A	A	H	H	H	B
HS0146	HSSNP01399	H	H	B	H	A	A	D	A	A	H	B	B	B	A	B	B	H	B	H	B	H	B	A	H	H	H	H	H	B	H	B	D	A	A	H	B	B	B	H	D	H	D	A	A	H	H	H	B
HS0146	HSSNP01400	H	H	B	H	A	A	A	A	D	H	B	B	B	A	B	B	H	B	H	B	H	B	A	H	H	H	H	H	B	H	B	D	A	A	D	B	B	B	H	D	D	D	A	A	H	H	H	B
HS0146	HSSNP01401	H	H	B	H	A	A	A	A	D	H	B	B	B	A	B	B	H	B	H	B	H	B	A	H	H	H	H	H	B	H	B	D	A	A	D	B	B	B	H	D	D	D	A	A	H	H	H	B
HS0147	HSSNP01402	H	B	B	B	A	A	A	A	A	D	B	B	B	H	H	B	H	B	H	B	H	B	A	H	H	H	H	H	B	H	B	H	A	A	H	B	B	B	B	H	H	D	A	A	H	B	H	H
HS0147	HSSNP01403	H	-	B	B	A	A	A	A	A	H	B	B	B	H	H	B	H	B	H	B	H	B	A	H	H	H	H	H	B	H	B	H	A	A	H	B	B	B	B	H	H	A	A	A	H	B	D	H
HS0147	HSSNP01404	H	B	B	B	A	A	A	A	A	D	B	B	B	H	H	B	H	B	H	B	H	B	A	D	H	H	H	H	B	H	B	H	A	A	H	B	B	B	B	H	D	D	A	A	H	B	H	H
HS0147	HSSNP01405	H	B	B	B	A	A	A	A	A	H	B	B	B	H	H	B	H	B	H	B	H	B	A	H	H	H	H	H	B	H	B	H	A	A	H	B	B	B	B	H	H	A	A	A	H	B	H	H
HS0147	HSSNP01406	H	B	B	B	A	A	A	A	A	D	B	B	B	H	H	B	H	B	H	B	H	B	A	H	H	H	H	H	B	H	B	H	A	A	H	B	B	B	B	H	H	D	A	A	H	B	H	H
HS0147	HSSNP01407	H	B	B	B	A	A	A	D	A	H	B	B	B	H	H	B	H	B	H	B	H	B	A	H	H	H	H	H	B	H	B	H	A	D	H	B	B	B	B	H	H	A	A	A	H	B	H	H
HS0147	HSSNP01408	H	B	B	B	A	A	A	A	A	H	B	B	B	H	H	B	H	B	H	B	H	B	A	H	H	H	H	H	B	H	B	H	A	A	H	B	B	B	B	H	H	D	A	A	H	B	H	H
HS0147	HSSNP01409	H	B	B	B	A	A	A	A	A	H	B	B	B	H	H	B	H	B	H	B	H	B	A	H	H	H	H	H	B	H	B	H	A	D	H	B	B	B	B	H	H	D	A	A	H	B	H	H
HS0148	HSSNP01410	H	B	B	B	A	A	A	A	A	D	B	B	B	D	B	B	H	B	H	B	B	B	A	H	H	H	H	B	B	H	B	H	A	A	H	B	B	B	B	D	H	D	A	A	H	B	H	A
HS0148	HSSNP01411	H	B	B	B	A	A	A	A	A	D	B	B	B	D	B	B	H	B	H	B	B	B	A	H	H	H	H	B	B	H	B	H	A	A	H	B	B	B	B	D	H	D	A	A	H	B	H	A
HS0148	HSSNP01412	H	B	B	B	A	A	A	A	A	H	B	B	B	H	B	B	H	B	H	B	B	B	A	D	H	H	H	B	B	H	B	H	A	A	H	B	B	B	B	H	D	D	A	A	H	B	H	A
HS0148	HSSNP01413	H	B	B	B	A	A	A	D	A	D	B	B	B	H	B	B	H	B	H	B	B	B	A	H	H	H	H	B	B	H	B	H	A	A	H	B	B	B	B	H	H	A	A	A	H	B	H	A
HS0148	HSSNP01414	H	B	B	B	A	A	A	A	A	D	B	B	B	H	B	B	-	B	H	B	B	B	A	H	H	H	H	B	B	-	B	H	A	A	H	B	B	B	B	H	H	A	A	A	H	B	H	A
HS0148	HSSNP01415	H	B	B	B	A	A	A	A	D	H	B	B	B	H	B	B	H	B	H	B	B	B	A	H	H	H	H	B	B	H	B	H	A	A	H	B	B	B	B	H	H	D	A	A	H	B	H	A
HS0148	HSSNP01416	H	B	B	B	A	A	A	A	A	H	B	B	B	H	B	B	H	B	H	B	B	B	A	H	H	H	H	B	B	H	B	H	A	-	H	B	B	B	B	D	D	D	A	A	H	B	H	A
HS0148	HSSNP01417	H	B	B	B	A	A	A	A	A	-	B	B	B	H	B	B	H	B	H	B	B	B	A	H	H	H	H	B	B	H	B	H	A	A	H	B	B	B	B	H	H	A	A	A	H	B	H	D
HS0148	HSSNP01418	H	B	B	B	A	A	A	D	A	H	B	B	B	H	B	B	H	B	H	B	B	B	A	H	H	H	H	B	B	H	B	H	A	A	H	B	B	B	B	D	H	A	A	A	H	B	H	A
HS0148	HSSNP01419	H	B	B	B	A	D	A	A	A	H	B	B	B	H	B	B	D	B	H	B	B	B	A	H	H	D	H	B	B	H	B	H	A	A	H	B	B	B	B	H	H	A	A	A	H	B	D	A
HS0148	HSSNP01420	D	B	B	B	A	A	A	A	A	H	B	B	B	H	B	B	H	B	D	B	B	B	A	H	H	H	H	B	B	H	B	H	A	A	D	B	B	B	B	H	H	A	D	A	H	B	H	A
HS0148	HSSNP01421	D	B	B	B	A	A	A	A	D	H	B	B	B	H	B	B	H	B	H	B	B	B	A	H	H	H	H	B	B	H	B	H	A	D	H	B	B	B	B	H	H	A	A	A	H	B	H	A
HS0148	HSSNP01422	H	B	B	B	A	A	A	A	A	H	B	B	B	H	B	B	H	B	H	B	B	B	A	H	H	H	H	B	B	H	B	H	A	A	H	B	B	B	B	H	H	A	A	A	H	B	H	A
HS0148	HSSNP01423	H	B	B	B	A	D	A	A	D	H	B	B	B	H	B	B	H	B	H	B	B	B	A	H	H	H	H	B	B	H	B	H	A	A	H	B	B	B	B	-	H	D	A	A	H	B	H	A
HS0148	HSSNP01424	H	B	B	B	A	A	A	D	D	H	B	B	B	H	B	B	H	B	H	B	B	B	A	H	H	H	H	B	B	H	B	D	A	A	H	B	B	B	B	H	H	D	A	A	H	B	H	A
HS0149	HSSNP01425	H	H	B	B	A	A	A	-	D	H	B	B	B	H	B	B	H	B	H	B	B	B	A	H	H	H	B	H	B	H	B	H	A	A	H	B	B	B	B	H	H	A	A	A	H	B	H	A
HS0149	HSSNP01426	D	H	B	B	A	A	A	A	D	H	B	B	B	H	B	B	H	B	H	B	B	B	A	H	H	H	B	H	B	H	B	D	A	D	H	B	B	B	B	H	H	D	A	A	H	B	H	A
HS0149	HSSNP01427	H	H	B	B	A	A	A	A	D	H	B	B	B	H	B	B	H	B	H	B	B	B	A	D	H	D	B	H	B	H	B	H	A	A	H	B	B	B	B	D	H	D	A	A	H	B	H	A
HS0149	HSSNP01428	H	H	B	B	A	A	A	A	D	H	B	B	B	H	B	B	H	B	H	B	B	B	A	H	H	H	B	H	B	H	B	H	A	A	D	B	B	B	B	H	D	D	A	A	H	B	H	A
HS0149	HSSNP01429	D	H	B	B	A	A	A	-	D	H	B	B	B	H	B	B	H	B	H	B	B	B	A	H	H	H	B	H	B	D	B	H	A	A	H	B	B	B	B	H	H	D	A	A	H	B	H	A
HS0149	HSSNP01430	H	H	B	B	A	A	A	A	A	H	B	B	B	H	B	B	D	B	H	B	B	B	A	H	H	H	B	H	B	H	B	H	A	A	H	B	B	B	B	H	H	A	A	A	H	B	H	A
HS0149	HSSNP01431	H	H	B	B	A	A	A	A	A	H	B	B	B	H	B	B	D	B	H	B	B	B	A	H	H	H	B	H	B	H	B	H	A	D	H	B	B	B	B	H	H	A	A	A	H	B	H	A
HS0149	HSSNP01432	H	H	B	B	A	A	A	A	A	H	B	B	B	H	B	B	H	B	H	B	B	B	A	H	H	H	B	H	B	H	B	H	A	A	H	B	B	B	B	H	H	A	A	A	H	B	H	A
HS0149	HSSNP01433	H	H	B	D	A	A	A	A	D	-	B	B	B	H	B	B	H	B	H	B	B	B	A	H	D	H	B	H	B	H	B	H	A	D	H	B	B	B	B	H	H	A	A	A	H	B	H	A
HS0149	HSSNP01434	H	H	B	B	A	A	A	A	D	H	B	B	B	H	B	B	H	B	H	B	B	B	D	H	H	H	B	H	B	H	B	H	A	A	H	B	B	B	B	D	H	D	A	A	H	B	H	A
HS0149	HSSNP01435	H	H	B	B	A	A	A	A	A	H	B	B	B	H	B	B	H	B	H	B	B	B	A	H	H	H	B	H	B	D	B	H	D	A	H	B	B	B	B	H	H	A	A	A	H	B	H	A
HS0150	HSSNP01436	H	H	B	H	A	A	A	A	D	H	B	B	B	H	H	B	-	B	H	B	B	B	A	D	H	H	B	H	B	H	B	H	D	A	H	B	B	B	B	B	H	A	A	A	H	H	B	H
HS0150	HSSNP01437	H	H	B	H	A	A	A	A	A	H	B	B	B	H	H	B	H	B	H	B	B	B	A	H	H	H	B	H	B	H	B	H	A	A	H	B	B	B	B	B	H	D	A	A	H	H	B	H
HS0150	HSSNP01438	H	H	B	H	A	A	D	A	D	-	B	B	B	H	H	B	H	B	H	B	B	B	A	H	H	D	B	H	B	H	B	H	A	D	H	B	B	B	B	B	H	A	A	A	H	H	B	H
HS0150	HSSNP01439	H	H	B	H	A	D	D	A	D	H	B	B	B	H	H	B	H	B	H	B	B	B	A	H	H	H	B	H	B	H	B	H	A	D	H	B	B	B	B	B	H	D	D	A	D	H	B	H
HS0150	HSSNP01440	H	H	B	H	A	A	A	A	D	H	B	B	B	D	D	B	H	B	H	B	B	B	D	H	H	D	B	H	B	H	B	D	D	A	H	B	B	B	B	B	H	D	D	A	H	H	B	H
HS0150	HSSNP01441	D	H	B	H	A	A	A	A	A	H	B	B	B	D	H	B	H	B	H	B	B	B	D	H	H	D	B	H	B	H	B	D	D	A	H	B	B	B	B	B	H	D	A	A	H	H	B	H
HS0151	HSSNP01442	H	H	B	H	A	A	A	A	A	H	B	B	B	H	H	B	H	B	H	B	B	B	A	H	B	H	H	H	B	H	B	H	A	D	H	B	B	B	B	B	H	D	A	A	H	H	B	H
HS0151	HSSNP01443	H	H	B	H	A	A	A	A	D	D	B	B	B	H	H	B	H	B	H	B	B	B	A	H	B	H	H	H	B	H	B	H	A	A	H	B	B	B	B	B	H	A	A	A	H	H	B	H
HS0151	HSSNP01444	H	H	B	H	A	A	A	A	D	D	B	B	B	H	H	B	H	B	H	B	B	B	A	H	B	H	H	H	B	D	B	H	A	D	H	B	B	B	B	B	H	D	A	A	H	H	B	H
HS0151	HSSNP01445	H	H	B	H	A	A	A	A	A	H	B	B	B	H	H	B	H	B	H	B	B	B	A	H	B	H	H	H	B	D	B	H	A	A	H	B	B	B	B	B	H	D	A	A	H	H	B	H
HS0151	HSSNP01446	H	H	B	H	A	A	D	A	A	D	B	B	B	H	H	B	H	B	H	B	B	B	A	H	B	H	H	H	B	H	B	H	A	A	H	B	B	B	B	B	H	D	D	A	H	H	B	H
HS0151	HSSNP01447	H	H	B	H	A	A	D	A	A	-	B	B	B	H	H	B	H	B	H	B	B	B	A	H	B	H	H	H	B	H	B	H	A	A	H	B	B	B	B	B	H	D	D	A	H	H	B	H
HS0151	HSSNP01448	H	H	B	H	A	A	D	A	A	H	B	B	B	H	H	B	H	B	H	B	B	B	A	H	B	H	H	H	B	H	B	H	A	A	H	B	B	B	B	B	H	A	A	A	H	H	B	H
HS0151	HSSNP01449	H	H	B	H	A	A	D	A	A	H	B	B	B	H	H	B	H	B	H	B	B	B	A	H	B	H	H	H	B	H	B	H	A	A	H	B	B	B	B	B	H	D	A	A	H	H	B	H
HS0151	HSSNP01450	H	H	B	H	A	A	A	A	D	D	B	B	B	H	H	B	H	B	H	B	B	B	A	H	B	H	H	H	B	H	B	H	A	D	H	B	B	B	B	-	H	A	A	A	H	H	B	H
HS0151	HSSNP01451	H	H	B	H	A	A	D	A	D	H	B	B	B	H	H	B	H	B	H	B	B	B	A	H	B	H	H	H	B	H	B	H	A	D	H	B	B	B	B	B	H	D	A	A	H	H	B	H
HS0151	HSSNP01452	H	H	B	H	A	A	A	A	D	H	B	B	B	H	H	B	H	B	H	B	B	B	A	H	B	H	H	H	B	H	B	D	A	A	H	B	B	B	B	B	H	D	A	A	H	H	B	H
HS0151	HSSNP01453	H	H	B	H	A	A	A	A	D	H	B	B	B	H	H	B	H	B	H	B	B	B	A	H	B	H	H	H	B	H	B	H	A	A	H	B	B	B	B	B	H	D	A	A	H	H	B	H
HS0151	HSSNP01454	H	H	B	H	A	A	A	A	D	H	B	B	B	H	H	B	H	B	H	B	B	B	A	H	B	H	H	H	B	H	B	H	A	A	H	B	B	B	B	B	H	D	A	D	H	H	B	H
HS0151	HSSNP01455	H	H	B	H	A	D	A	A	A	H	B	B	B	H	H	B	H	B	H	B	B	B	A	H	B	H	H	H	B	H	B	H	A	D	H	B	B	B	B	B	H	D	A	A	H	H	B	H
HS0151	HSSNP01456	H	H	B	H	A	A	D	A	A	H	B	B	B	H	H	B	H	B	H	B	B	B	A	H	B	H	H	H	B	H	B	H	A	A	H	B	B	B	B	B	H	A	A	A	H	H	B	H
HS0152	HSSNP01457	H	A	B	H	A	A	A	A	D	H	B	B	B	H	B	B	D	B	H	B	B	B	A	H	B	D	H	H	H	H	B	H	A	A	D	B	B	B	H	B	H	D	A	A	D	H	H	H
HS0152	HSSNP01458	H	A	B	H	A	A	A	A	D	H	B	B	B	H	B	B	D	B	H	B	B	B	A	H	B	H	H	H	H	H	B	H	A	A	H	B	B	B	H	B	H	A	A	A	H	H	H	H
HS0152	HSSNP01459	H	A	B	H	A	A	A	A	D	H	B	B	B	H	B	B	H	B	H	B	B	B	A	H	B	H	H	H	H	H	B	H	A	D	H	B	B	B	H	B	H	D	A	A	H	H	H	H
HS0152	HSSNP01460	H	A	B	H	A	A	A	A	A	H	B	B	B	H	B	B	H	B	H	B	B	B	A	H	B	H	D	H	H	H	B	H	A	D	H	B	B	B	H	B	H	A	A	A	H	H	H	H
HS0152	HSSNP01461	H	A	B	H	A	A	A	A	A	H	B	B	B	H	B	B	H	B	H	B	B	B	A	H	B	H	D	H	H	H	B	H	A	D	H	B	B	B	H	B	H	A	A	A	H	H	H	H
HS0152	HSSNP01462	H	A	B	H	A	A	A	A	A	H	B	B	B	H	B	B	H	B	H	B	B	B	A	H	B	H	H	H	H	H	B	H	D	A	H	B	B	B	H	B	D	A	A	A	H	H	H	H
HS0152	HSSNP01463	H	A	B	H	A	A	A	A	A	H	B	B	B	H	B	B	H	B	H	B	B	B	A	H	B	H	H	H	H	H	B	H	D	A	H	B	B	B	H	B	H	A	D	A	H	H	H	H
HS0152	HSSNP01464	H	A	B	H	A	A	A	A	A	H	B	B	B	H	B	B	H	B	H	B	B	B	A	H	B	H	H	H	H	H	B	H	A	A	H	B	B	B	H	B	H	D	A	A	H	H	H	H
HS0152	HSSNP01465	H	A	B	H	A	A	A	A	A	H	B	B	B	H	B	B	H	B	H	B	B	B	A	H	B	H	H	H	H	H	B	H	A	A	H	B	B	B	H	B	H	D	A	A	H	H	H	H
HS0152	HSSNP01466	D	A	B	H	A	A	A	A	D	H	B	B	B	H	B	B	H	B	H	B	B	B	A	H	B	D	H	H	H	H	B	D	A	A	H	B	B	B	H	B	H	A	A	A	H	H	H	H
HS0152	HSSNP01467	H	A	B	H	A	A	A	A	D	H	B	B	B	H	B	B	H	B	H	B	B	B	A	H	B	H	H	H	H	H	B	H	A	A	H	B	B	B	H	B	H	D	A	A	H	H	H	H
HS0152	HSSNP01468	H	A	B	H	A	D	A	A	D	H	B	B	B	H	B	B	H	B	H	B	B	B	D	D	B	H	H	H	H	H	B	H	A	D	H	B	B	B	H	B	H	D	A	A	H	H	H	H
HS0152	HSSNP01469	H	A	B	H	A	D	A	A	D	H	B	B	B	H	B	B	H	B	H	B	B	B	A	D	B	H	H	H	H	H	B	H	A	D	H	B	B	B	H	B	H	D	A	A	H	H	H	H
HS0152	HSSNP01470	H	A	B	H	A	D	A	A	D	H	B	B	B	H	B	B	H	B	H	B	B	B	A	D	B	H	H	H	H	H	B	H	A	D	H	B	B	B	H	B	H	D	A	A	H	H	H	H
HS0153	HSSNP01471	H	H	B	H	A	A	A	A	-	H	B	B	B	H	B	B	H	B	H	B	B	H	A	H	H	H	H	H	H	H	B	H	D	A	H	B	B	B	D	B	H	-	A	A	A	H	H	H
HS0153	HSSNP01472	D	H	B	H	A	A	A	A	D	D	B	B	B	D	B	B	H	B	H	B	B	H	A	D	H	H	H	H	H	H	B	H	A	D	H	B	B	B	H	B	H	D	D	A	A	H	H	H
HS0153	HSSNP01473	H	H	B	H	A	A	A	A	D	D	B	B	B	D	B	B	H	B	H	B	B	H	A	D	H	H	H	H	H	H	B	H	A	D	H	B	B	B	H	B	H	D	A	A	A	H	H	H
HS0153	HSSNP01474	H	H	B	H	A	A	A	A	D	H	B	B	B	H	B	B	H	B	H	B	B	H	A	H	H	H	H	H	H	D	B	H	A	A	H	B	B	B	H	B	H	D	A	A	A	H	H	H
HS0153	HSSNP01475	H	H	B	H	A	A	A	A	D	H	B	B	B	H	B	B	H	B	H	B	B	H	A	H	H	H	H	H	H	H	B	H	A	D	H	B	B	B	H	B	H	D	A	A	A	H	H	H
HS0154	HSSNP01476	H	H	B	H	A	A	A	A	D	H	B	B	B	H	H	B	H	B	H	B	B	H	A	H	H	H	H	H	H	H	B	H	A	D	H	B	B	B	H	H	B	A	A	A	H	H	H	H
HS0154	HSSNP01477	H	H	B	H	A	A	A	A	D	H	B	B	B	H	H	B	H	B	H	B	B	H	A	H	H	H	H	H	H	H	B	H	A	D	H	B	B	B	H	H	B	A	A	A	H	H	H	H
HS0154	HSSNP01478	H	H	B	H	A	A	A	A	D	H	B	B	B	H	H	B	H	B	H	B	B	H	A	H	H	H	H	H	H	H	B	H	A	D	-	B	B	B	H	D	B	D	A	A	H	H	H	H
HS0154	HSSNP01479	H	H	B	H	A	A	A	A	A	H	B	B	B	H	H	B	H	B	H	B	B	H	A	H	H	H	H	H	H	H	B	H	A	A	H	B	B	B	H	H	B	A	D	A	H	H	H	H
HS0154	HSSNP01480	H	H	B	H	A	A	A	A	A	H	B	B	B	H	H	B	H	B	D	B	B	H	A	H	H	H	H	H	H	H	B	H	D	A	H	B	B	B	H	D	B	D	A	A	H	H	H	H
HS0154	HSSNP01481	H	H	B	H	A	D	A	A	A	H	B	B	B	H	H	B	H	B	D	B	B	H	A	H	H	H	H	H	H	H	B	H	A	A	H	B	B	B	H	H	B	-	D	A	H	D	H	H
HS0154	HSSNP01482	H	H	B	H	A	D	A	A	A	H	B	B	B	H	H	B	H	B	D	B	B	H	A	H	H	H	H	H	H	H	B	H	A	A	H	B	B	B	H	H	B	-	D	A	H	D	H	H
HS0154	HSSNP01483	H	H	B	H	A	A	A	A	A	H	B	B	B	H	H	B	H	B	H	B	B	H	A	H	H	H	H	H	H	H	B	H	A	A	H	B	B	B	H	H	B	-	A	A	H	H	H	H
HS0154	HSSNP01484	D	H	B	H	A	A	A	A	A	H	B	B	B	H	H	B	H	B	H	B	B	H	A	H	H	H	H	H	H	H	B	H	A	D	H	B	B	B	H	H	B	D	A	A	H	H	H	H
HS0155	HSSNP01485	H	H	B	H	A	A	A	A	D	H	B	B	B	H	H	B	H	B	H	B	B	H	A	H	H	H	H	H	H	H	B	H	A	A	H	B	B	B	B	H	H	-	D	A	H	H	H	H
HS0155	HSSNP01486	H	H	B	H	A	A	A	A	A	H	B	B	B	H	H	B	D	B	H	B	B	H	A	H	H	H	H	H	H	H	B	H	D	D	H	B	B	B	B	H	H	A	A	A	H	H	H	H
HS0155	HSSNP01487	H	H	B	H	A	A	D	A	D	H	B	B	B	H	H	B	H	B	H	B	B	H	A	H	H	H	H	H	H	H	B	H	A	A	H	B	B	B	B	H	H	D	D	A	H	H	H	H
HS0155	HSSNP01488	H	H	B	H	A	A	A	-	D	H	B	B	B	H	H	B	H	B	H	B	B	H	A	H	H	H	H	D	H	H	B	H	A	A	H	B	B	B	B	D	H	D	A	A	H	H	H	H
HS0155	HSSNP01489	H	H	B	H	A	A	A	A	A	H	B	B	B	H	H	B	H	B	H	B	B	H	A	H	H	H	H	H	H	H	B	H	A	D	H	B	B	B	B	D	H	D	A	A	H	H	H	H
HS0155	HSSNP01490	H	H	B	H	A	A	A	A	D	D	B	B	B	H	H	B	H	B	H	B	B	H	A	H	H	H	H	H	H	-	B	H	D	D	H	B	B	B	B	H	-	D	D	A	H	H	H	H
HS0155	HSSNP01491	H	H	B	H	A	A	A	D	A	D	B	B	B	H	H	B	H	B	H	B	B	H	A	H	H	H	H	H	H	-	B	H	D	D	H	B	B	B	B	H	-	D	A	A	H	H	H	H
HS0155	HSSNP01492	H	H	B	H	A	D	A	A	D	H	B	B	B	H	H	B	H	B	H	B	B	H	A	H	H	H	D	H	H	D	B	H	A	D	H	B	B	B	B	H	-	D	A	A	H	D	H	H
HS0155	HSSNP01493	H	H	B	H	A	A	A	-	D	H	B	B	B	H	H	B	H	B	H	B	B	H	A	H	H	H	H	H	H	H	B	H	A	A	H	B	B	B	B	H	H	A	A	A	H	H	H	H
HS0155	HSSNP01494	H	H	B	H	D	D	A	A	D	D	B	B	B	H	H	B	H	B	H	B	B	H	A	H	D	H	H	H	H	H	B	H	D	D	H	B	B	B	B	H	H	A	D	A	H	H	H	H
HS0155	HSSNP01495	H	H	B	H	A	A	A	D	D	D	B	B	B	H	H	B	H	B	H	B	B	H	A	H	H	H	H	H	H	H	B	H	A	A	H	B	B	B	B	H	H	D	A	A	H	H	H	H
HS0156	HSSNP01496	H	A	B	H	A	A	A	A	D	-	B	B	B	H	H	B	H	B	H	B	B	B	A	H	H	D	H	H	B	H	B	D	A	D	H	B	B	B	B	H	H	H	A	A	B	H	B	B
HS0156	HSSNP01497	H	A	B	H	A	A	A	A	D	H	B	B	B	H	H	B	H	B	H	B	B	B	A	H	H	D	H	H	B	H	B	D	A	D	H	B	B	B	B	H	H	H	A	A	B	H	B	B
HS0156	HSSNP01498	H	A	B	H	D	A	A	A	D	H	B	B	B	H	H	B	H	B	H	B	B	B	A	H	H	H	H	H	B	H	B	D	A	D	H	B	B	B	B	H	H	H	A	A	B	H	B	B
HS0157	HSSNP01499	H	A	B	H	A	A	A	A	D	H	B	B	B	H	B	B	H	B	H	B	H	B	A	H	H	H	H	H	B	H	B	H	A	D	H	B	B	B	B	B	H	D	A	A	H	H	H	B
HS0157	HSSNP01500	H	A	B	H	A	A	A	A	D	H	B	B	B	H	B	B	H	B	H	B	H	B	D	H	H	H	H	D	B	D	B	H	A	A	H	B	B	B	B	B	H	D	A	A	H	H	H	B
HS0157	HSSNP01501	H	A	B	H	A	A	A	A	D	H	B	B	B	H	B	B	H	B	H	B	H	B	D	H	H	H	H	D	B	D	B	H	A	A	H	B	B	B	B	B	H	A	A	A	H	H	H	B
HS0157	HSSNP01502	H	A	B	H	A	D	A	A	A	H	B	B	B	H	B	B	H	B	H	B	H	B	D	H	H	H	H	H	B	D	B	H	A	D	H	B	B	B	B	B	H	A	A	A	D	H	H	B
HS0157	HSSNP01503	H	A	B	H	A	D	A	A	A	H	B	B	B	H	B	B	H	B	H	B	H	B	D	H	H	H	H	H	B	D	B	H	A	D	H	B	B	B	B	B	H	A	A	A	H	H	H	B
HS0157	HSSNP01504	H	A	B	H	A	D	A	A	A	H	B	B	B	H	B	B	H	B	H	B	H	B	A	H	H	H	H	H	B	D	B	H	A	D	H	B	B	B	B	B	H	D	A	A	H	D	H	B
HS0157	HSSNP01505	H	A	B	H	A	A	A	A	A	H	B	B	B	H	B	B	H	B	H	B	H	B	A	H	H	H	H	H	B	H	B	H	A	A	H	B	B	B	B	B	H	-	D	A	H	H	H	B
HS0157	HSSNP01506	H	A	B	D	A	A	A	A	D	D	B	B	B	H	B	B	H	B	H	B	H	B	A	H	H	H	H	H	B	H	B	H	A	D	H	B	B	B	B	B	H	D	A	A	H	H	H	B
HS0157	HSSNP01507	H	A	B	H	A	A	A	A	D	H	B	B	B	H	B	B	H	B	H	B	H	B	A	H	H	H	H	H	B	H	B	H	A	A	H	B	B	B	B	B	H	A	D	A	H	H	H	B
HS0157	HSSNP01508	H	A	B	H	A	A	A	A	A	H	B	B	B	H	B	B	H	B	H	B	H	B	A	H	H	H	H	H	B	H	B	H	A	D	H	B	B	B	B	B	H	A	A	A	H	H	H	B
HS0157	HSSNP01509	D	A	B	H	A	A	A	A	A	H	B	B	B	H	B	B	H	B	H	B	H	B	A	H	H	H	H	H	B	H	B	H	A	D	H	B	B	B	B	B	H	A	A	A	H	H	H	B
HS0157	HSSNP01510	D	A	B	H	A	A	A	A	A	H	B	B	B	H	B	B	H	B	H	B	H	B	A	H	H	H	H	H	B	H	B	H	A	A	H	B	B	B	B	B	H	D	A	A	H	H	H	B
HS0157	HSSNP01511	H	A	B	H	A	D	A	A	A	H	B	B	B	H	B	B	D	B	H	B	H	B	A	H	H	H	H	H	B	H	B	H	A	A	H	B	B	B	B	B	H	D	A	A	H	H	H	B
HS0157	HSSNP01512	H	A	B	H	A	A	A	A	A	H	B	B	B	H	B	B	D	B	H	B	H	B	A	D	H	H	H	H	B	D	B	H	A	A	H	B	B	B	B	B	H	A	A	A	H	H	H	B
HS0157	HSSNP01513	H	A	B	H	A	A	A	A	A	H	B	B	B	H	B	B	-	B	H	B	H	B	A	H	H	H	H	D	B	D	B	H	A	A	H	B	B	B	B	B	H	A	A	A	H	H	H	B
HS0158	HSSNP01514	H	H	B	B	A	A	A	A	A	H	B	B	B	H	B	B	H	B	B	A	B	A	A	H	H	H	H	H	H	H	B	H	A	A	H	B	B	B	H	H	H	D	A	A	H	H	H	B
HS0158	HSSNP01515	H	H	B	B	A	A	A	A	A	D	B	B	B	H	B	B	H	B	B	A	B	A	A	H	H	H	H	H	H	H	B	H	A	A	H	B	B	B	H	-	H	D	A	A	H	H	H	B
HS0158	HSSNP01516	H	H	B	B	A	A	A	A	A	H	B	B	B	H	B	B	H	B	B	A	B	A	A	H	H	H	H	H	H	D	B	H	A	D	H	B	B	B	H	H	H	D	A	A	H	H	H	B
HS0158	HSSNP01517	H	H	B	B	A	A	A	A	D	H	B	B	B	H	B	B	H	B	B	A	B	A	A	H	H	H	H	H	H	H	B	H	A	D	H	B	B	B	H	H	H	D	A	A	H	H	H	B
HS0158	HSSNP01518	H	H	B	B	A	A	A	A	D	H	B	B	B	H	B	B	H	B	B	A	B	A	A	H	H	-	H	H	H	H	B	H	A	D	H	B	B	B	H	-	H	D	A	A	H	H	H	B
HS0158	HSSNP01519	H	H	B	B	A	A	A	D	A	H	B	B	B	H	B	B	H	B	B	A	B	A	A	H	H	-	H	H	H	H	B	H	D	D	H	B	B	B	H	-	H	D	D	A	H	H	H	B
HS0158	HSSNP01520	H	H	B	B	A	A	A	A	A	H	B	B	B	H	B	B	H	B	B	A	B	A	A	D	H	D	H	H	H	H	B	D	A	D	D	B	B	B	H	-	H	D	A	A	H	H	H	B
HS0158	HSSNP01521	H	H	B	B	A	A	A	A	D	H	B	B	B	H	B	B	H	B	B	A	B	A	A	H	H	H	H	H	H	H	B	H	A	D	H	B	B	B	H	D	H	D	A	A	H	H	H	B
HS0158	HSSNP01522	D	H	B	B	A	A	A	A	A	H	B	B	B	H	B	B	H	B	B	A	B	A	A	D	H	H	H	H	H	H	B	H	A	A	H	B	B	B	H	D	H	D	A	A	H	H	H	B
HS0158	HSSNP01523	H	H	B	B	A	A	A	A	A	H	B	B	B	H	B	B	H	B	B	A	B	A	A	H	H	H	H	H	H	H	B	H	A	A	H	B	B	B	H	-	H	D	A	A	H	H	H	B
HS0158	HSSNP01524	H	H	B	B	A	A	A	A	A	H	B	B	B	H	B	B	H	B	B	A	B	A	A	H	H	H	H	H	H	H	B	H	A	A	H	B	B	B	H	-	H	D	A	A	H	H	H	B
HS0158	HSSNP01525	H	H	B	B	A	A	A	A	A	D	B	B	B	H	B	B	H	B	B	A	B	A	A	H	H	H	H	H	H	H	B	H	A	D	H	B	B	B	H	H	H	D	A	A	H	H	H	B
HS0158	HSSNP01526	H	H	B	B	A	A	D	A	A	H	B	B	B	H	B	B	H	B	B	A	B	A	A	H	H	H	H	H	H	H	B	H	A	D	H	B	B	B	H	D	H	D	A	A	H	H	H	B
HS0158	HSSNP01527	H	H	B	B	A	A	A	A	A	H	B	B	B	H	B	B	H	B	B	A	B	A	A	H	H	H	H	H	H	H	B	H	A	D	H	B	B	B	H	H	H	D	A	A	H	H	H	B
HS0158	HSSNP01528	H	H	B	B	A	A	A	A	D	H	B	B	B	H	B	B	H	B	B	A	B	A	A	H	H	H	H	H	H	H	B	H	A	A	H	B	B	B	H	H	H	D	A	A	H	H	H	B
HS0158	HSSNP01529	H	H	B	B	A	A	A	A	D	H	B	B	B	H	B	B	H	B	B	A	B	A	A	H	H	H	H	H	H	H	B	-	A	D	H	B	B	B	H	H	H	A	A	A	H	H	H	B
HS0159	HSSNP01530	H	H	B	H	A	A	A	A	D	D	B	B	B	H	B	B	H	B	H	H	B	A	A	H	H	H	B	H	B	H	B	D	A	A	A	B	B	B	H	D	H	A	A	A	H	H	H	B
HS0159	HSSNP01531	H	H	B	H	A	A	A	A	D	D	B	B	B	H	B	B	H	B	H	H	B	A	A	H	H	H	B	D	B	H	B	D	A	A	A	B	B	B	H	D	H	A	A	A	H	H	H	B
HS0159	HSSNP01532	H	H	B	H	A	A	A	D	A	H	B	B	B	H	B	B	H	B	H	H	B	A	A	H	H	H	B	D	B	H	B	H	A	A	A	B	B	B	H	H	H	D	D	A	H	H	H	B
HS0159	HSSNP01533	H	H	B	H	A	A	A	A	D	H	B	B	B	H	B	B	H	B	H	H	B	A	A	H	H	H	B	H	B	H	B	H	A	D	A	B	B	B	H	H	H	D	D	A	H	H	H	B
HS0159	HSSNP01534	H	H	B	H	A	A	A	D	D	H	B	B	B	H	B	B	H	B	H	H	B	A	A	H	H	H	B	H	B	H	B	H	A	A	A	B	B	B	D	D	H	A	D	A	H	H	H	B
HS0159	HSSNP01535	D	D	B	H	A	A	A	A	D	H	B	B	B	H	B	B	H	B	H	H	B	A	D	H	H	H	B	H	B	D	B	H	A	D	A	B	B	B	H	H	H	-	D	A	H	H	H	B
HS0159	HSSNP01536	H	H	B	H	A	A	A	A	A	H	B	B	B	H	B	B	D	B	H	H	B	A	A	H	H	H	B	H	B	D	B	H	A	A	A	B	B	B	H	H	H	D	A	A	H	H	H	B
HS0159	HSSNP01537	H	H	B	H	A	A	A	A	A	H	B	B	B	H	B	B	H	B	H	H	B	A	A	H	H	H	B	H	B	H	B	H	A	A	A	B	B	B	H	H	H	A	A	A	H	H	H	B
HS0159	HSSNP01538	H	H	B	H	A	A	A	A	A	H	B	B	B	H	B	B	H	B	H	H	B	A	A	H	H	H	B	H	B	H	B	H	A	A	A	B	B	B	H	H	H	D	A	A	H	H	H	B
HS0160	HSSNP01539	H	H	B	H	A	A	A	A	D	H	B	B	B	H	B	B	H	B	D	H	B	A	A	H	H	D	B	H	B	H	B	D	A	-	A	B	B	B	H	H	B	A	A	A	B	H	H	B
HS0160	HSSNP01540	H	H	B	H	A	A	A	A	D	H	B	B	B	H	B	B	H	B	D	H	B	A	A	H	H	D	B	H	B	H	B	D	A	-	A	B	B	B	H	H	B	A	A	A	B	H	H	B
HS0160	HSSNP01541	H	H	B	H	A	A	A	A	D	D	B	B	B	H	B	B	H	B	D	H	B	A	A	H	H	H	B	H	B	H	B	H	A	-	A	B	B	B	H	H	B	D	A	A	B	H	H	B
HS0160	HSSNP01542	H	H	B	H	A	A	A	A	D	H	B	B	B	H	B	B	H	B	H	H	B	A	A	D	H	H	B	H	B	D	B	H	A	A	D	B	B	B	H	D	B	A	D	A	B	H	H	B
HS0160	HSSNP01543	H	H	B	H	A	A	A	A	D	H	B	B	B	H	B	B	H	B	H	H	B	A	A	D	H	H	B	H	B	H	B	H	A	A	D	B	B	B	H	D	B	A	D	D	B	H	H	B
HS0160	HSSNP01544	H	H	B	H	A	A	A	A	D	H	B	B	B	H	B	B	H	B	H	H	B	A	A	D	H	H	B	H	B	H	B	H	A	A	D	B	B	B	H	D	B	A	D	D	B	H	H	B
HS0161	HSSNP01545	H	B	B	B	A	D	A	A	D	H	B	B	B	H	H	B	H	B	H	A	H	A	A	B	H	H	H	B	B	H	B	H	A	A	H	B	B	B	H	H	H	D	A	A	B	H	H	H
HS0161	HSSNP01546	H	B	B	B	A	D	A	A	D	D	B	B	B	H	H	B	H	B	H	A	H	A	A	B	H	D	H	B	B	H	B	H	A	A	H	B	B	B	H	H	H	A	A	A	B	H	H	H
HS0161	HSSNP01547	H	B	B	B	A	A	A	A	D	D	B	B	B	H	H	B	H	B	H	A	H	A	A	B	H	H	H	B	B	H	B	H	A	A	H	B	B	B	H	H	H	D	A	A	B	H	H	H
HS0161	HSSNP01548	H	B	B	B	A	A	A	A	A	H	B	B	B	H	H	B	H	B	H	A	H	A	A	B	H	D	H	B	B	H	B	H	A	D	H	B	B	B	H	H	H	D	A	A	B	H	H	H
HS0161	HSSNP01549	H	B	B	B	A	A	A	A	A	H	B	B	B	H	H	B	H	B	H	A	H	A	A	B	H	D	H	B	B	H	B	H	A	-	H	B	B	B	H	H	H	A	A	A	B	H	H	H
HS0161	HSSNP01550	H	B	B	B	A	D	A	A	D	D	B	B	B	H	H	B	H	B	H	A	H	A	A	B	H	H	H	B	B	H	B	H	A	A	H	B	B	B	H	H	H	A	A	A	B	H	H	H
HS0161	HSSNP01551	H	B	B	B	A	A	A	A	D	H	B	B	B	H	H	B	H	B	H	A	H	A	A	B	H	D	H	B	B	H	B	H	A	A	H	B	B	B	H	D	H	D	A	A	B	H	H	H
HS0161	HSSNP01552	H	B	B	B	A	A	A	A	A	H	B	B	B	H	H	B	H	B	H	A	H	A	A	B	H	D	H	B	B	H	B	H	A	D	H	B	B	B	H	H	H	A	A	A	B	H	H	H
HS0162	HSSNP01553	H	B	B	B	A	A	A	A	D	H	B	B	B	H	H	B	H	B	D	A	B	A	A	H	H	H	H	B	B	B	B	H	A	A	H	B	B	B	H	-	H	D	A	A	H	H	B	B
HS0162	HSSNP01554	H	B	B	B	A	A	D	A	A	-	B	B	B	H	H	B	H	B	H	A	B	A	A	D	H	H	H	B	B	B	B	H	A	A	H	B	B	B	H	H	H	A	A	A	H	D	B	B
HS0162	HSSNP01555	H	B	B	B	A	A	A	A	A	H	B	B	B	H	H	B	H	B	H	A	B	A	A	H	H	H	H	B	B	B	B	H	A	D	H	B	B	B	H	H	H	D	A	A	H	H	B	B
HS0162	HSSNP01556	H	B	B	B	A	A	A	A	A	H	B	B	B	H	H	B	D	B	H	A	B	A	A	D	H	H	H	B	B	B	B	H	A	A	H	B	B	B	H	H	H	A	A	A	H	H	B	B
HS0162	HSSNP01557	H	B	B	B	A	A	A	A	A	H	B	B	B	H	H	B	H	B	H	A	B	A	A	D	H	H	H	B	B	B	B	H	A	A	H	B	B	B	H	H	H	A	A	A	H	H	B	B
HS0162	HSSNP01558	H	B	B	B	A	A	A	A	A	H	B	B	B	H	H	B	H	B	H	A	B	D	A	H	H	H	H	B	B	B	B	H	A	D	H	B	B	B	H	D	H	D	A	A	H	H	B	B
HS0162	HSSNP01559	H	B	B	B	A	A	A	A	A	H	B	B	B	H	H	B	H	B	H	A	B	D	A	H	H	H	H	B	B	B	B	H	A	D	H	B	B	B	H	D	H	A	A	A	H	H	B	B
HS0162	HSSNP01560	H	B	B	B	A	A	A	A	A	H	B	B	B	H	H	B	D	B	H	A	B	A	A	H	H	D	H	B	B	B	B	H	A	D	H	B	B	B	H	H	H	A	A	A	H	H	B	B
HS0162	HSSNP01561	H	B	B	B	A	A	A	A	A	H	B	B	B	H	H	B	H	B	H	A	B	A	A	D	H	H	H	B	B	B	B	H	A	A	H	B	B	B	H	H	H	A	A	A	H	H	B	B
HS0162	HSSNP01562	H	B	B	B	A	A	D	A	D	H	B	B	B	H	H	B	H	B	H	A	B	A	A	D	H	H	H	B	B	B	B	H	A	D	H	B	B	B	H	-	H	A	A	A	H	H	B	B
HS0162	HSSNP01563	H	B	B	B	A	A	D	A	D	H	B	B	B	H	H	B	H	B	H	A	B	A	A	D	H	H	H	B	B	B	B	H	A	D	H	B	B	B	H	-	H	A	A	A	H	H	B	B
HS0163	HSSNP01564	H	H	B	H	A	A	A	A	A	B	B	B	B	H	B	B	H	B	B	A	B	A	A	D	H	H	H	H	B	H	B	H	A	A	H	B	B	B	H	H	H	A	A	A	H	H	B	B
HS0163	HSSNP01565	H	H	B	H	A	A	A	A	A	B	B	B	B	H	B	B	H	B	B	A	B	A	A	H	H	H	H	H	B	H	B	D	A	D	D	B	B	B	H	H	H	A	A	A	H	H	B	B
HS0163	HSSNP01566	H	H	B	H	A	A	A	A	A	B	B	B	B	H	B	B	H	B	B	A	B	A	A	H	H	H	H	H	B	H	B	D	A	A	H	B	B	B	H	H	H	A	A	A	H	H	B	B
HS0163	HSSNP01567	H	H	B	H	A	A	A	A	A	B	B	B	B	H	B	B	H	B	B	A	B	A	A	H	H	H	H	H	B	H	B	H	A	A	H	B	B	B	H	H	H	A	D	A	H	H	B	B
HS0163	HSSNP01568	H	H	B	H	A	A	A	A	A	B	B	B	B	H	B	B	H	B	B	A	B	A	A	H	H	H	H	H	B	H	B	H	A	A	H	B	B	B	H	H	H	A	D	A	H	H	B	B
HS0163	HSSNP01569	H	H	B	H	A	A	A	A	A	B	B	B	B	H	B	B	H	B	B	A	B	A	A	H	H	H	H	H	B	H	B	H	A	A	H	B	B	B	H	-	H	D	A	A	H	H	B	B
HS0163	HSSNP01570	H	H	B	H	A	A	A	A	D	B	B	B	B	H	B	B	D	B	B	A	B	A	A	H	H	-	H	H	B	H	B	D	A	D	H	B	B	B	H	D	H	D	A	A	H	H	B	B
HS0163	HSSNP01571	H	H	B	H	A	A	A	A	A	B	B	B	B	H	B	B	H	B	B	A	B	A	A	H	H	H	H	H	B	H	B	H	A	A	H	B	B	B	H	H	H	D	A	A	H	H	B	B
HS0163	HSSNP01572	H	H	B	H	A	A	A	A	A	B	B	B	B	H	B	B	H	B	B	A	B	A	D	H	H	H	H	H	B	H	B	H	A	D	H	B	B	B	H	H	H	D	A	A	H	H	B	B
HS0163	HSSNP01573	H	H	B	H	A	A	A	A	D	B	B	B	B	D	B	B	H	B	B	A	B	A	A	H	H	H	H	H	B	H	B	H	A	A	H	B	B	B	H	H	H	D	A	A	H	H	B	B
HS0163	HSSNP01574	H	H	B	H	A	A	A	A	D	B	B	B	B	D	B	B	H	B	B	A	B	A	A	H	H	H	H	H	B	H	B	H	A	A	H	B	B	B	H	H	H	A	A	A	H	H	B	B
HS0163	HSSNP01575	H	H	B	H	A	A	A	A	D	B	B	B	B	D	B	B	H	B	B	A	B	A	A	H	H	H	H	H	B	H	B	H	A	A	H	B	B	B	H	H	H	A	A	A	H	H	B	B
HS0164	HSSNP01576	H	H	B	H	A	A	A	A	A	-	B	B	B	H	H	B	H	B	H	A	B	A	A	H	H	H	H	H	B	H	B	H	A	A	H	B	B	B	H	H	H	D	A	A	H	B	B	B
HS0164	HSSNP01577	H	H	B	H	A	A	A	A	A	B	B	B	B	H	H	B	H	B	H	A	B	A	A	H	H	H	H	H	B	H	B	H	A	D	-	B	B	B	H	-	H	D	A	A	H	B	B	B
HS0164	HSSNP01578	H	H	B	H	A	A	D	A	D	B	B	B	B	H	H	B	H	B	H	A	B	A	A	H	H	H	H	H	B	H	B	H	A	D	H	B	B	B	H	-	H	D	D	A	H	B	B	B
HS0164	HSSNP01579	H	H	B	H	A	D	A	A	A	B	B	B	B	H	H	B	H	B	H	D	B	A	D	H	H	H	H	H	B	H	B	H	A	D	D	B	B	B	H	H	H	D	A	A	H	B	B	B
HS0164	HSSNP01580	H	H	B	H	A	D	A	A	A	B	B	B	B	H	H	B	H	B	H	A	B	A	A	H	H	-	H	H	B	H	B	H	A	D	D	B	B	B	H	H	H	D	A	A	H	B	B	B
HS0164	HSSNP01581	H	H	B	H	A	A	A	A	A	D	B	B	B	H	H	B	H	B	H	A	B	A	A	H	H	D	H	D	B	H	B	H	A	D	H	B	B	B	H	D	H	D	A	A	H	B	B	B
HS0164	HSSNP01582	D	H	B	H	A	D	A	A	A	B	B	B	B	H	H	B	H	B	H	A	B	A	A	H	H	D	H	H	B	H	B	H	A	D	H	B	B	B	H	-	H	A	A	A	H	B	B	B
HS0164	HSSNP01583	H	H	B	H	A	A	A	D	A	B	B	B	B	H	H	B	H	B	H	A	B	A	A	H	H	H	D	H	B	H	B	H	A	D	H	B	B	B	H	H	H	D	A	A	H	B	B	B
HS0164	HSSNP01584	H	H	B	H	A	A	A	A	D	B	B	B	B	H	H	B	H	B	H	A	B	A	A	H	H	H	H	H	B	H	B	H	A	D	H	B	B	B	H	H	H	A	A	D	H	B	B	B
HS0164	HSSNP01585	H	H	B	H	A	D	A	A	D	B	B	B	B	H	H	B	H	B	H	A	B	A	D	H	H	H	H	H	B	H	B	H	D	-	H	B	B	B	H	H	D	D	D	D	H	B	B	B
HS0164	HSSNP01586	H	H	B	H	A	A	A	A	A	B	B	B	B	H	H	B	H	B	H	A	B	A	A	H	H	H	H	H	B	H	B	H	A	A	H	B	B	B	H	H	H	D	A	A	H	B	B	B
HS0164	HSSNP01587	H	H	B	D	A	A	A	A	A	B	B	B	B	H	H	B	H	B	H	A	B	A	A	H	H	H	H	H	B	D	B	H	A	A	H	B	B	B	H	H	H	D	A	A	H	B	B	B
HS0165	HSSNP01588	H	H	B	H	A	A	A	A	A	D	B	B	B	H	B	B	H	B	H	A	H	A	A	H	H	H	H	H	B	H	B	H	A	A	H	B	B	B	H	H	H	A	A	A	H	H	B	B
HS0165	HSSNP01589	H	H	B	H	A	A	A	A	A	D	B	B	B	H	B	B	H	B	H	A	H	A	A	H	H	H	H	H	B	H	B	H	A	A	H	B	B	B	H	H	H	D	A	A	H	H	B	B
HS0165	HSSNP01590	H	H	B	H	A	D	A	A	A	D	B	B	B	H	B	B	H	B	H	A	H	A	A	H	H	H	H	H	B	H	B	H	A	A	H	B	B	B	H	H	H	D	A	A	H	H	B	B
HS0165	HSSNP01591	H	H	B	H	A	D	A	D	A	H	B	B	B	H	B	B	H	B	H	A	H	A	A	H	H	H	H	H	B	H	B	H	A	A	H	B	B	B	H	D	H	D	A	A	H	H	B	B
HS0165	HSSNP01592	H	H	B	H	A	A	A	A	A	H	B	B	B	H	B	B	H	B	H	A	H	A	A	H	H	H	H	H	B	H	B	H	A	A	H	B	B	B	H	H	H	D	A	A	H	H	B	B
HS0165	HSSNP01593	H	H	B	H	A	A	A	A	A	H	B	B	B	H	B	B	H	B	H	A	D	A	A	H	H	H	H	H	B	H	B	H	A	A	H	B	B	B	H	H	H	D	A	A	H	H	B	B
HS0165	HSSNP01594	H	H	B	H	A	A	A	A	A	H	B	B	B	H	B	B	H	B	H	A	H	A	A	H	H	D	H	H	B	H	B	H	A	A	D	B	B	B	H	H	H	D	A	A	H	H	B	B
HS0165	HSSNP01595	H	H	B	H	A	A	A	A	A	D	B	B	B	H	B	B	H	B	H	A	H	A	A	H	H	H	H	D	B	H	B	H	A	A	H	B	B	B	H	H	H	A	A	A	H	H	B	B
HS0165	HSSNP01596	H	H	B	H	A	A	A	A	A	H	B	B	B	H	B	B	H	B	H	A	H	A	A	H	H	H	H	H	B	H	B	H	A	D	H	B	B	B	H	H	H	D	A	A	H	H	B	B
HS0166	HSSNP01597	H	H	B	H	A	A	A	A	A	H	B	B	B	H	B	B	H	B	H	H	A	A	A	H	B	H	H	H	B	H	B	H	A	A	H	B	B	B	H	D	H	D	A	A	H	H	H	B
HS0166	HSSNP01598	H	H	B	H	A	A	A	A	A	H	B	B	B	H	B	B	H	B	H	H	A	A	A	H	B	H	H	D	B	H	B	H	A	D	H	B	B	B	H	D	H	D	A	A	H	H	H	B
HS0166	HSSNP01599	H	H	B	H	A	A	D	A	A	-	B	B	B	H	B	B	H	B	H	H	A	A	A	H	B	H	H	H	B	H	B	D	A	A	H	B	B	B	H	D	H	D	A	A	H	H	H	B
HS0166	HSSNP01600	H	H	B	H	A	A	A	A	A	H	B	B	B	H	B	B	H	B	H	H	A	A	A	H	B	H	H	H	B	H	B	D	A	D	H	B	B	B	H	H	H	D	A	A	H	H	H	B
HS0166	HSSNP01601	H	D	B	H	A	A	A	A	D	H	B	B	B	H	B	B	H	B	H	H	A	A	A	D	B	H	H	H	B	H	B	H	A	D	H	B	B	B	H	D	H	A	A	A	D	H	H	B
HS0166	HSSNP01602	H	H	B	H	A	A	A	D	D	H	B	B	B	H	B	B	H	B	H	H	A	A	A	H	B	H	H	D	B	H	B	H	A	A	H	B	B	B	H	H	H	D	A	A	D	H	H	B
HS0166	HSSNP01603	H	H	B	H	A	A	A	D	A	H	B	B	B	H	B	B	H	B	H	H	A	A	A	H	B	H	H	H	B	H	B	H	A	A	H	B	B	B	H	H	H	D	A	A	H	H	H	B
HS0166	HSSNP01604	H	H	B	H	A	A	A	A	D	D	B	B	B	H	B	B	H	B	H	H	A	A	A	H	B	H	H	H	B	H	B	H	A	A	H	B	B	B	H	-	H	D	A	A	D	H	H	B
HS0166	HSSNP01605	H	H	B	H	A	A	A	D	D	H	B	B	B	H	B	B	H	B	H	H	A	A	A	H	B	H	H	H	B	D	B	H	A	A	H	B	B	B	H	D	H	A	D	A	H	H	H	B
HS0166	HSSNP01606	H	H	B	H	A	A	A	A	A	H	B	B	B	H	B	B	H	B	H	H	A	A	A	H	B	H	H	H	B	H	B	H	A	D	H	B	B	B	H	H	H	D	A	A	H	H	H	B
HS0166	HSSNP01607	H	H	B	H	A	A	A	A	A	D	B	B	B	H	B	B	H	B	H	H	A	A	A	H	B	H	H	D	B	H	B	H	A	D	H	B	B	B	H	H	H	A	A	A	H	H	H	B
HS0166	HSSNP01608	H	H	B	H	A	A	A	A	A	H	B	B	B	H	B	B	H	B	H	H	A	A	A	H	B	H	H	D	B	H	B	H	A	A	H	B	B	B	H	H	H	A	A	A	H	H	H	B
HS0166	HSSNP01609	H	H	B	H	A	A	A	A	A	H	B	B	B	H	B	B	H	B	H	H	A	A	A	H	B	H	H	D	B	H	B	H	A	A	H	B	B	B	H	H	H	A	A	A	H	H	H	B
HS0166	HSSNP01610	H	H	B	H	A	D	A	A	A	H	B	B	B	H	B	B	H	B	H	H	A	A	A	H	B	H	H	H	B	H	B	H	A	A	H	B	B	B	H	D	H	A	A	A	H	H	D	B
HS0166	HSSNP01611	H	H	B	H	A	A	A	A	A	H	B	B	B	H	B	B	H	B	H	H	A	A	A	H	B	H	H	H	B	H	B	H	A	A	H	B	B	B	H	H	H	D	A	A	H	H	H	B
HS0166	HSSNP01612	H	H	B	H	A	A	A	A	A	H	B	B	B	H	B	B	H	B	H	H	A	A	A	H	B	H	H	H	B	H	B	H	A	A	H	B	B	B	H	H	H	D	A	A	H	H	H	B
HS0167	HSSNP01613	H	H	B	H	A	A	A	A	A	H	B	B	B	H	B	B	H	B	H	B	D	H	A	H	B	H	H	H	B	H	B	D	A	D	H	B	B	B	H	H	H	A	A	A	H	H	H	B
HS0167	HSSNP01614	H	H	B	H	A	A	A	A	D	H	B	B	B	H	B	B	H	B	H	B	H	H	A	H	B	H	H	H	B	H	B	H	A	D	H	B	B	B	H	H	H	A	A	A	H	H	H	B
HS0167	HSSNP01615	H	H	B	H	A	A	A	A	D	H	B	B	B	H	B	B	H	B	H	B	H	H	A	H	B	H	H	H	B	H	B	H	A	D	H	B	B	B	H	H	H	A	A	A	H	H	H	B
HS0167	HSSNP01616	H	H	B	H	A	A	A	D	A	H	B	B	B	H	B	B	H	B	H	B	H	H	A	H	B	H	H	H	B	H	B	H	A	D	H	B	B	B	H	H	H	D	A	A	H	H	H	B
HS0167	HSSNP01617	H	H	B	H	A	A	A	A	A	D	B	B	B	H	B	B	H	B	H	B	H	H	A	H	B	D	H	H	B	H	B	H	A	D	H	B	B	B	H	H	H	A	A	A	H	H	D	B
HS0167	HSSNP01618	H	H	B	H	A	A	A	A	A	H	B	B	B	H	B	B	H	B	H	B	H	H	A	H	B	H	D	H	B	D	B	H	A	A	H	B	B	B	H	H	H	D	A	A	H	H	H	B
HS0167	HSSNP01619	H	H	B	H	A	A	A	A	A	H	B	B	B	H	B	B	H	B	H	B	H	H	A	H	B	H	D	H	B	D	B	H	A	A	H	B	B	B	H	H	H	D	A	A	H	H	H	B
HS0167	HSSNP01620	H	D	B	H	A	A	A	A	A	H	B	B	B	H	B	B	H	B	H	B	H	H	A	H	B	H	D	H	B	D	B	H	A	A	H	B	B	B	H	H	H	D	A	A	D	H	H	B
HS0167	HSSNP01621	H	H	B	H	A	A	A	A	D	H	B	B	B	H	B	B	H	B	H	B	H	H	A	H	B	H	H	H	B	H	B	H	D	A	H	B	B	B	H	D	H	A	A	A	H	H	H	B
HS0167	HSSNP01622	H	H	B	H	A	A	A	A	A	H	B	B	B	H	B	B	H	B	H	B	H	H	A	H	B	H	H	D	B	H	B	H	D	D	H	B	B	B	H	D	H	D	A	A	H	H	H	B
HS0167	HSSNP01623	H	H	B	H	A	A	A	A	A	H	B	B	B	H	B	B	H	B	H	B	H	H	A	H	B	D	H	H	B	H	B	H	A	A	H	B	B	B	H	H	H	A	A	A	H	H	H	B
HS0168	HSSNP01624	H	H	B	H	A	A	A	A	A	D	B	B	B	B	B	B	H	B	H	B	H	B	A	D	H	H	H	H	H	H	B	H	A	A	H	B	B	B	H	D	H	A	A	A	H	B	H	B
HS0168	HSSNP01625	H	H	B	H	A	A	A	A	A	H	B	B	B	B	B	B	H	B	H	B	H	B	A	H	H	H	H	H	H	H	B	H	A	D	H	B	B	B	H	H	H	A	A	A	H	B	H	B
HS0168	HSSNP01626	H	H	B	H	A	A	A	A	D	D	B	B	B	B	B	B	H	B	H	B	H	B	A	H	H	H	H	H	H	D	B	H	A	D	H	B	B	B	H	H	H	D	A	A	H	B	H	B
HS0168	HSSNP01627	H	H	B	H	A	A	A	A	A	D	B	B	B	B	B	B	H	B	H	B	H	B	A	H	H	H	H	H	H	D	B	D	A	D	H	B	B	B	H	D	H	D	A	A	H	B	H	B
HS0168	HSSNP01628	H	H	B	H	A	D	A	A	A	H	B	B	B	B	B	B	H	B	H	B	H	B	A	H	H	H	H	H	H	H	B	H	A	A	H	B	B	B	H	D	H	D	A	A	H	B	H	B
HS0168	HSSNP01629	H	H	B	H	A	A	A	A	A	H	B	B	B	B	B	B	H	B	H	B	H	B	A	H	H	H	H	H	H	D	B	H	A	D	H	B	B	B	H	-	H	D	A	A	H	B	H	B
HS0169	HSSNP01630	H	H	B	B	A	A	A	A	A	H	B	B	B	H	H	B	H	B	H	B	B	B	D	H	B	H	B	H	B	H	B	H	A	A	H	B	B	B	A	B	H	A	A	A	H	A	H	B
HS0169	HSSNP01631	H	H	B	B	A	A	A	A	A	H	B	B	B	H	H	B	H	B	H	B	B	B	D	H	B	H	B	H	B	H	B	H	A	A	H	B	B	B	A	B	H	A	A	A	H	A	H	D
HS0169	HSSNP01632	H	H	B	B	A	A	A	A	A	H	B	B	B	H	H	B	H	B	H	B	B	B	A	H	B	H	B	H	B	H	B	H	A	A	H	B	B	B	A	B	H	A	A	A	-	A	H	D
HS0169	HSSNP01633	H	H	B	B	A	D	D	A	D	D	B	B	B	H	H	B	H	B	H	B	B	B	D	H	B	H	B	H	B	H	B	H	A	D	H	B	B	B	A	B	H	D	A	D	H	A	H	B
HS0169	HSSNP01634	H	H	B	B	A	A	D	D	D	H	B	B	B	H	H	B	H	B	H	B	B	B	A	H	B	H	B	H	B	H	B	H	A	A	H	B	B	B	A	-	H	D	A	D	H	A	H	B
HS0169	HSSNP01635	H	H	B	B	A	A	A	A	A	H	B	B	B	H	H	B	H	B	H	B	B	B	A	H	B	H	B	H	B	H	B	H	A	A	H	B	B	B	A	-	H	A	A	A	H	A	H	B
HS0169	HSSNP01636	H	H	B	B	A	A	A	A	A	H	B	-	B	H	H	B	H	B	H	B	B	B	A	H	B	H	B	H	B	H	B	D	A	A	H	B	B	B	A	-	H	A	A	A	H	A	H	B
HS0170	HSSNP01637	H	H	B	H	A	A	A	A	A	H	B	B	B	H	B	B	H	B	H	B	B	B	A	H	H	H	H	H	B	D	B	H	A	A	H	B	B	B	H	H	H	A	A	A	B	H	B	B
HS0170	HSSNP01638	H	H	B	H	A	A	A	D	D	H	B	B	B	H	B	B	H	B	H	B	B	B	A	H	H	H	H	H	B	H	B	H	A	A	H	B	B	B	H	H	H	A	A	A	B	H	B	B
HS0170	HSSNP01639	H	H	B	H	A	D	A	A	D	H	B	B	B	H	B	B	H	B	H	B	B	B	A	H	H	D	H	H	B	H	B	H	A	D	H	B	B	B	H	H	H	A	A	A	B	H	B	B
HS0170	HSSNP01640	H	H	B	H	A	A	A	A	D	H	B	B	B	H	B	B	H	B	H	B	B	B	A	H	H	H	H	H	B	H	B	H	A	A	H	B	B	B	H	H	D	A	A	A	B	H	B	B
HS0170	HSSNP01641	H	H	B	H	A	A	A	A	A	H	B	B	B	H	B	B	H	B	H	B	B	B	A	H	H	H	H	H	B	H	B	H	A	A	H	B	B	B	H	H	H	D	A	A	B	H	B	B
HS0170	HSSNP01642	H	H	B	H	A	A	A	A	A	H	B	B	B	H	B	B	H	B	H	B	B	B	A	H	H	H	H	H	B	H	B	H	A	A	H	B	B	B	H	H	H	D	A	A	B	H	B	B
HS0170	HSSNP01643	H	H	B	H	A	A	A	D	D	H	B	B	B	H	B	B	H	B	H	B	B	B	A	H	H	H	H	D	B	H	B	D	A	D	H	B	B	B	H	H	H	D	A	A	B	H	B	B
HS0170	HSSNP01644	H	H	B	H	A	D	D	A	D	H	B	B	B	H	B	B	D	B	D	B	B	B	A	H	H	H	H	H	B	H	B	D	A	A	H	B	B	B	H	H	H	D	A	A	B	H	B	B
HS0170	HSSNP01645	H	H	B	H	A	A	A	A	A	H	B	B	B	H	B	B	H	B	H	B	B	B	A	H	H	H	H	H	B	D	B	H	A	A	H	B	B	B	H	H	H	A	A	A	B	H	B	B
HS0170	HSSNP01646	H	H	B	H	A	D	A	A	A	H	B	B	B	H	B	B	H	B	H	B	B	B	A	H	H	H	H	H	B	H	B	H	A	D	H	B	B	B	H	D	H	D	A	A	B	H	B	B
HS0170	HSSNP01647	H	H	B	H	A	A	A	A	A	H	B	B	B	D	B	B	H	B	H	B	B	B	A	H	H	H	H	H	B	H	B	H	A	A	H	B	B	B	H	D	D	D	A	A	B	H	B	B
HS0170	HSSNP01648	H	H	B	H	A	A	A	A	D	H	B	B	B	H	B	B	H	B	H	B	B	B	A	H	H	H	H	H	B	H	B	H	A	A	H	B	B	B	H	D	H	D	A	A	B	H	B	B
HS0170	HSSNP01649	H	H	B	H	A	D	A	D	D	H	B	B	B	H	B	B	H	B	H	B	B	B	A	H	H	H	H	H	B	H	B	H	A	D	H	B	B	B	H	H	H	D	A	A	B	H	B	B
HS0170	HSSNP01650	H	H	B	H	A	A	D	D	D	H	B	B	B	H	B	B	H	B	H	B	B	B	D	H	H	H	H	H	B	H	B	H	A	-	H	B	B	B	H	-	H	D	A	A	B	H	B	B
HS0170	HSSNP01651	H	H	B	H	A	A	D	D	D	H	B	B	B	H	B	B	H	B	H	B	B	B	D	H	H	H	H	H	B	H	B	H	A	-	H	B	B	B	H	-	H	D	A	A	B	H	B	B
HS0171	HSSNP01652	H	B	B	H	A	A	A	D	A	H	B	B	B	H	H	B	H	B	H	B	B	B	A	H	B	H	H	H	B	H	B	H	A	D	H	B	B	B	H	H	H	D	A	A	D	H	B	H
HS0171	HSSNP01653	H	B	B	H	A	A	A	A	A	H	B	B	B	H	H	B	H	B	H	B	B	B	A	H	B	H	H	H	B	H	B	H	A	A	H	B	B	B	H	-	H	A	A	A	B	H	B	H
HS0171	HSSNP01654	H	B	B	H	A	A	A	A	D	H	B	B	B	H	H	B	H	B	H	B	B	B	A	H	B	H	H	H	B	H	B	H	D	D	H	B	B	B	H	H	H	A	A	A	B	H	B	H
HS0171	HSSNP01655	H	B	B	H	A	A	A	A	D	-	B	B	B	H	H	B	H	B	H	B	B	B	A	H	B	H	H	H	B	H	B	H	A	D	H	B	B	B	H	H	H	A	A	A	B	D	B	H
HS0171	HSSNP01656	H	B	B	H	A	A	A	A	A	-	B	B	B	H	H	B	H	B	H	B	B	B	A	H	B	D	H	H	B	H	B	H	A	A	H	B	B	B	H	H	D	A	A	A	B	D	B	H
HS0171	HSSNP01657	H	B	B	H	A	D	A	A	A	H	B	B	B	H	H	B	H	B	H	B	B	B	A	H	B	H	H	H	B	H	B	H	A	A	H	B	B	B	H	H	D	-	A	A	B	H	B	H
HS0171	HSSNP01658	H	B	B	H	A	D	A	A	A	H	B	B	B	H	H	B	H	B	H	B	B	B	A	H	B	H	H	H	B	H	B	H	A	A	H	B	B	B	H	H	D	-	A	A	B	H	B	H
HS0171	HSSNP01659	H	B	B	H	A	D	A	A	A	H	B	B	B	H	H	B	H	B	H	B	B	B	A	H	B	H	H	H	B	H	B	H	A	A	H	B	B	B	H	H	D	A	A	A	B	H	B	H
HS0171	HSSNP01660	H	B	B	H	A	A	A	A	A	H	B	B	B	H	H	B	-	B	H	B	B	B	A	H	B	H	H	H	B	H	B	H	A	D	H	B	B	B	H	H	H	D	A	A	B	H	B	H
HS0171	HSSNP01661	H	B	B	H	A	A	A	A	D	H	B	B	B	H	H	B	H	B	H	B	B	B	A	H	B	H	H	H	B	H	B	H	A	A	H	B	B	B	H	H	H	D	D	A	B	H	B	H
HS0171	HSSNP01662	H	B	B	H	A	A	A	A	D	H	B	B	B	H	H	B	H	B	H	B	B	B	A	H	B	H	H	H	B	H	B	H	A	D	H	B	B	B	H	H	H	A	D	A	B	H	B	H
HS0171	HSSNP01663	H	B	B	D	A	A	D	A	A	D	B	B	B	H	H	B	H	B	H	B	B	B	A	H	B	H	H	H	B	H	B	H	A	A	H	B	B	B	H	H	H	D	A	A	B	H	B	H
HS0172	HSSNP01664	D	B	B	H	A	A	A	A	D	H	B	B	B	A	B	B	H	B	H	B	B	B	A	D	H	H	H	B	B	H	B	H	A	A	H	B	B	B	A	H	H	D	D	A	B	A	H	H
HS0172	HSSNP01665	D	B	B	H	A	A	A	A	D	H	B	B	B	A	B	B	H	B	H	B	B	B	A	D	H	H	H	B	B	H	B	H	A	D	H	B	B	B	A	H	H	D	D	A	B	A	H	H
HS0172	HSSNP01666	H	B	B	H	A	A	A	A	D	H	B	B	B	A	B	B	H	B	H	B	B	B	A	H	H	H	H	B	B	H	B	H	A	A	H	B	B	B	A	-	H	D	A	A	B	A	H	H
HS0172	HSSNP01667	D	B	B	H	A	D	A	A	D	H	B	B	B	A	B	B	H	B	H	B	B	B	A	H	H	H	D	B	B	H	B	-	A	A	H	B	B	B	A	D	H	D	A	A	B	A	H	D
HS0172	HSSNP01668	H	B	B	H	A	D	A	A	D	H	B	B	B	A	B	B	H	B	H	B	B	B	A	H	H	H	H	B	B	H	B	H	A	A	H	B	B	B	A	H	H	D	A	A	B	A	H	H
HS0172	HSSNP01669	H	B	B	H	A	A	A	A	A	H	B	B	B	A	B	B	H	B	H	B	B	B	A	D	H	-	H	B	B	H	B	D	A	A	H	B	B	B	A	-	H	D	A	A	B	A	H	H
HS0172	HSSNP01670	H	B	B	H	A	A	D	A	D	H	B	B	B	A	B	B	H	B	H	B	B	B	A	H	H	D	H	B	B	D	B	H	A	A	H	B	B	B	A	D	H	A	A	D	B	A	H	H
HS0172	HSSNP01671	H	B	B	H	A	A	D	A	D	H	B	B	B	A	B	B	H	B	H	B	B	B	A	H	H	D	H	B	B	D	B	H	A	A	H	B	B	B	A	D	H	A	A	D	B	A	H	H
HS0173	HSSNP01672	H	B	B	A	A	A	D	A	A	D	B	B	B	H	D	B	H	B	H	B	B	A	A	H	H	H	H	H	B	H	B	H	A	A	H	B	B	B	H	B	H	D	D	A	H	H	B	B
HS0173	HSSNP01673	H	B	B	A	A	A	A	A	A	D	B	B	B	H	A	B	H	B	H	B	B	A	D	H	H	H	H	H	B	H	B	H	A	A	H	B	B	B	D	B	H	A	A	A	H	H	B	B
HS0173	HSSNP01674	H	B	B	A	A	A	A	D	A	H	B	B	B	H	A	B	H	B	H	B	B	A	A	H	H	H	H	H	B	H	B	H	A	A	H	B	B	B	H	B	H	A	A	A	H	H	B	B
HS0173	HSSNP01675	H	B	B	A	A	A	A	A	A	D	B	B	B	H	A	B	H	B	H	B	B	A	A	H	H	H	H	H	B	H	B	H	A	A	H	B	B	B	H	B	D	A	A	A	H	H	B	B
HS0173	HSSNP01676	H	B	B	A	A	A	A	A	D	H	B	B	B	D	A	B	H	B	H	B	B	A	A	H	H	H	H	H	B	H	B	H	A	D	H	B	B	B	H	-	D	A	A	A	H	H	B	B
HS0173	HSSNP01677	H	B	B	A	A	A	A	A	D	H	B	B	B	D	A	B	H	B	H	B	B	A	A	H	H	H	H	H	B	H	B	H	A	D	H	B	B	B	H	-	D	A	A	A	H	H	B	B
HS0173	HSSNP01678	H	B	B	A	D	A	A	A	D	H	B	B	B	H	A	B	H	B	H	B	B	A	A	H	H	H	H	H	B	H	B	H	A	A	H	B	B	B	H	-	H	D	A	A	H	H	B	B
HS0173	HSSNP01679	D	B	B	A	A	A	A	A	D	H	B	B	B	H	A	B	D	B	H	B	B	A	A	H	H	H	H	H	B	H	B	H	A	A	H	B	B	B	H	-	H	A	A	A	H	H	B	B
HS0173	HSSNP01680	H	B	B	A	A	A	A	D	A	H	B	B	B	H	A	B	H	B	H	B	B	A	A	H	H	H	H	H	B	H	B	H	A	D	H	B	B	B	H	B	H	A	A	A	H	H	B	B
HS0174	HSSNP01681	H	H	B	D	D	D	A	D	A	H	B	B	B	H	H	B	H	B	H	H	D	H	D	H	B	H	B	H	B	D	B	B	A	D	H	B	B	B	B	B	H	A	D	D	H	H	H	H
HS0174	HSSNP01682	H	H	B	H	A	A	A	A	A	H	B	B	B	H	H	B	H	B	H	H	H	H	D	H	B	H	B	H	B	H	B	B	A	D	H	B	B	B	B	B	H	D	D	D	H	H	H	H
HS0174	HSSNP01683	H	H	B	H	A	A	A	A	D	H	B	B	B	H	H	B	D	B	H	H	H	H	A	H	B	D	B	H	B	H	B	B	A	D	H	B	B	B	B	B	H	A	A	A	H	H	H	H
HS0174	HSSNP01684	H	H	B	H	A	A	A	A	D	D	B	B	B	H	H	B	-	B	H	H	H	H	A	H	B	H	B	H	B	H	B	B	A	D	H	B	B	B	B	-	H	A	A	A	H	H	H	H
HS0175	HSSNP01685	H	H	B	H	A	A	A	D	A	D	B	B	B	H	H	B	H	B	A	H	H	B	A	H	H	H	H	H	B	D	B	H	A	D	H	B	B	B	H	H	D	D	D	A	H	H	H	H
HS0175	HSSNP01686	H	H	-	H	A	A	A	A	D	-	B	B	B	H	H	B	H	B	A	H	H	B	A	H	H	H	H	H	B	H	B	H	A	A	H	B	B	B	H	H	H	D	A	A	H	H	H	H
HS0175	HSSNP01687	H	H	-	H	A	A	A	A	A	-	B	B	B	H	H	B	H	B	A	H	H	B	A	H	H	H	H	H	B	H	B	D	A	A	H	B	B	B	H	D	H	D	A	A	H	H	D	H
HS0175	HSSNP01688	H	H	B	H	A	A	A	A	A	-	B	B	B	H	H	B	H	B	A	H	H	B	A	H	H	H	H	H	B	H	B	H	A	D	H	B	B	B	H	H	H	-	A	A	H	H	D	H
HS0175	HSSNP01689	H	H	B	H	A	A	A	A	D	H	B	B	B	D	H	B	H	B	A	H	H	B	A	H	H	H	H	H	B	H	B	H	A	A	H	B	B	B	H	H	H	D	D	D	H	H	H	H
HS0175	HSSNP01690	H	H	B	H	A	A	D	A	D	H	B	B	B	H	H	B	H	B	A	H	H	B	A	H	H	H	H	H	B	H	B	H	A	D	H	B	B	B	H	D	H	A	A	A	H	H	H	H
HS0176	HSSNP01691	H	H	B	H	A	A	A	A	A	H	B	B	B	H	B	B	H	B	H	H	B	B	A	D	H	H	H	H	B	H	B	H	A	D	H	B	B	B	H	D	H	D	A	A	B	B	H	B
HS0176	HSSNP01692	H	H	B	H	A	A	A	A	A	H	B	B	B	H	B	B	H	B	D	H	B	B	A	D	H	H	H	H	B	H	B	H	A	D	H	B	B	B	H	D	H	D	A	A	B	B	H	B
HS0176	HSSNP01693	H	H	B	H	A	A	A	A	A	H	B	B	B	H	B	B	H	B	D	H	B	B	A	H	H	H	H	H	B	H	B	H	A	D	H	B	B	B	H	D	H	D	A	A	B	B	H	B
HS0176	HSSNP01694	H	H	B	H	A	A	A	A	D	H	B	B	B	H	B	B	H	B	D	H	B	B	A	H	H	H	H	H	B	H	B	H	A	A	H	B	B	B	H	H	H	D	A	A	B	B	H	B
HS0176	HSSNP01695	H	H	B	H	A	D	A	A	D	H	B	B	B	H	B	B	H	B	H	H	B	B	A	H	H	H	H	H	B	H	B	D	A	A	H	B	B	B	H	H	H	A	A	A	B	B	H	B
HS0176	HSSNP01696	H	H	B	H	A	D	A	D	D	H	B	B	B	H	B	B	D	B	H	H	B	B	A	H	H	H	H	H	B	H	B	D	A	A	H	B	B	B	H	H	H	D	A	A	B	B	H	B
HS0176	HSSNP01697	D	H	B	H	A	A	A	D	A	H	B	B	B	H	B	B	H	B	D	H	B	B	A	H	H	H	H	H	B	H	B	H	A	A	H	B	B	B	H	D	H	D	A	A	B	B	H	B
HS0176	HSSNP01698	H	D	B	H	A	A	A	A	A	H	B	B	B	H	B	B	H	B	D	H	B	B	A	H	D	H	H	H	B	H	B	H	D	A	H	B	B	B	H	D	H	D	A	A	B	B	H	B
HS0177	HSSNP01699	H	H	B	H	A	A	A	A	A	H	B	B	B	B	H	B	H	B	H	B	B	H	A	H	H	H	H	H	H	H	B	H	A	D	B	B	B	B	-	D	H	D	A	A	H	H	H	B
HS0177	HSSNP01700	H	H	B	H	A	A	A	A	D	-	B	B	B	B	H	B	H	B	H	B	B	H	A	H	H	H	H	H	H	H	B	H	A	A	B	B	B	B	H	D	H	D	A	A	H	H	H	B
HS0177	HSSNP01701	H	H	B	H	A	A	A	A	A	D	B	B	B	B	H	B	D	B	H	B	B	H	A	D	H	H	H	H	H	H	B	H	A	A	B	B	B	B	H	D	H	D	A	A	H	H	H	B
HS0177	HSSNP01702	H	H	B	H	A	A	A	A	A	D	B	B	B	B	H	B	H	B	H	B	B	H	A	H	H	H	H	D	H	H	B	H	A	D	B	B	B	B	H	-	H	D	A	A	H	H	H	B
HS0177	HSSNP01703	H	H	B	H	A	A	A	A	D	H	B	B	B	B	H	B	H	B	H	B	B	H	A	H	H	H	H	H	H	H	B	H	A	A	B	B	B	B	H	B	H	D	D	A	H	H	H	B
HS0177	HSSNP01704	H	D	B	H	A	A	A	D	D	H	B	B	B	B	H	B	H	B	H	B	B	H	A	H	H	H	H	H	H	H	B	H	D	A	B	B	B	B	H	B	H	-	D	A	H	H	H	B
HS0177	HSSNP01705	H	H	B	H	A	D	A	D	D	H	B	B	B	B	H	B	H	B	H	B	B	H	A	H	H	H	H	H	H	H	B	H	D	D	B	B	B	B	H	-	H	A	A	D	H	H	H	B
HS0177	HSSNP01706	H	H	B	H	A	D	A	D	D	H	B	B	B	B	H	B	H	B	H	B	B	H	A	H	H	H	H	H	H	-	B	H	D	A	B	B	B	B	H	-	H	A	D	D	H	H	H	B
HS0177	HSSNP01707	H	H	B	H	A	D	A	A	D	H	B	B	B	B	H	B	H	B	H	B	B	H	A	H	H	H	H	H	H	-	B	H	A	D	B	B	B	B	H	-	H	D	A	A	H	H	H	B
HS0178	HSSNP01708	H	H	B	H	A	A	A	A	D	H	B	B	B	H	H	B	H	B	H	H	B	H	A	H	H	H	H	H	H	H	B	D	A	A	B	B	B	B	H	-	H	A	A	A	H	H	H	H
HS0178	HSSNP01709	H	H	B	H	A	A	A	A	D	H	B	B	B	H	H	B	H	B	H	H	B	H	A	H	H	H	H	H	H	H	B	D	A	D	B	B	B	B	D	B	H	-	A	A	H	H	H	H
HS0178	HSSNP01710	H	H	B	H	A	A	A	A	D	H	B	B	B	H	H	B	H	B	H	H	B	H	A	H	H	H	H	H	H	H	B	H	A	D	B	B	B	B	H	B	H	-	A	A	H	H	H	H
HS0178	HSSNP01711	H	H	B	H	A	A	A	D	D	H	B	B	B	H	H	B	H	B	H	H	B	H	A	H	H	H	H	H	H	H	B	H	D	D	B	B	B	B	H	B	H	D	A	A	H	H	H	H
HS0178	HSSNP01712	H	H	B	H	D	A	A	D	-	H	B	B	B	H	H	B	H	B	H	H	B	H	A	H	H	H	H	H	H	H	B	H	D	D	B	B	B	B	H	B	H	D	A	D	H	H	H	H
HS0178	HSSNP01713	H	H	B	H	D	D	A	D	-	H	B	B	B	H	H	B	H	B	H	H	B	H	A	H	H	H	H	H	H	H	B	H	D	D	B	B	B	B	H	B	H	D	A	D	H	H	H	H
HS0178	HSSNP01714	H	H	B	H	A	A	A	A	A	H	B	B	B	H	H	B	H	B	H	H	B	H	A	H	H	H	H	H	H	-	B	H	A	A	B	B	B	B	H	-	H	D	A	A	H	H	H	H
HS0178	HSSNP01715	H	H	B	H	A	A	A	A	A	H	B	B	B	H	H	B	H	B	H	H	B	H	A	H	H	H	H	H	H	-	B	H	A	A	B	B	B	B	H	-	H	D	A	A	H	H	H	H
HS0178	HSSNP01716	H	H	B	H	A	A	A	A	A	H	B	B	B	H	H	B	H	B	H	H	B	H	A	H	H	H	H	H	H	D	B	H	A	A	D	B	B	B	H	-	H	D	A	A	H	H	H	H
HS0178	HSSNP01717	H	H	B	H	A	A	A	A	A	H	B	B	B	H	H	B	H	B	H	H	B	H	A	H	H	H	H	H	H	D	B	H	A	A	B	B	B	B	H	-	H	D	A	A	H	H	H	H
HS0179	HSSNP01718	H	H	B	H	A	A	A	A	A	H	B	B	B	H	H	B	H	B	H	H	B	H	A	H	H	D	H	B	B	H	B	H	A	A	B	B	B	B	B	H	H	A	A	A	B	H	H	H
HS0179	HSSNP01719	H	H	B	H	A	A	A	A	A	H	B	B	B	H	H	B	H	B	H	H	B	H	A	H	H	H	H	B	B	H	B	H	D	D	B	B	B	B	B	-	H	A	A	A	B	H	H	H
HS0179	HSSNP01720	H	H	B	H	A	A	A	A	A	H	B	B	B	H	H	B	H	B	H	H	B	H	A	H	D	H	H	B	B	H	B	H	A	D	B	B	B	B	B	-	H	D	A	A	B	H	H	H
HS0179	HSSNP01721	H	H	B	H	A	A	A	A	A	H	B	B	B	H	H	B	H	B	H	H	B	H	A	H	D	H	H	B	B	H	B	H	A	A	B	B	B	B	B	-	D	D	A	A	B	H	H	H
HS0179	HSSNP01722	H	H	B	H	A	A	A	A	D	H	B	B	B	H	H	B	H	B	H	H	B	H	A	H	H	H	H	B	B	H	B	H	A	A	B	B	B	B	B	D	D	A	A	A	B	H	H	H
HS0179	HSSNP01723	H	H	B	H	A	A	A	A	D	H	B	B	B	H	H	B	D	B	H	H	B	H	A	H	H	H	H	B	B	H	B	H	A	A	B	B	B	B	B	H	H	D	A	A	B	H	H	H
HS0179	HSSNP01724	H	H	B	H	A	A	A	A	D	H	B	B	B	H	H	B	D	B	H	H	B	H	A	D	H	H	H	B	B	H	B	H	A	D	B	B	B	B	B	H	H	D	A	A	B	H	H	H
HS0179	HSSNP01725	H	H	B	H	A	A	A	D	D	D	B	B	B	H	H	B	H	B	H	H	B	H	A	H	H	H	D	B	B	H	B	H	A	A	B	B	B	B	B	D	D	D	A	A	B	H	H	H
HS0179	HSSNP01726	H	H	B	H	A	A	A	D	A	H	B	B	B	H	H	B	H	B	H	H	B	H	A	H	H	H	H	B	B	D	B	H	A	D	B	B	B	B	B	D	H	A	A	A	B	H	H	H
HS0179	HSSNP01727	H	H	B	H	A	A	A	A	D	H	B	B	B	H	H	B	H	B	H	H	B	H	A	H	H	-	H	B	B	H	B	H	A	A	B	B	B	B	B	H	H	A	A	A	B	H	H	H
HS0179	HSSNP01728	H	H	B	H	A	A	A	A	A	H	B	B	B	H	H	B	H	B	H	H	B	H	A	H	H	H	H	B	B	H	B	H	A	A	B	B	B	B	B	H	H	-	A	A	B	H	H	H
HS0179	HSSNP01729	H	H	B	H	A	A	A	A	D	H	B	B	B	H	H	B	H	B	H	H	B	H	A	H	H	H	H	B	B	H	B	H	A	A	B	B	B	B	B	-	H	-	A	A	B	H	H	H
HS0179	HSSNP01730	H	H	B	H	D	D	A	A	A	H	B	B	B	H	H	B	H	B	H	H	B	H	A	H	H	H	H	B	B	H	B	H	A	A	B	B	B	B	B	H	H	D	A	A	B	H	H	H
HS0179	HSSNP01731	H	H	B	H	A	D	A	A	A	H	B	B	B	H	H	B	H	B	H	H	B	H	A	H	H	H	H	B	B	-	B	H	A	A	B	B	B	B	B	H	H	A	A	A	B	H	H	H
HS0179	HSSNP01732	H	H	B	H	A	A	A	A	A	H	B	B	B	H	H	B	D	B	H	H	B	H	A	H	H	H	H	B	B	H	B	H	A	A	B	B	B	B	B	H	H	-	A	A	B	H	H	H
HS0179	HSSNP01733	H	H	B	H	A	A	A	A	A	H	B	B	B	H	H	B	H	B	H	H	B	H	A	H	H	D	H	B	B	H	B	H	A	A	B	B	B	B	B	H	H	-	A	A	B	H	D	H
HS0179	HSSNP01734	H	H	B	H	A	A	A	A	D	H	B	B	B	H	H	B	D	B	H	H	B	H	A	H	H	H	H	B	B	H	B	H	A	D	B	B	B	B	B	H	H	D	A	A	B	H	H	H
HS0179	HSSNP01735	H	H	B	H	A	A	A	A	D	H	B	B	B	H	H	B	D	B	H	H	B	H	A	H	H	H	H	B	B	H	B	H	A	D	B	B	B	B	B	H	H	D	A	A	B	H	H	H
HS0179	HSSNP01736	H	H	B	H	A	A	A	A	A	H	B	B	B	H	H	B	H	B	H	H	B	H	A	H	H	H	H	B	B	H	B	H	A	A	B	B	B	B	B	H	H	D	A	A	B	H	H	H
HS0180	HSSNP01737	H	H	B	H	A	A	A	A	D	H	B	B	B	H	H	B	H	B	B	H	H	B	A	B	B	H	H	D	H	B	B	A	A	D	H	B	B	B	H	B	B	D	A	A	A	H	H	B
HS0180	HSSNP01738	H	H	B	H	A	A	A	A	D	D	B	B	B	H	H	B	H	B	B	H	H	B	A	B	B	H	H	D	H	B	B	A	A	D	H	B	B	B	H	B	B	D	D	A	D	D	H	B
HS0180	HSSNP01739	H	H	B	H	A	A	A	A	A	-	B	B	B	H	H	B	D	B	B	H	H	B	A	B	B	-	H	H	H	B	B	A	A	H	H	B	B	B	H	-	B	A	A	D	A	H	H	B
HS0180	HSSNP01740	H	H	B	H	A	D	A	A	A	H	B	B	B	H	H	B	D	B	B	H	H	B	A	B	B	H	H	H	H	B	B	A	A	H	H	B	B	B	H	B	-	A	A	A	A	H	H	B
HS0181	HSSNP01741	H	H	B	B	A	A	A	A	A	H	B	B	B	H	H	B	H	B	D	B	H	A	A	H	H	H	B	D	H	D	B	B	A	A	H	B	B	B	H	B	H	D	A	A	H	B	H	H
HS0181	HSSNP01742	H	H	B	B	A	A	A	A	A	H	B	B	B	H	H	B	H	B	H	B	H	A	A	H	H	H	B	H	H	H	B	B	A	A	H	B	B	B	H	B	H	D	A	A	H	B	H	H
HS0181	HSSNP01743	H	H	B	B	A	A	A	-	D	H	B	B	B	H	H	B	D	B	H	B	H	A	A	H	H	-	B	H	H	H	B	B	A	A	H	B	B	B	H	B	H	D	A	A	H	B	H	H
HS0181	HSSNP01744	H	H	B	B	A	D	A	A	D	H	B	B	B	H	H	B	H	B	H	B	H	A	A	H	H	D	B	H	H	H	B	D	A	A	H	B	B	B	H	D	H	D	A	A	H	B	H	H
HS0181	HSSNP01745	D	H	B	B	A	A	D	D	D	H	B	B	B	H	H	B	H	B	H	B	H	A	A	H	H	D	B	H	H	H	B	-	A	A	H	B	B	B	H	B	H	D	A	A	H	B	H	H
HS0181	HSSNP01746	H	H	B	B	A	A	A	A	D	H	B	B	B	H	H	B	H	B	H	B	H	A	A	H	H	H	B	H	H	H	B	B	A	D	H	B	B	B	H	B	H	D	A	A	H	B	H	H
HS0181	HSSNP01747	H	H	B	B	A	A	A	A	D	H	B	B	B	H	H	B	H	B	D	B	H	A	A	H	H	H	B	H	H	H	B	B	A	D	H	B	B	B	H	B	H	D	A	A	H	B	H	H
HS0181	HSSNP01748	H	H	B	B	A	D	A	A	D	H	B	B	B	H	H	B	H	B	H	B	H	A	A	H	H	H	B	H	H	H	B	B	A	A	H	B	B	B	H	B	H	A	A	A	H	B	H	H
HS0181	HSSNP01749	H	H	B	B	A	A	D	A	A	H	B	B	B	H	H	B	H	B	H	B	H	A	A	H	H	H	B	H	H	H	B	B	A	D	H	B	B	B	D	B	H	D	A	A	H	B	H	H
HS0181	HSSNP01750	H	H	B	B	A	A	D	A	A	H	B	B	B	H	H	B	H	B	H	B	H	A	A	H	H	H	B	H	H	H	B	B	A	D	H	B	B	B	D	B	H	D	A	A	H	B	H	H
HS0181	HSSNP01751	H	H	B	B	A	A	A	A	A	H	B	B	B	H	H	B	H	B	H	B	H	A	A	H	H	H	B	H	H	H	B	B	A	A	H	B	B	B	H	B	H	D	A	A	H	B	H	H
HS0181	HSSNP01752	H	H	B	B	A	A	A	A	A	H	B	B	B	H	H	B	H	B	H	B	H	A	A	H	D	D	B	H	H	H	B	B	A	D	H	B	B	B	H	B	H	D	A	A	H	B	H	H
HS0181	HSSNP01753	H	H	B	B	A	A	A	-	A	H	B	B	B	H	H	B	H	B	H	B	H	A	A	H	H	H	B	H	H	H	B	B	A	D	H	B	B	B	H	B	H	D	A	A	H	B	H	H
HS0182	HSSNP01754	H	B	B	B	A	A	A	A	A	H	B	B	B	B	A	B	H	B	H	A	B	H	A	B	H	H	H	H	B	H	B	H	A	A	B	B	B	B	H	D	H	D	A	A	H	B	B	B
HS0182	HSSNP01755	H	B	B	B	A	A	A	A	A	D	B	B	B	B	A	B	H	B	H	A	B	H	A	B	H	H	H	H	B	H	B	H	A	A	B	B	B	B	H	-	H	A	A	A	H	B	B	B
HS0182	HSSNP01756	H	B	B	B	A	A	A	A	A	H	B	B	B	B	A	B	H	B	H	A	B	H	A	B	H	H	H	H	B	H	B	H	A	D	B	B	B	B	H	D	H	A	A	A	H	B	B	B
HS0182	HSSNP01757	H	B	B	B	A	A	A	A	A	H	B	B	B	B	A	B	H	B	H	A	B	H	A	B	D	H	H	H	B	D	B	H	A	D	B	B	B	B	H	D	H	D	A	A	H	B	B	B
HS0182	HSSNP01758	H	B	B	B	A	D	D	A	D	H	B	B	B	B	A	B	H	B	H	A	B	H	A	B	H	H	H	H	B	H	B	H	A	D	B	B	B	B	H	D	H	D	A	A	H	B	B	B
HS0182	HSSNP01759	H	B	B	B	A	A	A	A	A	H	B	B	B	B	A	B	H	B	H	A	B	H	A	B	H	H	H	H	B	H	B	H	A	D	B	B	B	B	H	D	D	A	A	A	H	B	B	B
HS0182	HSSNP01760	H	B	B	B	A	A	A	A	A	H	B	B	B	B	A	B	H	B	H	A	B	H	A	B	H	H	H	H	B	H	B	H	A	D	B	B	B	B	H	H	D	A	A	A	H	B	B	B
HS0182	HSSNP01761	H	B	B	B	A	A	A	A	D	H	B	B	B	B	A	B	H	B	H	A	B	H	A	B	H	H	H	H	B	H	B	H	A	D	B	B	B	B	H	H	D	D	A	A	H	B	B	B
HS0182	HSSNP01762	H	B	B	B	A	A	A	A	D	H	B	B	B	B	A	B	H	B	H	A	B	H	A	B	H	H	H	H	B	H	B	H	A	D	B	B	B	B	H	H	H	D	A	A	H	B	B	B
HS0182	HSSNP01763	H	B	B	B	A	A	A	A	D	H	B	B	B	B	A	B	H	B	H	A	B	H	A	B	H	H	H	H	B	D	B	H	A	A	B	B	B	B	H	H	H	A	A	A	H	B	B	B
HS0183	HSSNP01764	H	H	B	B	A	A	A	A	A	D	B	B	B	H	A	B	H	B	H	A	B	H	A	H	H	H	H	H	H	H	B	H	A	A	H	B	B	B	H	H	H	D	A	A	A	B	B	D
HS0183	HSSNP01765	H	H	B	B	A	A	D	D	A	D	B	B	B	H	A	B	H	B	H	A	B	H	A	H	H	H	D	H	H	H	B	H	A	A	H	B	B	B	H	H	H	A	A	A	A	B	B	B
HS0183	HSSNP01766	H	H	B	B	A	D	A	A	A	H	B	B	B	H	A	B	H	B	H	A	B	H	A	H	H	H	H	H	H	H	B	H	A	A	H	B	B	B	H	H	H	D	A	A	A	B	B	B
HS0183	HSSNP01767	H	H	B	B	A	A	A	A	D	H	B	B	B	H	D	B	H	B	H	A	B	H	-	H	H	H	H	H	H	H	B	H	A	A	H	B	B	B	H	H	H	D	A	A	A	B	B	B
HS0183	HSSNP01768	H	H	B	B	A	A	A	A	A	H	B	B	B	H	A	B	H	B	H	A	B	H	A	H	H	H	H	H	H	H	B	H	A	A	H	B	B	B	H	H	H	A	A	A	A	B	B	B
HS0183	HSSNP01769	H	H	B	B	A	A	A	A	A	H	B	B	B	H	A	B	H	B	H	A	B	H	A	H	H	H	H	H	H	H	B	H	A	D	H	B	B	B	H	H	H	D	A	A	A	B	B	B
HS0183	HSSNP01770	H	H	B	B	A	A	A	A	A	D	B	B	B	H	A	B	H	B	H	A	B	H	A	H	H	H	H	H	H	H	B	H	A	A	H	B	B	B	H	H	H	D	A	A	A	B	B	B
HS0183	HSSNP01771	H	H	B	B	A	A	A	A	D	H	B	B	B	H	A	B	H	B	H	A	B	H	A	H	H	H	H	H	H	D	B	H	A	A	H	B	B	B	H	D	H	D	A	A	A	B	B	B
HS0183	HSSNP01772	H	H	B	B	A	A	A	A	A	-	B	B	B	H	A	B	H	B	H	A	B	H	A	D	H	H	H	H	H	H	B	H	A	D	H	B	B	B	H	D	H	D	A	A	A	B	B	B
HS0183	HSSNP01773	H	H	B	B	A	A	A	A	D	H	B	B	B	H	A	B	H	B	H	A	B	H	A	H	H	H	H	H	H	H	B	H	A	A	H	B	B	B	H	D	H	A	A	A	A	B	B	B
HS0183	HSSNP01774	H	H	B	B	A	A	A	A	D	H	B	B	B	H	A	B	H	B	H	A	B	H	A	H	H	H	H	H	H	H	B	H	A	A	D	B	B	B	H	D	H	A	A	A	A	B	B	B
HS0184	HSSNP01775	H	H	B	H	A	A	A	A	D	D	B	B	B	H	A	B	H	B	B	H	B	B	A	H	B	D	H	H	H	H	B	H	A	D	H	B	B	B	H	H	H	D	A	A	H	B	B	B
HS0184	HSSNP01776	H	H	B	H	A	A	A	A	D	D	B	B	B	H	A	B	H	B	B	H	B	B	A	H	B	D	H	H	H	H	B	H	A	A	H	B	B	B	H	H	H	D	A	A	H	B	B	B
HS0184	HSSNP01777	H	H	B	H	A	A	A	A	A	H	B	B	B	H	A	B	H	B	B	H	B	B	A	H	B	H	H	H	H	H	B	H	A	A	H	B	B	B	H	H	H	A	A	A	H	B	B	B
HS0184	HSSNP01778	H	H	B	H	A	A	A	D	A	H	B	B	B	H	A	B	H	B	B	H	B	B	A	H	B	H	H	H	H	H	B	H	D	A	H	B	B	B	H	H	H	D	A	A	H	B	B	B
HS0184	HSSNP01779	H	H	B	H	A	A	A	D	A	H	B	B	B	H	A	B	H	B	B	H	B	B	A	H	B	H	H	H	H	H	B	H	D	A	H	B	B	B	H	H	H	A	A	A	H	B	B	B
HS0184	HSSNP01780	H	H	B	H	A	A	A	D	A	H	B	B	B	H	A	B	H	B	B	H	B	B	A	H	B	H	H	H	H	H	B	H	A	D	H	B	B	B	H	H	H	D	A	A	H	B	B	B
HS0184	HSSNP01781	H	H	B	H	A	D	A	A	A	H	B	B	B	H	A	B	H	B	B	H	B	B	A	H	B	H	H	H	H	H	B	H	A	A	H	B	B	B	H	D	H	D	A	A	H	B	B	B
HS0184	HSSNP01782	H	H	B	H	A	A	A	A	A	H	B	B	B	H	A	B	H	B	B	H	B	B	A	H	B	H	H	H	H	H	B	H	A	A	H	B	B	B	H	H	H	D	A	A	H	B	B	B
HS0185	HSSNP01783	H	H	B	H	A	A	A	A	D	H	B	B	B	H	H	B	D	B	H	H	B	B	A	H	H	H	H	H	H	H	B	A	A	A	H	B	B	B	H	B	H	D	A	D	H	H	B	H
HS0185	HSSNP01784	H	H	B	H	A	A	A	A	D	H	B	B	B	H	H	B	H	B	H	H	B	B	A	H	H	H	H	H	H	D	B	A	A	D	H	B	B	B	H	B	H	D	A	A	H	H	B	H
HS0185	HSSNP01785	H	H	B	H	A	A	A	A	D	H	B	B	B	H	H	B	H	B	H	H	B	B	A	H	H	H	H	H	H	H	B	A	A	D	H	B	B	B	H	B	H	D	A	A	H	D	B	H
HS0185	HSSNP01786	H	H	B	H	A	A	D	A	-	H	B	-	B	H	H	B	H	B	H	H	B	B	A	H	H	H	H	H	H	H	B	A	A	D	H	B	B	B	H	B	H	D	D	A	H	H	B	H
HS0185	HSSNP01787	H	H	B	H	A	A	A	A	A	H	B	B	B	H	H	B	H	B	H	H	B	B	A	H	H	H	H	H	H	H	B	A	A	A	H	B	B	B	H	B	H	D	A	A	H	H	B	H
HS0185	HSSNP01788	H	H	B	H	A	A	A	D	D	H	B	B	B	H	H	B	H	B	H	H	B	B	A	H	H	H	H	H	H	H	B	A	A	A	H	B	B	B	H	B	H	D	A	A	H	H	B	H
HS0185	HSSNP01789	H	H	B	H	A	A	A	A	A	H	B	B	B	H	H	B	H	B	H	H	B	B	A	H	H	H	H	H	H	H	B	A	A	A	H	B	B	B	H	B	H	D	A	A	H	H	B	H
HS0185	HSSNP01790	H	H	B	H	A	D	A	A	A	H	B	B	B	H	H	B	H	B	H	H	B	B	A	H	H	H	H	H	H	H	B	A	A	A	H	B	B	B	H	B	H	D	A	A	H	H	B	H
HS0185	HSSNP01791	H	H	B	H	A	A	A	A	D	H	B	B	B	H	H	B	H	B	H	H	B	B	A	H	H	H	H	H	H	H	B	A	D	D	H	B	B	B	H	B	H	A	A	A	H	H	B	H
HS0185	HSSNP01792	H	H	B	H	A	A	A	A	D	H	B	B	B	D	H	B	H	B	H	H	B	B	A	H	H	H	H	H	H	H	B	A	D	D	H	B	B	B	H	B	H	A	A	A	H	H	B	H
HS0185	HSSNP01793	H	H	B	H	D	A	A	A	D	H	B	B	B	H	H	B	H	B	H	H	B	B	A	H	H	H	H	H	H	H	B	D	D	A	H	B	B	B	H	B	H	D	D	A	H	H	B	H
HS0186	HSSNP01794	B	H	B	H	A	A	A	A	A	H	B	B	B	H	H	B	H	B	H	H	B	B	A	H	H	H	H	H	H	H	B	H	A	D	H	B	B	B	H	-	H	A	D	A	B	D	H	H
HS0186	HSSNP01795	B	H	B	H	A	A	A	D	A	H	B	B	B	H	H	B	H	B	H	H	B	B	A	H	H	H	H	H	H	H	B	H	D	A	H	B	B	B	H	B	H	A	-	A	B	H	H	H
HS0186	HSSNP01796	B	H	B	H	A	A	A	A	A	H	B	B	B	H	H	B	H	B	H	H	B	B	A	H	H	H	H	H	H	H	B	H	D	A	H	B	B	B	H	-	H	D	A	A	B	H	H	H
HS0186	HSSNP01797	B	H	B	H	A	A	A	A	A	H	B	B	B	H	H	B	H	B	H	H	B	B	A	H	H	H	H	H	H	H	B	H	D	A	H	B	B	B	H	-	H	D	A	A	B	H	H	H
HS0186	HSSNP01798	B	H	B	D	A	A	A	A	A	H	B	B	B	H	H	B	H	B	H	H	B	B	A	H	H	H	H	H	H	H	B	H	D	A	H	B	B	B	H	-	H	D	A	A	B	H	D	H
HS0186	HSSNP01799	B	H	B	H	A	A	A	A	A	H	B	B	B	H	H	B	H	B	H	H	B	B	A	H	H	H	H	H	H	D	B	H	A	A	H	B	B	B	H	D	H	D	A	A	B	H	H	H
HS0186	HSSNP01800	B	H	B	H	A	A	A	A	D	H	B	B	B	H	H	B	H	B	H	H	B	B	A	H	H	H	H	H	H	H	B	H	A	A	H	B	B	B	H	B	D	D	A	D	B	H	H	H
HS0187	HSSNP01801	H	H	B	H	A	A	A	A	D	D	B	B	B	H	B	B	H	B	H	H	B	B	A	H	H	-	D	H	B	H	B	H	A	A	H	B	B	B	H	H	H	D	A	A	B	B	H	B
HS0187	HSSNP01802	H	H	B	H	A	A	A	A	D	D	B	B	B	H	B	B	H	B	H	H	B	B	A	H	H	-	D	H	B	H	B	H	A	A	H	B	B	B	H	H	H	D	A	A	B	B	H	B
HS0187	HSSNP01803	H	H	B	H	A	A	A	A	D	H	B	B	B	H	B	B	H	B	H	H	B	B	A	H	H	H	D	H	B	H	B	H	A	D	H	B	B	B	H	H	H	D	A	D	B	B	H	B
HS0187	HSSNP01804	H	H	B	H	A	A	A	A	A	H	B	B	B	H	B	B	H	B	H	H	B	B	A	H	H	H	H	H	B	H	B	H	A	A	H	B	B	B	H	H	H	D	A	A	B	B	H	B
HS0187	HSSNP01805	H	H	B	H	A	A	A	A	A	H	B	B	B	H	B	B	H	B	D	H	B	B	A	H	H	H	H	H	B	H	B	H	A	A	H	B	B	B	H	D	H	D	A	A	B	B	H	B
HS0187	HSSNP01806	H	H	B	H	A	A	A	A	A	H	B	B	B	H	B	B	H	B	H	H	B	B	A	H	H	H	H	H	B	H	B	H	A	A	H	B	B	B	H	H	H	D	A	A	B	B	H	B
HS0187	HSSNP01807	H	H	B	H	A	A	A	A	D	H	B	B	B	H	B	B	H	B	H	H	B	B	A	H	H	H	H	H	B	H	B	H	A	A	H	B	B	B	H	H	H	D	A	D	B	B	H	B
HS0187	HSSNP01808	H	H	B	H	A	A	A	A	A	H	B	B	B	H	B	B	H	B	H	H	B	B	A	H	H	H	H	H	B	H	B	H	A	A	H	B	B	B	H	H	H	D	A	D	B	B	H	B
HS0187	HSSNP01809	H	H	B	H	A	A	A	A	D	D	B	B	B	H	B	B	H	B	H	H	B	B	A	H	H	H	H	H	B	H	B	H	A	A	H	B	B	B	H	-	H	D	A	A	B	B	H	B
HS0187	HSSNP01810	H	H	B	H	A	A	A	A	A	-	B	B	B	H	B	B	H	B	H	H	B	B	A	H	H	H	H	H	B	H	B	H	D	D	H	B	B	B	H	-	H	D	A	A	B	B	H	B
HS0187	HSSNP01811	H	H	B	H	A	A	A	A	A	H	B	B	B	H	B	B	H	B	H	H	B	B	A	H	H	H	H	H	B	H	B	H	A	A	H	B	B	B	H	H	H	D	A	A	B	B	H	B
HS0187	HSSNP01812	H	H	B	H	A	A	A	D	A	H	B	B	B	H	B	B	H	B	H	H	B	B	A	H	H	-	H	H	B	D	B	H	A	A	H	B	B	B	H	H	H	D	A	A	B	B	H	B
HS0187	HSSNP01813	H	H	B	H	A	A	A	A	D	-	B	B	B	H	B	B	H	B	H	H	B	B	A	H	H	H	H	H	B	H	B	D	A	A	H	B	B	B	H	H	H	D	A	A	B	B	H	B
HS0188	HSSNP01814	H	H	B	H	A	A	A	D	A	H	B	B	B	H	H	B	H	B	H	A	B	B	A	H	B	H	H	B	B	H	B	B	A	D	H	B	B	B	H	H	H	D	A	A	H	H	B	H
HS0188	HSSNP01815	H	H	B	H	A	A	A	D	A	H	B	B	B	H	H	B	H	B	H	A	B	B	A	H	B	-	H	B	B	H	B	B	A	A	H	B	B	B	H	H	H	D	A	A	H	H	B	H
HS0188	HSSNP01816	H	H	B	H	A	A	A	D	A	H	B	B	B	H	H	B	H	B	H	A	B	B	A	H	B	H	H	B	B	H	B	B	A	A	H	B	B	B	H	H	H	D	A	D	H	H	B	H
HS0188	HSSNP01817	H	H	B	H	A	D	A	A	A	H	B	B	B	H	H	B	D	B	H	A	B	B	A	D	B	H	H	B	B	D	B	B	A	A	H	B	B	B	H	H	H	D	A	A	H	H	B	H
HS0188	HSSNP01818	H	H	B	H	A	A	A	A	D	H	B	B	B	H	H	B	H	B	H	A	B	B	A	H	B	H	D	B	B	D	B	B	A	A	H	B	B	B	H	H	H	A	A	A	H	H	B	D
HS0188	HSSNP01819	H	H	B	H	A	A	A	A	A	H	B	B	B	H	H	B	H	B	H	A	B	B	A	H	B	H	H	B	B	-	B	B	A	A	D	B	B	B	H	H	H	A	A	A	H	H	B	H
HS0188	HSSNP01820	H	H	B	H	A	A	A	A	A	D	B	B	B	H	H	B	H	B	H	A	B	B	A	H	B	D	H	B	B	H	B	B	A	D	H	B	B	B	H	H	H	D	A	A	H	H	B	H
HS0188	HSSNP01821	D	H	B	H	A	A	A	A	A	H	B	B	B	H	H	B	H	B	H	A	B	B	A	H	B	H	H	B	B	H	B	B	A	D	H	B	B	B	H	H	H	A	A	A	H	H	B	H
HS0189	HSSNP01822	H	H	B	H	A	A	A	A	A	H	B	B	B	H	B	B	H	B	H	B	B	H	A	H	H	H	B	B	A	D	B	H	A	A	H	B	B	B	H	H	H	A	A	A	B	H	B	B
HS0189	HSSNP01823	H	H	B	H	A	A	A	A	A	H	B	B	B	H	B	B	H	B	H	B	B	H	A	H	H	H	B	B	A	H	B	H	A	A	H	B	B	B	H	H	H	A	D	A	B	H	B	B
HS0189	HSSNP01824	H	H	B	H	A	D	A	A	A	H	B	B	B	H	B	B	H	B	H	B	B	H	A	H	H	H	B	B	A	H	B	H	A	D	H	B	B	B	D	H	H	D	D	D	B	H	B	B
HS0189	HSSNP01825	H	H	B	H	A	A	A	A	A	D	B	B	B	H	B	B	H	B	H	B	B	H	A	H	H	H	B	B	A	H	B	H	A	D	H	B	B	B	H	H	D	D	A	A	B	H	B	B
HS0189	HSSNP01826	H	H	B	H	A	A	A	A	A	D	B	B	B	H	B	B	H	B	H	B	B	H	A	H	H	H	B	B	A	H	B	H	A	D	H	B	B	B	H	H	H	A	A	A	B	H	B	B
HS0189	HSSNP01827	H	H	B	H	A	A	A	A	A	H	B	B	B	H	B	B	D	B	H	B	B	H	A	D	H	H	B	B	A	H	B	H	A	A	H	B	B	B	H	-	H	D	A	A	B	H	B	B
HS0189	HSSNP01828	H	H	B	H	A	A	A	A	D	H	B	B	B	H	B	B	H	B	H	B	B	H	A	H	H	H	B	B	A	D	B	H	A	A	H	B	B	B	H	-	H	D	A	A	B	H	B	B
HS0189	HSSNP01829	H	H	B	H	A	D	A	A	D	H	B	B	B	H	B	B	H	B	D	B	B	H	A	H	H	H	B	B	A	D	B	H	A	A	H	B	B	B	D	D	H	D	A	A	B	H	B	B
HS0189	HSSNP01830	H	H	B	H	A	A	A	A	D	H	B	B	B	H	B	B	H	B	D	B	B	H	A	H	H	H	B	B	A	H	B	D	A	A	D	B	B	B	H	H	H	D	A	A	B	H	B	B
HS0189	HSSNP01831	H	H	B	H	A	A	A	A	D	H	B	B	B	H	B	B	H	B	D	B	B	H	A	H	H	H	B	B	A	H	B	H	A	A	D	B	B	B	H	H	H	D	A	A	B	H	B	B
HS0189	HSSNP01832	H	H	B	H	A	A	A	A	D	-	B	B	B	H	B	B	H	B	H	B	B	H	A	H	H	H	B	B	A	H	B	D	A	A	H	B	B	B	H	H	H	D	A	A	B	H	B	B
HS0190	HSSNP01833	H	A	B	H	A	A	A	A	A	-	B	B	B	H	B	B	H	B	H	B	B	B	A	H	H	H	B	B	A	H	B	H	A	A	H	B	B	B	H	H	H	D	A	A	H	H	B	B
HS0190	HSSNP01834	H	A	B	H	A	A	A	A	A	H	B	B	B	D	B	B	H	B	H	B	B	B	A	H	H	H	B	B	A	H	B	H	A	A	H	B	B	B	H	H	H	A	A	A	H	H	B	B
HS0190	HSSNP01835	H	A	B	H	A	A	A	-	-	H	B	B	B	D	B	B	H	B	H	B	B	B	A	H	H	H	B	B	A	H	B	H	A	A	H	B	B	B	H	H	H	D	A	A	H	H	B	B
HS0190	HSSNP01836	H	A	B	H	A	A	A	A	A	H	B	B	B	D	B	B	H	B	H	B	B	B	A	H	H	H	B	B	A	H	B	H	A	A	H	B	B	B	H	H	H	D	A	A	H	H	B	B
HS0190	HSSNP01837	H	A	B	H	A	A	A	D	A	H	B	B	B	H	B	B	H	B	H	B	B	B	D	H	H	H	B	B	A	H	B	H	D	A	H	B	B	B	H	D	H	A	A	A	H	H	B	B
HS0190	HSSNP01838	H	A	B	H	A	A	A	D	D	H	B	B	B	H	B	B	H	B	H	B	B	B	A	H	H	D	B	B	A	H	B	H	A	A	H	B	B	B	H	-	H	D	A	A	H	H	B	B
HS0190	HSSNP01839	H	A	B	H	A	A	D	A	D	D	B	B	B	H	B	B	H	B	H	B	B	B	A	H	H	H	B	B	A	H	B	H	A	D	H	B	B	B	H	D	H	D	A	A	H	H	B	B
HS0191	HSSNP01840	H	H	B	H	A	A	A	A	A	B	B	B	B	H	H	B	H	B	H	H	B	B	A	H	H	H	H	A	H	H	B	H	A	A	H	B	B	B	H	H	H	A	A	A	H	H	B	H
HS0191	HSSNP01841	H	H	B	H	A	A	A	A	A	B	B	B	B	H	H	B	H	B	H	H	B	B	A	H	H	H	H	A	H	H	B	H	A	A	H	B	B	B	H	H	H	A	A	A	H	H	B	H
HS0191	HSSNP01842	H	H	B	H	A	A	A	A	D	B	B	B	B	H	H	B	H	B	H	H	B	B	A	H	H	H	H	A	H	H	B	H	A	A	H	B	B	B	H	H	H	D	A	A	H	H	B	H
HS0191	HSSNP01843	H	H	B	H	A	A	A	A	D	B	B	B	B	H	H	B	H	B	H	H	B	B	A	H	H	H	H	A	H	H	B	H	A	A	H	B	B	B	H	D	H	A	A	A	H	H	B	H
HS0191	HSSNP01844	H	H	B	H	A	A	A	A	D	B	B	B	B	H	H	B	H	B	H	H	B	B	A	H	H	H	H	A	H	H	B	H	A	A	H	B	B	B	H	D	H	D	A	A	H	H	B	H
HS0191	HSSNP01845	H	H	B	H	A	A	A	A	D	B	B	B	B	H	H	B	H	B	H	H	B	B	A	H	H	H	H	A	H	H	B	H	A	A	H	B	B	B	H	D	H	D	A	A	H	H	B	H
HS0191	HSSNP01846	H	H	B	H	A	A	A	A	A	B	B	B	B	H	H	B	H	B	H	H	B	B	A	H	H	H	H	A	H	H	B	H	A	D	H	B	B	B	H	H	H	A	A	A	H	H	B	H
HS0191	HSSNP01847	H	H	B	H	A	A	A	A	A	B	B	B	B	H	H	B	H	B	H	H	B	B	A	H	H	H	H	A	H	H	B	H	A	D	H	B	B	B	H	H	H	A	A	A	H	H	B	H
HS0191	HSSNP01848	H	H	B	H	A	A	A	A	A	B	B	B	B	H	H	B	-	B	H	H	B	B	A	H	H	H	H	A	H	H	B	H	A	D	H	B	B	B	H	H	H	A	A	A	H	H	B	H
HS0191	HSSNP01849	H	H	B	H	A	A	A	A	A	B	B	B	B	H	H	B	D	B	H	H	B	B	A	H	H	H	H	A	H	H	B	H	A	D	H	B	B	B	H	H	H	D	A	A	H	H	B	H
HS0192	HSSNP01850	H	H	B	H	A	A	A	D	A	H	B	B	B	A	B	B	H	B	H	B	H	B	A	H	H	H	H	B	B	-	B	H	A	D	H	B	B	B	B	B	H	D	A	A	H	H	H	H
HS0192	HSSNP01851	H	H	B	H	A	A	A	D	A	H	B	B	B	A	B	B	H	B	H	B	H	B	A	H	H	D	H	B	B	H	B	H	A	D	H	B	B	B	B	B	H	D	D	D	H	H	H	H
HS0192	HSSNP01852	D	H	B	H	A	D	A	D	D	H	B	B	B	A	B	B	H	B	H	B	H	B	A	H	H	H	H	B	B	H	B	H	D	A	H	B	B	B	B	-	H	D	A	D	H	H	H	H
HS0192	HSSNP01853	H	H	B	H	A	D	A	D	D	D	B	B	B	A	B	B	H	B	H	B	H	B	A	H	H	H	H	B	B	H	B	H	D	D	H	B	B	B	B	B	H	A	A	D	H	H	H	H
HS0192	HSSNP01854	H	H	B	H	A	D	A	A	D	H	B	B	B	A	B	B	H	B	H	B	H	B	A	H	H	H	H	B	B	H	B	H	A	A	H	B	B	B	B	-	H	A	A	A	H	H	H	H
HS0192	HSSNP01855	H	H	B	H	D	D	D	D	D	H	B	B	B	A	B	B	H	B	H	B	H	B	D	H	-	H	H	B	B	H	B	H	A	D	H	B	B	B	B	B	H	D	A	A	H	H	H	H
HS0192	HSSNP01856	H	H	B	H	A	A	A	A	D	D	B	B	B	A	B	B	H	B	H	B	H	B	A	H	H	D	H	B	B	H	B	H	A	D	H	B	B	B	B	-	H	D	A	A	H	H	H	H
HS0192	HSSNP01857	H	H	B	H	A	A	A	A	A	H	B	B	B	A	B	B	H	B	H	B	H	B	A	H	H	D	H	B	B	H	B	H	A	A	H	B	B	B	B	B	H	A	A	A	H	H	H	H
HS0192	HSSNP01858	H	H	B	H	A	A	A	A	A	H	B	B	B	A	B	B	H	B	H	B	H	B	A	H	H	H	H	B	B	H	B	H	A	A	H	B	B	B	B	B	H	A	D	A	H	H	H	H
HS0192	HSSNP01859	H	H	B	H	A	A	A	A	A	H	B	B	B	A	B	B	H	B	H	B	H	B	A	H	H	H	H	B	B	D	B	D	A	D	H	B	B	B	B	B	H	A	D	A	H	H	H	H
HS0192	HSSNP01860	H	H	B	H	A	A	D	A	A	H	B	B	B	A	B	B	H	B	H	B	H	B	A	H	H	H	H	B	B	H	B	H	A	-	H	B	B	B	B	B	H	D	A	A	H	H	H	H
HS0192	HSSNP01861	H	H	B	H	A	A	D	A	A	H	B	B	B	A	B	B	H	B	H	B	H	B	A	H	H	H	H	B	B	H	B	H	A	A	D	B	B	B	B	B	H	D	A	A	H	H	H	H
HS0193	HSSNP01862	H	H	B	H	A	A	A	A	D	H	B	B	B	H	H	B	H	B	H	B	H	B	A	H	H	H	H	H	H	H	B	H	A	D	H	B	B	B	H	-	H	D	A	A	H	H	H	B
HS0193	HSSNP01863	H	H	B	H	A	A	A	A	D	H	B	B	B	H	H	B	H	B	H	B	H	B	A	H	H	H	H	H	H	H	B	H	A	A	H	B	B	B	H	-	H	D	A	A	H	H	H	B
HS0193	HSSNP01864	H	H	B	H	A	A	A	A	A	H	B	B	B	H	H	B	H	B	H	B	H	B	A	H	H	H	H	H	H	H	B	D	A	A	H	B	B	B	H	H	H	A	A	A	H	D	H	B
HS0193	HSSNP01865	H	H	B	H	A	A	A	A	A	H	B	B	B	H	H	B	H	B	H	B	H	B	A	H	H	H	H	H	H	H	B	D	A	A	H	B	B	B	H	-	H	A	A	A	H	H	H	B
HS0193	HSSNP01866	H	H	B	H	A	A	A	A	D	H	B	B	B	H	H	B	H	B	H	B	H	B	A	H	H	H	H	H	H	H	B	H	A	A	H	B	B	B	H	H	H	D	A	A	H	H	H	B
HS0193	HSSNP01867	H	H	B	H	A	A	A	A	A	H	B	B	B	H	H	B	H	B	H	B	H	B	A	H	H	H	H	D	H	H	B	H	A	D	H	B	B	B	H	H	H	D	A	D	H	H	H	B
HS0193	HSSNP01868	H	H	B	H	A	A	A	A	D	-	B	B	B	H	H	B	H	B	H	B	H	B	A	H	H	H	H	H	H	H	B	H	A	D	H	B	B	B	H	H	H	D	A	A	H	H	H	B
HS0193	HSSNP01869	H	H	B	H	A	A	A	A	A	D	B	B	B	H	H	B	H	B	H	B	H	B	A	H	H	H	H	D	H	H	B	H	A	D	H	B	B	B	H	H	D	D	A	A	H	H	H	B
HS0193	HSSNP01870	D	H	B	H	A	A	A	A	A	D	B	B	B	H	H	B	H	B	H	B	H	B	A	H	H	H	H	D	H	H	B	H	A	-	H	B	B	B	H	H	H	D	A	A	H	H	H	B
HS0193	HSSNP01871	H	H	B	H	A	A	D	A	A	H	B	B	B	H	H	B	H	B	H	B	H	B	A	H	H	H	H	H	H	H	B	H	A	A	H	B	B	B	H	D	H	A	A	A	H	H	H	B
HS0193	HSSNP01872	H	H	B	H	A	D	A	A	A	H	B	B	B	H	H	B	H	B	H	B	H	B	A	H	H	H	H	H	H	H	B	H	A	D	H	B	B	B	H	-	H	D	A	A	H	H	H	B
HS0194	HSSNP01873	H	H	B	H	A	A	A	A	A	D	B	B	B	H	H	B	H	B	H	B	A	B	D	A	H	H	H	H	H	H	B	H	A	A	H	B	B	B	H	H	H	A	A	A	H	H	H	H
HS0194	HSSNP01874	H	H	B	H	A	A	A	A	A	D	B	B	B	H	H	B	H	B	H	B	A	B	A	A	H	H	H	H	H	H	B	H	A	D	H	B	B	B	H	H	H	A	A	A	H	H	D	H
HS0194	HSSNP01875	H	H	B	H	A	A	A	A	D	H	B	B	B	H	H	B	H	B	H	B	A	B	A	A	H	H	H	H	H	H	B	H	A	A	H	B	B	B	H	H	H	D	A	A	H	H	H	H
HS0194	HSSNP01876	H	H	B	H	A	D	A	A	D	H	B	B	B	H	H	B	H	B	H	B	A	B	A	A	H	H	D	H	H	H	B	H	A	A	H	B	B	B	H	H	H	D	A	A	H	H	H	H
HS0194	HSSNP01877	H	H	B	H	A	A	A	A	D	D	B	B	B	H	H	B	D	B	H	B	A	B	A	A	H	H	H	H	H	H	B	H	A	A	H	B	B	B	H	H	H	D	A	A	H	H	H	H
HS0194	HSSNP01878	H	H	B	H	A	A	A	A	D	H	B	B	B	H	H	B	H	B	H	B	A	B	A	A	H	D	H	H	H	H	B	H	A	A	H	B	B	B	H	D	H	A	A	A	H	H	H	H
HS0194	HSSNP01879	H	H	B	H	A	A	A	A	A	H	B	B	B	H	H	B	H	B	H	B	A	B	A	A	H	D	H	H	H	H	B	H	D	D	H	B	B	B	H	H	H	A	A	A	H	H	H	H
HS0194	HSSNP01880	H	H	B	H	A	A	A	A	A	H	B	B	B	H	H	B	H	B	H	B	A	B	A	A	H	H	H	H	H	H	B	H	A	D	H	B	B	B	H	H	H	A	A	A	H	H	H	H
HS0194	HSSNP01881	D	D	B	H	A	A	A	A	A	H	B	B	B	H	H	B	H	B	H	B	A	B	A	A	H	H	H	D	H	H	B	H	A	A	H	B	B	B	H	H	H	A	A	A	H	H	H	H
HS0195	HSSNP01882	H	H	B	H	A	A	A	A	D	D	B	B	B	B	H	B	B	B	H	H	H	H	A	H	H	H	H	H	H	H	B	H	A	D	D	B	B	B	H	B	H	D	A	A	H	H	H	H
HS0195	HSSNP01883	H	H	B	H	A	A	A	A	A	H	B	B	B	B	H	B	-	B	H	H	H	H	A	H	H	H	H	H	H	H	B	H	A	A	H	B	B	B	H	-	D	D	A	A	H	H	H	H
HS0195	HSSNP01884	H	H	B	H	A	A	A	A	D	H	B	B	B	B	H	B	-	B	H	H	H	H	A	H	H	H	H	H	H	H	B	H	A	A	H	B	B	B	H	B	H	D	A	A	H	H	H	H
HS0196	HSSNP01885	H	H	B	H	A	A	A	A	A	H	B	B	B	H	B	B	H	B	H	H	H	H	A	H	H	H	B	H	H	H	H	B	A	A	H	B	B	B	H	-	B	B	A	A	H	H	H	B
HS0197	HSSNP01886	H	H	H	H	A	A	D	A	D	H	B	B	B	H	H	B	A	B	H	H	H	H	A	H	H	H	H	H	H	H	H	H	A	A	H	B	B	B	H	H	H	D	A	A	H	H	H	H
HS0197	HSSNP01887	H	H	H	H	A	A	A	A	A	H	B	B	B	H	H	B	A	B	H	H	H	H	A	H	H	H	H	H	H	D	H	H	A	D	H	B	B	B	H	H	H	A	A	A	H	H	H	H
HS0197	HSSNP01888	H	H	H	H	A	A	A	A	D	H	B	B	B	H	H	B	A	B	H	H	H	H	A	H	H	D	H	D	H	H	H	H	A	A	H	B	B	B	H	D	D	D	A	A	H	H	H	H
HS0197	HSSNP01889	H	H	H	H	A	A	A	A	D	H	B	B	B	H	H	B	A	B	H	H	H	H	A	H	H	H	H	H	H	H	D	D	A	A	H	B	B	B	H	D	H	A	A	A	H	H	H	H
HS0198	HSSNP01890	B	H	H	H	A	A	A	A	A	D	B	B	B	H	H	B	A	B	H	H	H	H	A	H	H	H	H	H	-	H	H	B	A	A	H	B	B	B	H	H	H	A	A	A	H	H	H	H
HS0199	HSSNP01891	H	H	H	H	A	A	A	A	A	H	B	B	H	H	H	B	D	B	H	H	H	H	A	B	H	D	H	H	H	B	H	B	A	A	H	B	B	H	H	H	B	D	A	A	H	H	H	H
HS0199	HSSNP01892	H	H	H	H	A	A	A	A	A	H	B	B	H	H	H	B	A	B	H	H	H	H	A	B	H	A	H	H	H	B	H	B	A	A	H	B	B	H	H	H	B	A	A	A	H	H	H	H
HS0199	HSSNP01893	H	H	H	H	D	A	D	A	D	H	B	B	H	H	H	B	D	B	H	H	H	H	A	B	H	D	H	H	H	B	H	B	A	D	H	B	B	H	H	D	B	D	A	A	H	H	H	H
HS0200	HSSNP01894	H	H	H	B	A	-	-	-	-	-	-	B	B	-	B	B	-	B	B	B	B	-	-	-	H	B	-	-	-	H	-	-	-	B	-	B	B	-	-	B	-	A	-	-	H	H	-	H
HS0200	HSSNP01895	H	H	H	B	A	A	A	A	A	B	H	B	B	H	B	B	D	B	B	B	B	H	A	H	H	B	H	H	H	H	H	H	A	D	H	B	B	H	H	B	H	D	A	A	H	H	H	H
HS0200	HSSNP01896	H	H	H	B	A	A	A	A	A	-	H	B	B	H	B	B	A	B	B	B	B	H	D	D	H	B	H	-	H	H	H	H	A	B	H	B	B	H	H	B	H	D	A	A	H	H	H	H
HS0200	HSSNP01897	H	H	H	B	A	D	D	D	D	B	H	B	B	H	B	B	A	B	B	B	B	H	A	H	H	B	H	H	H	H	H	H	D	B	H	B	B	H	H	B	H	D	D	A	H	H	H	H
HS0201	HSSNP01898	H	A	B	B	A	A	H	A	H	H	H	B	B	H	H	B	A	B	H	B	H	A	A	H	H	H	H	H	B	H	H	H	A	A	H	B	B	A	A	H	A	D	A	A	H	H	A	B
HS0201	HSSNP01899	H	A	B	B	A	A	H	A	-	H	H	B	B	H	H	B	A	B	H	B	D	A	A	H	H	H	H	H	B	H	H	D	A	A	H	B	B	A	A	H	A	D	A	A	H	H	A	B
HS0201	HSSNP01900	H	D	B	B	A	A	H	A	H	H	H	B	B	H	H	B	D	B	H	B	H	A	A	H	H	H	H	H	B	H	H	H	A	A	H	B	B	A	A	H	A	D	A	A	H	H	A	B
HS0201	HSSNP01901	H	A	B	B	A	A	H	A	H	H	H	B	B	H	H	B	A	B	H	B	H	A	D	H	H	H	H	H	B	H	H	H	D	A	H	B	B	A	A	H	A	D	A	A	H	H	A	B
HS0201	HSSNP01902	H	A	B	B	A	A	H	A	H	D	H	B	B	H	H	B	A	B	H	B	H	A	A	H	H	H	D	H	B	H	H	H	D	A	H	B	B	A	D	H	D	A	A	A	H	H	A	B
HS0201	HSSNP01903	H	A	B	B	A	D	H	A	H	H	H	B	B	H	H	B	A	B	H	B	H	A	A	D	H	D	H	H	B	D	H	H	A	A	H	B	B	A	A	H	D	D	A	A	H	D	A	B
HS0201	HSSNP01904	H	A	B	B	A	D	H	D	H	H	H	B	B	H	H	B	D	B	H	B	H	A	A	H	H	H	H	H	B	H	H	D	A	A	H	B	B	A	A	-	A	D	A	A	H	H	A	B
HS0201	HSSNP01905	H	A	B	B	A	D	H	D	H	H	H	B	B	H	H	B	D	B	H	B	H	A	A	H	H	H	H	H	B	H	H	H	A	A	H	B	B	A	A	-	A	D	A	A	H	H	A	B
HS0201	HSSNP01906	H	D	B	B	A	A	H	A	H	H	H	B	B	H	H	B	D	B	H	B	H	A	A	H	H	H	H	H	B	H	H	H	A	A	H	B	B	A	A	-	D	D	D	A	H	H	A	B
HS0202	HSSNP01907	H	A	B	H	A	A	B	A	H	-	B	B	B	H	B	B	D	B	H	B	A	A	A	H	H	H	H	H	H	H	H	H	A	A	D	B	B	A	D	B	A	A	A	A	H	H	H	H
HS0202	HSSNP01908	H	A	B	H	A	A	B	A	H	B	B	B	B	H	B	B	D	B	H	B	A	A	A	H	H	H	H	H	H	D	H	H	A	A	H	B	B	A	D	B	A	A	A	A	H	H	H	H
HS0202	HSSNP01909	H	A	B	H	A	A	B	D	H	B	B	B	B	H	B	B	D	B	H	B	A	A	D	H	H	H	H	H	H	H	H	H	D	-	H	B	B	A	A	-	D	D	D	A	H	H	D	H
HS0202	HSSNP01910	H	A	B	H	A	A	B	A	H	B	B	B	B	H	B	B	D	B	H	B	A	A	A	H	H	H	H	H	H	D	H	H	A	D	H	B	B	A	A	B	D	D	A	A	H	H	H	H
HS0202	HSSNP01911	H	A	B	H	A	A	B	A	H	B	B	B	B	H	B	B	A	B	H	B	A	A	A	H	H	H	H	H	H	H	H	H	A	A	H	B	B	A	A	-	D	A	A	A	H	H	H	H
HS0203	HSSNP01912	H	A	B	H	A	A	B	A	H	H	B	B	B	H	B	B	A	B	H	B	A	H	A	H	H	H	H	H	H	H	H	H	A	D	H	B	B	A	D	D	D	A	A	A	H	H	H	H
HS0203	HSSNP01913	D	A	B	H	A	D	B	A	H	H	B	B	B	H	B	B	D	B	H	B	A	D	A	H	H	H	H	H	H	H	D	H	D	D	H	B	B	A	A	B	D	D	A	A	H	H	H	H
HS0203	HSSNP01914	H	A	B	H	A	A	B	A	H	H	B	B	B	H	B	B	D	B	H	B	A	H	A	H	H	H	H	H	H	H	H	H	D	D	H	B	B	A	A	B	-	D	A	A	H	D	H	H
HS0203	HSSNP01915	H	A	B	H	A	A	B	A	H	H	B	B	B	H	B	B	D	B	H	B	A	H	A	H	H	H	H	H	H	H	D	H	A	D	H	B	B	A	A	-	A	D	A	A	H	D	H	H
HS0203	HSSNP01916	H	A	B	H	A	A	B	A	H	H	B	B	B	H	B	B	D	B	H	B	A	H	A	H	H	H	H	H	H	H	D	H	A	D	H	B	B	A	A	B	A	D	A	A	H	D	H	H
HS0204	HSSNP01917	H	D	H	H	A	A	B	A	H	H	H	B	H	H	B	H	D	B	H	A	B	H	A	H	B	H	H	H	H	H	H	H	A	A	H	B	B	B	A	D	D	D	A	A	H	H	H	H
HS0204	HSSNP01918	H	A	H	H	A	A	B	A	H	H	H	B	H	H	B	H	A	B	H	A	B	H	A	H	B	H	H	H	H	H	D	H	A	A	H	B	B	B	A	D	D	D	A	A	H	H	H	H
HS0204	HSSNP01919	H	A	H	H	A	A	B	A	H	H	H	B	H	H	B	H	A	B	H	A	B	H	A	H	B	H	H	H	H	H	H	H	A	A	H	B	B	B	A	D	A	D	A	A	H	H	H	H
HS0204	HSSNP01920	H	A	H	H	A	A	B	A	H	H	H	B	H	H	B	H	A	B	H	A	B	H	A	H	B	H	H	H	H	-	H	H	A	A	H	B	B	B	A	D	A	A	A	A	H	H	H	H
HS0204	HSSNP01921	H	A	H	H	A	D	B	A	H	H	H	B	H	H	B	-	A	B	H	A	B	H	A	H	B	H	H	H	H	H	H	H	A	A	D	B	B	B	A	D	D	D	A	A	H	H	H	H
HS0204	HSSNP01922	H	A	H	H	A	A	B	A	H	H	H	B	H	H	B	H	A	B	H	A	B	H	A	H	B	H	H	H	H	H	H	H	A	A	H	B	B	B	A	D	A	A	A	A	H	H	H	H
HS0204	HSSNP01923	H	A	H	H	A	A	B	A	H	H	H	B	H	H	B	H	A	B	H	A	B	H	A	D	B	D	H	H	H	H	H	H	A	A	H	B	B	B	A	-	A	A	A	A	H	H	H	H
HS0204	HSSNP01924	H	A	H	H	A	A	B	A	H	D	H	B	H	H	B	H	A	B	H	A	B	H	A	H	B	H	H	H	H	H	H	H	A	A	H	B	B	B	A	D	D	D	A	A	H	H	H	H
HS0204	HSSNP01925	H	D	H	H	A	A	B	A	H	H	H	B	H	H	B	H	D	B	H	A	B	H	A	H	B	D	H	D	H	D	H	H	A	A	H	B	B	B	D	H	D	D	A	A	H	H	H	H
HS0204	HSSNP01926	H	A	H	H	A	A	B	A	H	D	H	B	H	H	B	H	A	B	H	A	B	H	A	H	B	H	H	D	H	H	H	H	A	A	H	B	B	B	A	H	D	A	A	A	H	H	D	H
HS0204	HSSNP01927	H	A	H	H	A	A	B	A	H	H	H	B	H	H	B	H	D	B	H	A	B	H	A	H	B	H	H	H	H	H	H	H	A	A	H	B	B	B	A	H	D	D	A	A	H	H	H	H
HS0204	HSSNP01928	H	A	H	H	A	A	B	D	H	H	H	B	H	H	B	H	D	B	H	A	B	H	A	H	B	D	H	H	H	H	H	H	A	A	H	B	B	B	A	H	D	A	A	A	H	H	H	H
HS0204	HSSNP01929	H	D	H	H	A	A	B	D	H	H	H	B	H	H	B	H	D	B	H	A	B	H	A	H	B	H	H	H	H	H	H	H	A	D	H	B	B	B	A	H	D	D	A	A	H	H	H	H
HS0204	HSSNP01930	H	A	H	H	D	A	B	D	D	-	H	B	H	H	B	H	D	B	H	A	B	H	A	H	B	-	H	H	H	D	H	H	A	D	H	B	B	B	A	-	A	D	A	A	H	H	H	H
HS0204	HSSNP01931	H	A	H	H	A	A	B	A	H	H	H	B	H	H	B	H	A	B	H	A	B	H	A	H	B	H	H	H	H	H	H	H	A	A	H	B	B	B	A	D	A	A	A	A	H	H	H	H
HS0204	HSSNP01932	H	A	H	H	A	A	B	A	H	H	H	B	H	H	B	H	A	B	H	A	B	H	A	H	B	H	H	H	H	H	H	H	A	A	H	B	B	B	A	D	A	A	A	A	H	H	H	H
HS0205	HSSNP01933	H	A	B	H	A	D	B	A	H	H	B	B	B	D	H	H	A	B	H	A	B	H	A	H	B	H	H	D	H	H	H	H	A	A	H	B	B	B	A	D	D	D	D	A	H	B	H	B
HS0205	HSSNP01934	H	A	B	H	A	D	B	A	H	H	B	B	B	H	H	H	D	B	H	A	B	H	A	H	B	H	H	H	H	H	H	H	A	A	H	B	B	B	A	-	D	A	D	A	H	B	H	B
HS0205	HSSNP01935	H	A	B	H	A	A	B	A	H	H	B	B	B	D	H	H	D	B	D	A	B	H	A	H	B	H	H	H	H	H	H	H	A	A	H	B	B	B	A	H	-	A	A	A	H	B	H	B
HS0205	HSSNP01936	H	A	B	H	A	A	B	D	H	-	B	B	B	H	H	H	D	B	H	A	B	H	A	H	B	H	H	H	H	H	H	H	A	A	H	B	B	B	D	H	D	D	A	A	H	B	H	B
HS0205	HSSNP01937	H	A	B	H	A	A	B	A	H	H	B	B	B	H	H	H	A	B	H	A	B	H	A	H	B	-	H	H	H	H	H	H	A	D	H	B	B	B	A	H	A	-	A	A	H	B	H	B
HS0205	HSSNP01938	H	A	B	H	A	A	B	A	H	H	B	B	B	D	H	H	A	B	H	A	B	H	A	H	B	H	H	H	H	H	H	H	A	A	H	B	B	B	A	H	A	D	A	A	H	B	H	B
HS0205	HSSNP01939	H	A	B	H	A	A	B	D	D	H	B	B	B	H	H	H	D	B	H	D	B	H	A	H	B	H	H	H	H	H	H	H	A	A	D	B	B	B	A	H	D	D	A	A	H	B	H	B
HS0206	HSSNP01940	H	A	H	H	A	A	B	A	H	H	H	B	H	H	H	H	D	B	H	H	H	B	A	H	H	H	H	D	A	H	H	H	A	A	H	B	B	B	A	-	A	D	A	A	H	B	H	B
HS0206	HSSNP01941	H	A	H	H	A	A	B	A	H	D	H	B	H	H	H	H	D	B	H	H	H	B	A	H	H	H	H	H	A	H	H	H	A	A	H	B	B	B	A	H	A	A	-	A	H	B	H	B
HS0206	HSSNP01942	H	A	H	H	A	A	B	A	H	D	H	B	H	H	H	H	D	B	H	H	H	B	A	H	H	H	H	H	A	H	H	H	A	D	H	B	B	B	A	H	A	D	A	A	H	B	H	B
HS0206	HSSNP01943	H	A	H	H	A	A	B	D	H	H	H	B	H	H	H	D	A	B	H	H	H	B	A	H	H	H	H	H	A	H	H	H	D	A	H	B	B	B	A	H	D	-	D	A	H	B	H	B
HS0206	HSSNP01944	H	A	H	H	A	A	B	A	H	H	H	B	H	H	H	H	A	B	H	H	H	B	A	H	H	H	H	H	A	H	H	H	A	D	H	B	B	B	A	H	D	D	A	A	H	B	H	B
HS0206	HSSNP01945	H	A	D	H	D	A	B	A	H	H	H	B	H	H	H	H	D	B	H	H	H	B	A	H	D	H	H	H	A	D	H	H	A	A	H	B	B	B	A	D	A	D	A	A	H	B	H	B
HS0206	HSSNP01946	H	A	H	H	A	A	B	A	H	H	H	B	H	H	H	H	D	B	H	H	H	B	A	H	H	H	H	H	A	H	H	H	A	D	H	B	B	B	A	D	D	D	A	A	H	B	H	B
HS0206	HSSNP01947	H	A	H	H	A	A	B	A	H	H	H	B	H	H	H	H	D	B	H	H	H	B	A	H	H	H	H	H	A	H	H	H	A	D	H	B	B	B	A	H	D	D	A	A	H	B	H	B
HS0206	HSSNP01948	H	A	H	H	A	D	B	A	H	H	H	B	H	H	H	H	A	B	H	H	H	B	A	H	H	H	H	H	A	H	H	H	A	A	H	B	B	B	A	H	D	D	A	A	H	B	H	B
HS0207	HSSNP01949	H	A	H	H	A	A	B	A	H	-	H	B	H	B	H	H	A	B	H	H	H	B	A	H	H	H	H	H	A	H	H	H	A	D	H	B	B	B	A	H	D	D	A	A	H	B	H	B
HS0207	HSSNP01950	H	A	H	H	A	D	B	A	H	H	H	B	H	B	H	H	A	B	H	H	H	B	A	H	H	H	H	H	A	H	H	H	A	-	H	B	B	B	A	H	D	A	A	A	H	B	H	B
HS0207	HSSNP01951	H	A	H	H	A	A	B	A	H	H	H	B	H	B	H	H	D	B	H	H	H	B	A	-	H	H	H	H	A	H	H	H	A	-	H	B	B	B	D	H	D	A	A	A	H	B	H	B
HS0207	HSSNP01952	H	D	H	H	A	A	B	A	H	H	H	B	H	B	H	H	A	B	H	H	H	B	A	H	H	H	H	H	A	H	H	H	A	D	H	B	B	B	A	H	A	A	A	A	H	B	H	B
HS0207	HSSNP01953	H	A	H	H	A	A	B	A	D	H	H	B	H	B	H	H	A	B	H	H	H	B	A	H	H	H	H	H	A	H	H	H	A	D	H	B	B	B	A	H	D	A	A	A	H	B	H	B
HS0207	HSSNP01954	H	D	H	H	A	A	B	A	H	H	H	B	H	B	H	H	D	B	H	H	H	B	A	D	H	H	H	H	A	H	H	H	A	A	H	B	B	B	A	-	A	D	A	A	H	B	H	B
HS0207	HSSNP01955	H	D	H	H	A	A	B	D	H	H	H	B	H	B	H	H	A	B	H	H	H	B	A	D	H	H	H	H	A	H	H	H	A	A	H	B	B	B	A	H	A	D	A	A	H	B	H	B
HS0207	HSSNP01956	H	D	H	H	A	A	B	D	H	H	H	B	H	B	H	H	A	B	H	H	H	B	A	D	H	H	H	H	A	H	H	H	A	A	H	B	B	B	A	H	A	D	A	A	H	B	H	B
HS0207	HSSNP01957	H	A	H	H	A	A	B	D	H	H	H	B	H	B	H	H	D	B	H	H	H	B	A	H	H	H	H	H	A	H	H	H	A	A	H	B	B	B	D	D	A	D	A	A	H	B	H	B
HS0207	HSSNP01958	H	A	H	H	A	A	B	A	H	-	D	B	H	B	H	H	D	B	H	H	H	B	A	H	H	H	H	H	A	H	H	H	A	A	H	B	B	B	A	H	D	D	A	A	H	B	H	B
HS0207	HSSNP01959	H	A	H	H	A	A	B	A	H	H	H	B	H	B	H	H	A	B	H	H	H	B	A	H	H	H	H	H	A	H	H	D	A	D	H	B	B	B	A	H	D	D	A	A	H	B	H	B
HS0208	HSSNP01960	H	A	H	H	A	A	H	A	B	H	H	B	H	B	B	H	D	B	H	B	B	B	A	H	B	-	A	H	A	H	H	H	A	A	H	B	B	H	D	H	D	D	A	A	H	H	H	B
HS0208	HSSNP01961	H	A	H	H	A	A	H	A	B	D	H	B	H	B	B	H	D	B	H	B	B	B	A	H	B	D	A	H	A	H	H	H	A	A	H	B	B	H	A	H	D	D	A	A	D	H	H	B
HS0208	HSSNP01962	H	A	H	H	A	A	H	A	B	H	H	B	H	B	B	H	A	B	H	B	B	B	A	H	B	H	A	H	A	H	H	H	A	A	H	B	B	H	A	H	A	D	A	A	H	H	H	B
HS0208	HSSNP01963	H	A	H	H	A	A	H	A	B	H	H	B	H	B	B	H	D	B	H	B	B	B	A	H	B	H	A	H	A	H	H	H	A	A	H	B	B	H	A	H	A	D	A	A	H	H	H	B
HS0208	HSSNP01964	H	A	H	H	A	A	H	A	B	H	H	B	H	B	B	H	D	B	H	B	B	B	A	H	B	H	A	H	A	H	H	H	A	D	H	B	B	H	A	H	A	D	A	A	H	H	H	B
HS0208	HSSNP01965	H	A	H	H	A	A	H	A	B	H	H	B	H	B	B	H	D	B	H	B	B	B	A	H	B	H	A	H	A	H	H	D	A	D	H	B	B	H	A	H	A	A	A	A	H	H	H	B
HS0208	HSSNP01966	H	A	H	H	A	A	H	A	B	H	H	B	H	B	B	H	A	B	H	B	B	B	A	H	B	H	A	H	A	D	H	D	A	D	H	B	B	H	A	-	D	D	A	A	H	H	H	B
HS0208	HSSNP01967	H	A	H	H	A	A	H	A	B	H	H	B	H	B	B	H	A	B	H	B	B	B	A	H	B	H	A	H	A	-	H	D	A	D	H	B	B	H	A	H	D	D	A	A	H	H	H	B
HS0208	HSSNP01968	H	A	H	H	A	A	H	A	B	H	H	B	H	B	B	H	D	B	H	B	B	B	A	H	B	H	A	H	A	H	H	H	A	D	H	B	B	H	A	H	D	D	A	A	H	H	H	B
HS0209	HSSNP01969	H	A	H	H	A	A	H	A	B	H	A	B	H	B	B	H	A	B	H	B	B	B	A	H	B	H	H	B	H	-	H	H	A	D	H	B	B	H	A	D	D	A	A	A	H	H	H	B
HS0209	HSSNP01970	H	A	H	H	A	A	H	A	B	H	A	B	H	B	B	H	A	B	H	B	B	B	A	H	B	H	H	B	H	-	H	H	A	A	H	B	B	H	A	D	D	A	A	A	H	D	H	B
HS0209	HSSNP01971	D	A	H	H	A	A	H	A	B	H	A	B	H	B	B	H	A	B	H	B	B	B	A	H	B	H	H	B	H	B	H	H	A	A	H	B	B	H	A	D	D	A	A	A	H	D	H	B
HS0209	HSSNP01972	H	A	H	H	A	A	H	A	B	H	A	B	H	B	B	H	A	B	H	B	B	B	A	H	B	H	H	B	H	B	H	H	A	D	H	B	B	H	A	D	D	D	A	A	H	H	H	B
HS0209	HSSNP01973	H	A	H	H	A	A	H	A	B	H	A	B	H	B	B	H	A	B	H	B	B	B	A	H	B	H	H	B	H	B	H	H	A	A	H	B	B	H	A	H	D	D	A	A	H	H	H	B
HS0209	HSSNP01974	H	A	H	H	A	D	H	A	B	H	A	B	H	B	B	H	A	B	H	B	B	B	A	H	B	H	H	B	H	B	H	H	A	A	H	B	B	H	A	D	D	A	A	D	H	H	H	B
HS0209	HSSNP01975	H	A	H	H	A	D	H	A	B	H	A	B	H	B	B	H	A	B	H	B	B	B	A	H	B	H	D	B	H	B	H	H	A	D	H	B	B	H	A	H	D	D	A	D	H	H	H	B
HS0209	HSSNP01976	H	A	H	H	A	D	H	A	B	H	A	B	H	B	B	H	A	B	H	B	B	B	A	H	B	H	D	B	H	B	H	H	A	D	H	B	B	H	A	H	D	D	A	D	H	H	H	B
HS0209	HSSNP01977	H	D	H	H	A	D	H	A	B	D	A	B	H	B	B	H	D	B	H	B	B	B	A	H	B	H	H	B	H	B	H	H	D	A	H	B	B	H	D	H	A	A	A	A	H	H	H	B
HS0209	HSSNP01978	H	D	H	H	A	D	H	A	B	D	A	B	H	B	B	H	D	B	H	B	B	B	A	H	B	H	H	B	H	B	H	H	D	A	H	B	B	H	D	H	A	A	A	A	H	H	H	B
HS0210	HSSNP01979	H	A	H	H	A	A	H	A	B	D	H	B	H	H	B	H	A	B	H	B	B	H	A	H	H	H	H	H	H	B	H	H	A	A	H	B	B	H	A	B	A	A	A	A	H	H	H	B
HS0210	HSSNP01980	H	A	H	H	A	A	H	D	B	H	H	B	H	H	B	H	A	B	H	B	B	H	A	H	H	H	H	H	H	D	H	H	A	D	H	B	B	H	A	B	D	A	A	A	H	H	H	B
HS0210	HSSNP01981	H	A	H	H	A	A	H	-	D	H	H	B	H	H	B	H	D	B	H	B	B	H	A	H	H	H	H	H	H	B	H	H	A	D	H	B	B	H	A	B	A	A	A	A	H	H	H	B
HS0210	HSSNP01982	H	A	H	H	A	A	H	A	D	H	H	B	H	H	B	H	D	B	H	B	B	H	A	H	H	H	H	H	H	B	H	H	A	A	H	B	B	H	A	B	A	D	A	A	H	H	H	B
HS0210	HSSNP01983	H	D	H	H	A	A	H	D	B	D	H	B	H	H	B	H	D	B	H	B	B	H	A	H	H	H	H	H	H	B	H	H	A	A	H	B	B	H	A	B	A	D	A	A	H	H	H	B
HS0210	HSSNP01984	H	D	H	H	A	A	H	A	B	D	H	B	H	H	B	H	A	B	H	B	B	H	A	H	H	D	H	H	H	B	H	H	A	D	H	B	B	H	A	B	D	A	A	A	H	H	H	B
HS0210	HSSNP01985	H	A	H	H	A	A	H	A	B	D	H	B	H	D	B	H	A	B	H	B	B	H	D	H	H	H	H	H	H	B	H	H	A	D	H	B	B	H	A	B	D	D	A	A	H	H	H	B
HS0210	HSSNP01986	H	A	H	H	A	A	H	A	B	D	H	B	H	D	B	H	A	B	H	B	B	H	A	H	H	H	H	H	H	B	H	H	A	D	H	B	B	H	A	B	A	A	A	D	H	H	H	B
HS0210	HSSNP01987	H	A	H	H	A	A	H	A	B	D	H	B	H	H	B	H	A	B	H	B	B	H	A	H	H	H	H	H	H	B	H	H	A	D	H	B	B	H	D	B	A	A	A	A	H	H	H	B
HS0210	HSSNP01988	H	D	H	H	A	A	H	A	B	-	H	B	H	H	B	H	A	B	H	B	B	H	A	H	H	H	H	H	H	B	H	H	A	D	H	B	B	H	D	B	A	D	A	A	H	H	H	B
HS0210	HSSNP01989	H	D	H	H	A	A	H	A	B	D	H	B	H	H	B	H	A	B	H	B	B	H	A	H	H	H	H	H	H	B	H	H	D	D	H	B	B	H	A	B	A	D	A	A	H	H	H	B
HS0211	HSSNP01990	H	D	H	H	A	A	A	A	H	H	H	B	H	H	B	H	D	B	H	B	B	H	A	H	H	H	H	H	H	B	H	H	D	A	B	B	B	B	A	H	A	A	A	A	H	H	H	B
HS0211	HSSNP01991	H	A	H	H	A	D	A	A	H	H	H	B	H	H	B	H	A	B	H	B	B	H	A	D	H	H	H	H	H	B	H	H	A	D	B	B	B	B	A	D	A	A	A	A	H	H	H	B
HS0211	HSSNP01992	H	A	H	H	A	A	A	A	H	H	H	B	H	H	B	H	D	B	H	B	B	H	A	H	H	H	H	H	H	B	H	H	A	A	B	B	B	B	A	D	D	D	A	D	H	H	H	B
HS0211	HSSNP01993	H	A	H	H	A	A	A	A	H	H	H	B	H	H	B	H	D	B	H	B	B	H	A	H	H	H	H	H	H	B	H	H	A	A	B	B	B	B	A	D	D	A	A	D	H	H	H	B
HS0211	HSSNP01994	H	A	H	H	A	A	A	A	H	H	H	B	H	H	B	H	D	B	H	B	B	H	A	H	H	H	H	H	H	D	H	H	A	D	B	B	B	B	A	H	D	A	A	A	H	H	H	B
HS0211	HSSNP01995	H	A	H	H	A	A	A	A	H	H	H	B	H	H	B	H	D	B	H	B	B	H	A	H	H	H	H	H	H	D	H	H	A	D	B	B	B	B	A	H	D	A	A	A	H	H	H	B
HS0211	HSSNP01996	H	A	H	H	A	A	A	D	H	H	H	B	H	H	B	D	D	B	H	B	B	H	A	H	H	H	H	H	H	D	H	H	A	A	B	B	B	B	D	H	D	-	A	A	H	H	H	B
HS0211	HSSNP01997	H	-	H	H	A	A	A	A	H	H	H	B	H	H	B	D	D	B	H	B	-	H	A	H	H	H	H	H	H	D	H	H	A	A	B	B	B	B	D	D	D	-	A	A	H	H	H	B
HS0211	HSSNP01998	H	A	H	H	A	A	A	A	H	H	H	B	H	H	B	H	D	B	H	B	B	H	A	H	H	H	H	H	H	-	H	H	A	A	B	B	B	B	A	D	D	D	A	D	H	H	H	B
[truncated: 13,277 more rows]
[truncated: 72 more columns]
