# Supplementary material for: Ultra-dense SNP genetic map construction and identification of SiDt gene controlling the determinate growth habit in Sesamum indicum L
Source: Sci Rep. 2016 Aug 16;6:31556. doi: 10.1038/srep31556 (PMC4985745; doi:10.1038/srep31556)
Supplement: Supplementary Table S2-2 [file srep31556-s4.xls]

## Sheet: Sheet1
Supplementary Table S2-2 Genotyping matrix information of bin and SNP markers in the F2 progeny
Bin marker name	SNP marker name	YJ001	YJ002	YJ003	YJ004	YJ005	YJ006	YJ007	YJ008	YJ009	YJ010	YJ011	YJ012	YJ013	YJ014	YJ015	YJ016	YJ017	YJ018	YJ019	YJ020	YJ021	YJ022	YJ023	YJ024	YJ025	YJ026	YJ027	YJ028	YJ029	YJ030	YJ031	YJ032	YJ033	YJ034	YJ035	YJ036	YJ037	YJ038	YJ039	YJ040	YJ041	YJ042	YJ043	YJ044	YJ045	YJ046	YJ047	YJ048
HS1551	HSSNP15275	A	A	H	B	H	H	H	D	H	D	A	H	H	B	H	B	H	H	B	A	A	H	H	H	B	D	H	H	A	A	B	H	A	A	B	D	H	H	B	B	H	H	H	H	B	B	H	B
HS1551	HSSNP15276	A	A	H	B	H	H	H	A	H	A	A	H	H	B	H	B	H	H	B	A	A	H	H	H	B	H	H	H	A	A	B	H	A	A	B	A	H	H	C	C	H	C	H	H	B	B	H	B
HS1551	HSSNP15277	A	A	H	B	H	H	H	A	H	A	A	H	H	B	H	B	H	H	B	A	A	H	H	H	C	H	H	H	A	A	C	H	A	A	B	A	H	H	B	C	C	H	H	H	B	B	H	B
HS1551	HSSNP15278	A	A	H	B	H	H	H	A	H	D	A	H	H	B	H	B	H	H	B	A	A	H	H	H	B	H	H	H	A	D	B	H	A	A	B	A	H	H	B	B	H	H	H	H	B	B	H	B
HS1551	HSSNP15279	D	A	H	B	H	H	H	A	D	D	A	H	H	B	H	B	D	H	B	A	A	H	H	H	B	D	H	H	A	D	B	H	A	D	B	A	H	H	B	B	H	H	H	H	B	B	H	B
HS1551	HSSNP15280	D	A	H	B	H	H	H	A	H	D	A	D	H	B	H	B	H	H	B	A	A	H	H	H	B	H	H	D	A	A	B	H	A	D	B	A	H	H	B	B	H	H	H	H	B	B	H	B
HS1551	HSSNP15281	A	A	H	B	H	H	H	A	H	D	A	H	H	B	H	B	H	H	B	A	A	H	H	H	B	H	H	H	D	D	B	H	A	A	B	D	H	H	B	B	H	D	H	H	B	B	H	B
HS1551	HSSNP15282	A	A	H	B	H	H	H	A	H	A	A	C	H	B	H	B	H	H	B	A	A	H	H	H	B	H	H	H	A	A	B	H	A	A	B	A	H	H	B	C	H	H	H	H	B	B	H	B
HS1552	HSSNP15283	D	A	H	B	H	A	A	A	H	A	A	H	H	B	H	B	H	D	B	A	A	A	H	H	B	H	H	H	A	H	B	A	A	A	B	A	A	A	B	B	H	H	H	A	B	B	H	B
HS1552	HSSNP15284	A	A	H	B	H	A	A	A	H	D	A	H	H	B	H	B	H	A	B	A	A	A	H	H	B	-	H	H	A	-	B	A	A	D	B	A	A	A	B	-	H	H	H	A	B	B	H	B
HS1552	HSSNP15285	D	A	H	B	H	A	A	A	H	D	A	D	H	B	H	B	H	D	B	A	A	A	H	H	B	H	H	D	A	-	B	A	A	A	B	A	A	A	B	B	H	H	H	A	B	B	H	B
HS1552	HSSNP15286	D	A	H	B	H	A	A	D	H	D	A	H	H	B	H	B	H	A	B	A	A	A	H	H	B	H	H	H	A	D	B	A	A	D	B	A	A	A	B	B	H	H	H	A	B	B	H	B
HS1552	HSSNP15287	A	A	H	C	H	A	A	A	H	A	A	H	H	B	H	B	H	A	B	A	A	A	H	H	B	H	H	H	A	H	B	A	A	A	B	A	A	A	C	C	H	H	H	A	B	B	H	B
HS1553	HSSNP15288	A	B	H	H	B	H	H	A	D	D	A	H	-	B	B	B	H	A	H	D	H	H	H	B	B	H	H	H	A	D	B	H	D	D	B	D	B	H	B	-	H	A	H	H	B	B	H	B
HS1553	HSSNP15289	A	B	H	H	B	H	H	A	D	D	D	H	-	B	B	B	H	A	H	D	H	H	H	B	B	H	H	H	A	D	B	H	D	A	B	D	B	H	B	-	H	A	H	H	B	B	H	B
HS1553	HSSNP15290	-	B	H	D	B	D	H	D	-	-	D	D	D	D	B	D	H	A	D	A	H	D	H	B	D	D	-	-	-	-	D	H	-	A	D	A	-	D	D	-	H	A	D	D	D	D	H	D
HS1553	HSSNP15291	-	B	H	D	B	D	H	D	-	-	D	D	D	D	B	D	H	A	D	A	H	D	H	B	D	D	-	-	-	-	D	H	-	-	B	A	-	H	D	-	H	A	D	D	D	D	H	D
HS1553	HSSNP15292	-	C	H	H	B	H	H	A	-	-	C	C	C	B	C	B	H	A	H	A	-	H	H	B	C	H	-	H	-	A	C	H	A	-	C	A	B	-	B	-	H	A	C	C	B	C	-	C
HS1553	HSSNP15293	-	C	H	C	C	H	C	A	-	-	C	C	C	B	C	C	C	A	H	A	-	C	H	C	B	H	-	H	-	A	B	H	A	-	C	A	C	C	C	-	C	A	C	H	C	C	-	B
HS1553	HSSNP15294	A	C	C	H	B	H	C	A	H	-	C	H	C	C	C	C	C	-	H	A	C	C	C	C	B	H	H	H	-	A	B	H	A	-	C	-	C	C	C	-	C	A	C	H	C	C	-	B
HS1553	HSSNP15295	A	-	C	H	B	C	C	-	H	-	A	C	C	C	C	C	C	-	H	C	C	C	H	C	C	H	H	H	C	-	B	-	A	-	B	-	C	C	C	-	C	-	C	C	C	B	H	B
HS1554	HSSNP15296	-	-	-	B	-	-	-	-	-	-	-	-	-	C	-	B	-	-	B	-	-	-	-	H	C	-	-	-	-	-	C	-	-	-	B	A	-	-	B	C	-	A	-	-	B	B	-	C
HS1554	HSSNP15297	A	A	H	B	H	H	H	A	C	A	A	H	H	C	H	B	H	A	B	A	A	H	H	H	C	H	H	H	A	A	C	H	A	A	B	A	H	H	B	C	H	A	H	H	B	B	H	C
HS1554	HSSNP15298	A	A	H	B	H	H	H	A	C	A	A	H	H	B	H	B	H	A	B	A	A	H	H	H	B	H	C	H	A	A	C	H	A	A	B	A	H	H	B	C	H	A	H	H	B	B	H	B
HS1554	HSSNP15299	A	A	H	C	H	H	H	A	H	A	A	H	H	C	H	B	H	A	B	A	A	H	H	H	C	H	H	H	A	A	C	H	A	A	C	A	H	H	-	C	H	A	H	H	B	B	H	C
HS1554	HSSNP15300	A	A	H	C	H	H	H	A	H	A	A	H	H	C	H	B	H	A	B	A	A	H	H	H	C	H	H	H	A	A	C	H	A	A	C	A	H	H	C	C	C	A	H	H	B	B	H	C
HS1555	HSSNP15301	D	A	H	-	D	D	H	A	H	D	A	D	A	-	H	-	-	A	B	A	A	H	A	D	-	D	H	D	A	A	B	H	A	A	B	A	D	H	-	-	H	H	D	D	B	B	D	-
HS1555	HSSNP15302	A	A	H	B	H	H	H	A	H	A	A	H	A	B	H	C	-	A	C	A	A	H	A	H	C	H	H	H	A	A	C	H	A	A	B	A	H	H	C	C	C	H	H	H	C	C	H	B
HS1555	HSSNP15303	D	D	H	B	H	H	H	D	H	D	D	H	D	B	H	B	H	A	B	A	A	H	D	H	B	H	H	H	A	A	B	H	D	D	B	D	H	H	B	-	H	H	H	H	B	B	D	B
HS1555	HSSNP15304	A	A	H	C	H	H	H	A	H	A	A	H	A	C	H	C	H	A	C	A	A	H	A	-	B	H	H	H	A	A	C	H	A	A	B	A	H	H	B	-	C	C	H	H	C	C	H	-
HS1555	HSSNP15305	A	A	C	C	H	H	H	A	H	A	A	H	A	B	H	C	H	A	-	A	A	H	A	H	C	-	H	H	A	A	C	H	A	A	C	A	H	H	C	B	H	C	H	H	C	B	H	B
HS1555	HSSNP15306	A	A	C	C	C	C	H	A	-	-	A	C	A	B	C	C	H	C	-	A	A	C	A	H	C	-	C	C	A	C	C	C	C	C	C	C	H	H	C	B	H	C	H	C	C	B	H	B
HS1555	HSSNP15307	A	A	C	C	H	H	H	A	-	-	A	H	A	C	C	C	H	A	-	A	A	H	A	H	C	-	H	H	A	A	C	H	A	A	C	A	H	H	C	B	H	C	H	H	C	B	H	B
HS1556	HSSNP15308	A	D	H	B	H	H	H	D	H	-	A	H	H	B	H	B	H	D	B	A	A	H	D	H	B	H	H	D	D	D	B	H	D	D	B	D	H	H	B	B	H	B	H	H	B	B	H	B
HS1556	HSSNP15309	A	A	H	C	H	H	H	A	H	-	A	H	H	C	H	C	H	A	C	A	A	H	A	H	C	H	H	H	A	A	C	H	A	A	C	A	H	H	B	B	H	C	H	H	C	C	H	C
HS1556	HSSNP15310	D	D	H	B	H	H	H	D	H	-	D	H	H	B	H	B	H	D	B	A	A	H	A	H	B	H	H	H	D	D	B	H	A	A	B	A	H	H	B	B	H	B	H	H	B	B	H	B
HS1556	HSSNP15311	D	D	H	B	H	H	H	D	H	-	D	H	H	B	H	B	H	D	B	D	A	H	A	H	B	H	H	H	D	D	B	H	D	-	B	D	H	H	B	B	H	B	H	H	B	B	H	B
HS1556	HSSNP15312	D	D	H	B	H	H	H	D	H	-	D	H	H	B	H	B	H	D	B	D	A	H	A	H	B	H	H	H	D	D	B	H	D	A	B	D	H	H	B	B	H	B	H	H	B	B	H	B
HS1556	HSSNP15313	A	A	H	C	H	H	H	A	H	-	A	H	H	C	H	C	C	A	B	A	A	H	A	H	C	H	H	H	A	A	C	C	A	A	B	A	H	H	B	C	H	B	H	H	C	C	H	C
HS1556	HSSNP15314	D	D	H	B	H	H	H	A	H	-	D	H	H	B	H	B	H	D	B	A	A	H	A	H	B	H	H	H	D	D	B	H	D	D	B	A	H	H	B	B	H	B	H	H	B	B	H	B
HS1556	HSSNP15315	D	D	H	B	H	H	H	A	H	D	D	H	H	B	H	B	H	A	B	A	A	H	A	H	B	H	H	H	D	A	B	H	D	A	B	D	H	H	B	B	H	B	H	H	B	B	H	B
HS1557	HSSNP15316	D	A	D	B	H	D	H	A	D	D	A	D	H	B	H	B	H	A	B	A	A	H	H	H	B	D	H	D	A	D	B	D	A	A	B	D	D	H	B	B	D	D	H	D	B	B	D	B
HS1557	HSSNP15317	A	A	H	C	H	H	H	A	H	A	A	H	H	B	H	C	C	A	B	A	A	H	H	H	B	H	H	H	A	A	B	H	A	A	B	A	H	H	C	B	H	H	H	A	C	C	H	C
HS1557	HSSNP15318	A	A	H	B	H	H	H	A	H	A	A	H	H	B	H	C	H	A	B	A	A	H	H	H	C	H	H	H	A	A	B	H	A	A	B	A	H	H	B	C	H	H	H	A	B	B	H	B
HS1557	HSSNP15319	A	A	H	B	H	H	H	A	H	D	A	D	H	B	H	B	D	A	B	A	A	H	H	H	B	H	H	H	A	A	B	H	A	D	B	A	H	H	B	B	H	H	H	A	B	B	H	B
HS1557	HSSNP15320	A	A	H	B	H	H	H	A	H	A	A	H	H	B	C	C	H	A	B	A	A	H	H	H	B	H	H	H	A	A	B	H	A	A	B	A	H	H	B	-	H	H	H	A	C	B	H	B
HS1557	HSSNP15321	A	A	H	B	H	H	H	A	H	A	A	H	H	B	C	B	-	A	C	A	A	H	H	H	B	H	H	H	A	A	B	H	A	A	C	A	H	H	B	-	H	C	H	A	B	B	H	B
HS1557	HSSNP15322	-	A	H	B	H	H	H	D	H	D	D	H	H	B	H	B	H	A	B	D	D	H	H	H	B	H	H	H	A	A	B	H	A	A	B	A	H	H	B	B	H	-	H	A	B	-	H	B
HS1557	HSSNP15323	-	A	H	B	H	H	H	D	H	D	D	H	H	B	H	B	H	A	B	D	D	H	H	H	B	H	H	H	D	A	B	H	A	A	B	A	H	H	B	B	H	-	H	A	B	-	H	B
HS1557	HSSNP15324	D	A	H	B	H	H	H	A	H	D	A	H	H	B	H	B	H	D	B	D	A	H	H	H	B	H	H	H	A	D	B	H	A	D	B	A	H	H	B	B	H	D	H	A	B	B	H	B
HS1557	HSSNP15325	D	A	H	B	H	H	H	D	H	A	A	H	H	B	H	B	H	D	B	D	A	H	H	H	B	H	H	H	A	D	B	H	A	A	B	A	H	H	B	B	H	H	H	A	B	B	H	B
HS1557	HSSNP15326	D	A	H	B	H	H	H	D	H	A	A	H	H	B	H	B	H	D	B	D	A	H	H	H	B	H	H	H	A	D	B	H	A	A	B	D	H	H	B	B	H	H	H	A	B	B	H	B
HS1557	HSSNP15327	D	D	H	B	H	H	H	D	H	A	A	H	H	B	H	B	H	D	B	D	A	H	H	H	B	H	H	H	A	D	B	H	A	A	B	D	H	H	B	B	D	H	H	A	B	B	H	B
HS1557	HSSNP15328	D	A	H	B	H	H	H	A	H	D	A	H	H	B	H	B	H	D	B	D	A	H	H	H	B	H	H	H	A	D	B	H	A	D	B	A	H	H	B	B	D	H	H	A	B	B	H	B
HS1557	HSSNP15329	A	A	H	B	H	H	H	A	H	A	A	H	H	B	H	B	H	A	B	A	A	H	H	H	B	C	H	H	A	A	B	H	A	A	C	A	H	H	B	C	H	H	H	A	B	B	H	B
HS1557	HSSNP15330	A	A	H	B	H	H	H	A	H	A	A	H	H	B	H	B	H	A	C	A	A	H	H	H	B	H	H	H	A	A	B	H	A	A	C	A	H	H	B	C	H	C	H	A	B	B	H	B
HS1557	HSSNP15331	D	A	H	B	H	H	H	A	H	A	D	H	H	B	H	B	H	A	B	A	A	H	H	H	B	H	H	H	A	A	B	H	A	A	B	A	H	H	B	B	H	H	H	A	B	B	H	B
HS1557	HSSNP15332	D	A	H	B	H	H	H	A	H	A	A	H	H	B	H	B	H	A	B	A	A	H	H	H	B	H	H	H	A	D	B	H	A	A	B	A	H	H	B	B	H	H	H	A	B	B	H	B
HS1557	HSSNP15333	A	A	H	C	H	H	H	A	H	A	A	H	H	B	H	B	H	A	B	A	A	H	H	H	C	H	H	H	A	A	C	H	A	A	B	A	H	H	B	B	H	H	H	A	B	B	H	B
HS1557	HSSNP15334	A	A	H	C	H	H	H	A	H	A	A	H	H	B	H	B	H	A	B	A	A	H	H	C	B	H	H	H	A	A	C	H	A	A	B	A	H	H	B	B	H	H	H	A	B	C	H	B
HS1557	HSSNP15335	A	A	H	C	H	H	H	A	H	A	A	H	H	B	H	B	H	A	B	A	A	H	H	C	B	H	H	H	A	A	C	H	A	A	B	A	H	H	B	B	H	H	H	A	B	C	H	B
HS1557	HSSNP15336	A	A	H	C	H	H	H	A	H	A	A	H	H	B	H	B	H	A	B	A	A	H	H	H	B	H	H	H	A	A	C	H	A	A	B	A	H	H	B	B	H	H	H	A	B	C	H	B
HS1558	HSSNP15337	A	A	H	B	B	H	H	A	H	A	A	H	H	B	H	B	H	A	C	A	A	H	C	H	C	H	H	H	A	A	B	H	A	A	B	A	H	H	B	C	H	H	A	H	B	C	H	B
HS1558	HSSNP15338	A	D	H	B	B	H	H	A	H	A	A	H	H	B	H	B	-	D	B	A	A	H	H	D	B	H	H	H	A	A	B	H	A	A	B	A	H	H	B	B	H	H	D	H	B	B	H	B
HS1558	HSSNP15339	A	A	H	B	B	H	H	A	H	A	A	H	H	B	H	C	H	A	C	A	A	H	H	H	B	H	H	H	A	A	B	H	A	A	C	A	H	H	B	C	H	H	A	H	B	C	H	B
HS1558	HSSNP15340	A	A	H	B	B	H	H	A	H	A	A	H	D	B	H	B	H	D	B	A	A	H	H	H	B	H	H	H	A	A	B	H	A	A	B	A	H	H	B	B	H	H	A	H	B	B	H	B
HS1558	HSSNP15341	A	A	H	B	B	H	H	A	D	D	A	H	H	B	H	B	H	A	B	A	A	H	H	H	B	D	H	H	A	D	B	H	A	D	B	D	H	H	B	B	H	H	A	H	B	B	H	B
HS1558	HSSNP15342	D	A	H	B	B	H	H	A	H	D	A	H	D	B	H	B	H	A	B	A	A	H	H	H	B	D	H	H	A	A	B	H	A	D	B	A	H	H	B	B	H	H	A	H	B	B	H	B
HS1558	HSSNP15343	A	A	H	B	B	H	H	A	H	A	A	H	H	B	H	B	H	A	B	A	A	H	H	H	C	H	H	H	A	A	B	H	A	A	B	A	H	H	B	C	C	H	A	H	C	B	H	B
HS1558	HSSNP15344	A	A	H	B	B	H	H	A	H	A	A	C	H	B	H	B	C	A	B	A	A	H	H	H	C	H	H	H	A	A	B	H	A	A	B	A	H	H	B	C	H	H	A	H	B	B	H	B
HS1558	HSSNP15345	A	A	H	B	B	H	H	D	D	D	D	H	H	B	H	B	H	A	B	A	D	H	H	H	B	H	H	H	A	A	B	H	A	D	B	A	H	H	B	B	H	H	A	H	B	B	H	B
HS1558	HSSNP15346	A	A	H	B	B	H	H	A	H	D	A	H	H	B	H	B	H	D	B	A	A	H	H	H	B	H	H	H	A	D	B	H	A	A	B	D	H	H	B	B	H	-	A	H	B	B	H	B
HS1558	HSSNP15347	A	A	H	B	B	H	H	A	H	A	A	H	H	B	H	B	H	D	B	A	A	H	H	H	B	H	H	H	A	A	B	H	A	A	B	A	H	H	B	B	H	-	A	H	B	B	H	B
HS1558	HSSNP15348	A	A	H	B	B	H	H	A	H	A	A	H	H	B	H	B	H	A	B	A	A	H	H	H	B	H	H	H	A	D	B	H	A	A	B	D	H	H	B	B	H	H	A	H	B	B	H	B
HS1558	HSSNP15349	A	A	H	B	B	H	H	A	H	A	A	H	H	B	H	B	H	A	B	A	A	H	H	H	B	H	H	H	A	D	B	H	A	D	B	D	H	H	B	B	H	H	A	H	B	B	H	B
HS1558	HSSNP15350	A	A	H	B	B	H	H	A	H	A	A	H	H	B	H	B	H	A	B	A	A	H	H	H	B	H	H	H	A	A	B	D	A	A	B	A	H	H	B	B	H	H	A	H	B	B	H	B
HS1558	HSSNP15351	A	A	H	B	B	H	H	D	H	A	A	H	H	B	H	B	H	A	B	A	A	H	H	H	B	D	H	H	A	A	B	H	A	A	B	A	H	H	B	B	H	H	A	H	B	B	H	B
HS1558	HSSNP15352	A	A	H	B	B	H	H	A	H	A	A	H	H	B	H	B	H	A	B	A	A	H	H	H	B	H	H	H	A	A	B	H	A	A	B	A	H	H	B	C	H	H	A	H	B	B	H	B
HS1558	HSSNP15353	D	A	H	B	B	H	H	A	H	D	A	H	H	B	H	B	H	A	B	A	A	H	H	H	B	D	H	H	A	D	B	H	A	A	B	A	H	H	B	B	D	-	A	H	B	B	H	B
HS1558	HSSNP15354	A	A	H	B	B	H	H	A	H	A	A	H	H	B	H	B	H	A	B	A	A	H	H	D	B	H	H	H	A	D	B	H	A	A	B	A	H	H	B	-	D	H	A	H	B	B	H	B
HS1558	HSSNP15355	A	A	H	B	B	H	H	D	H	D	D	H	H	B	H	B	H	A	B	A	A	H	H	D	B	H	H	H	A	A	B	H	A	A	B	A	H	H	B	-	H	H	A	H	B	B	H	B
HS1558	HSSNP15356	A	A	H	B	B	H	H	A	D	A	A	H	H	B	H	B	H	A	B	A	A	H	H	H	B	H	H	H	A	A	B	H	A	A	B	A	H	H	B	B	H	H	A	H	B	B	H	B
HS1558	HSSNP15357	D	A	H	B	B	H	H	A	H	D	A	H	H	B	H	B	H	D	B	A	A	H	H	H	B	H	H	H	A	A	B	H	A	D	B	A	H	H	B	B	-	H	A	H	B	B	H	B
HS1558	HSSNP15358	A	A	H	B	B	H	H	D	H	D	A	H	H	B	H	B	H	A	B	A	A	H	H	H	B	H	H	H	A	A	B	H	D	D	B	A	H	H	B	B	H	H	A	H	B	B	H	B
HS1559	HSSNP15359	A	A	H	B	H	H	H	A	H	A	A	H	H	B	H	B	H	A	C	A	A	H	H	C	B	H	H	H	A	A	B	H	A	A	B	A	A	H	B	B	H	H	A	H	B	B	H	B
HS1559	HSSNP15360	A	A	H	B	H	H	H	A	H	D	D	H	H	B	H	B	H	A	B	A	A	H	H	H	B	H	H	H	A	D	B	H	A	A	B	A	A	H	B	B	H	H	A	H	B	B	H	B
HS1559	HSSNP15361	A	A	H	B	H	H	H	D	H	D	A	H	H	B	H	B	H	A	B	A	A	H	H	H	B	H	H	H	A	A	B	H	A	A	B	A	A	H	B	B	H	D	A	H	B	B	H	B
HS1559	HSSNP15362	D	A	H	B	H	H	H	A	H	D	A	H	H	B	H	B	H	A	B	A	D	H	H	H	B	-	H	H	A	D	B	H	A	D	B	A	A	H	B	B	H	H	A	H	B	B	H	B
HS1559	HSSNP15363	A	A	H	C	H	H	H	A	H	A	A	H	H	B	H	B	H	A	B	A	A	H	H	H	B	C	H	H	A	A	B	H	A	A	B	A	A	H	B	C	H	H	A	H	B	C	H	B
HS1559	HSSNP15364	A	A	H	B	H	H	H	A	H	A	A	H	H	B	H	B	H	A	C	A	A	H	H	H	B	C	H	C	A	A	C	H	A	A	B	A	A	H	B	C	H	H	A	C	B	B	H	C
HS1559	HSSNP15365	A	D	H	B	H	H	H	D	H	D	A	H	H	B	H	B	H	A	B	A	A	H	H	H	B	D	H	H	A	D	B	H	D	A	B	A	A	H	B	B	H	H	A	H	B	B	H	B
HS1559	HSSNP15366	A	A	H	B	H	H	H	D	H	A	A	H	H	B	H	B	H	A	B	A	A	H	H	H	B	D	H	H	A	D	B	D	A	A	B	A	A	H	B	B	H	H	A	H	B	B	H	B
HS1559	HSSNP15367	A	A	H	B	H	H	H	A	H	A	A	H	H	B	H	B	H	A	B	A	A	H	H	H	B	H	H	H	A	A	B	H	A	A	C	A	A	H	B	C	H	H	A	H	B	C	H	B
HS1559	HSSNP15368	A	A	D	B	D	D	H	A	H	-	A	D	H	B	H	B	H	A	B	A	A	H	D	D	B	D	D	H	A	D	B	D	A	A	B	A	A	H	B	B	D	D	A	H	B	B	D	B
HS1559	HSSNP15369	A	A	H	B	H	H	H	A	H	-	A	H	H	B	H	B	H	A	B	A	A	H	H	H	B	D	H	H	A	-	B	H	A	A	B	A	A	H	B	B	H	H	A	H	B	B	H	B
HS1559	HSSNP15370	A	A	H	B	H	H	H	A	H	-	A	H	H	C	H	B	H	A	B	A	A	H	H	H	B	H	H	H	A	A	B	H	A	A	B	A	A	H	B	C	H	H	A	H	B	C	H	B
HS1559	HSSNP15371	A	A	C	B	H	H	H	A	H	A	A	H	H	B	H	B	H	A	B	A	A	H	H	H	B	H	H	H	A	A	B	C	A	A	B	A	A	H	C	B	C	H	A	H	B	B	H	B
HS1559	HSSNP15372	A	A	H	B	H	H	H	A	H	A	A	H	H	B	H	B	H	A	B	A	A	H	H	H	B	H	H	H	A	D	B	H	A	D	B	A	A	H	B	B	H	H	A	H	B	B	H	B
HS1559	HSSNP15373	A	D	H	B	H	H	H	A	H	D	A	H	H	B	H	B	H	A	B	D	A	H	H	H	B	H	H	H	A	A	B	H	A	D	B	A	A	H	B	B	H	H	A	H	B	B	H	B
HS1559	HSSNP15374	A	A	H	B	H	H	H	A	H	A	A	H	H	C	H	B	H	A	C	A	A	H	H	H	B	H	H	H	A	A	B	H	A	A	B	A	A	H	B	C	H	H	A	H	B	C	H	B
HS1559	HSSNP15375	A	A	H	B	H	H	H	A	H	A	A	H	H	C	H	B	H	A	C	A	A	H	H	H	B	H	H	H	A	A	B	H	A	A	B	A	A	H	B	C	H	H	A	H	B	C	H	B
HS1560	HSSNP15376	D	A	D	B	H	H	D	A	D	D	A	D	D	-	D	-	D	A	-	A	A	H	H	D	B	D	H	H	A	D	-	H	A	D	B	A	H	H	-	-	H	D	D	H	-	-	H	B
HS1560	HSSNP15377	A	A	H	B	H	H	H	A	H	D	A	H	H	B	H	B	D	A	B	A	A	H	H	H	B	D	H	H	A	D	B	H	A	-	B	A	H	H	B	B	H	H	H	H	B	B	H	B
HS1560	HSSNP15378	A	A	H	B	H	H	H	A	H	D	A	H	H	B	H	B	H	A	B	A	A	H	H	H	B	H	H	H	A	D	B	H	A	D	B	A	H	H	B	B	H	H	H	H	B	B	H	B
HS1560	HSSNP15379	A	A	H	B	H	H	H	A	H	A	A	H	H	B	H	B	H	A	C	A	A	H	H	H	B	H	H	H	A	A	B	C	A	A	B	A	H	H	B	-	H	H	H	H	B	B	H	B
HS1560	HSSNP15380	D	D	H	B	H	H	H	A	D	D	A	H	H	B	H	B	H	A	B	A	A	H	H	H	B	-	H	H	A	D	B	H	A	A	B	A	H	H	B	B	H	H	H	H	B	B	H	B
HS1560	HSSNP15381	A	A	H	B	H	H	H	A	H	A	A	H	H	B	H	B	H	A	B	A	A	H	H	H	C	-	H	H	A	A	C	H	A	A	C	A	H	H	B	-	H	H	H	H	C	C	H	B
HS1560	HSSNP15382	D	-	H	B	H	H	H	A	H	A	A	H	H	B	H	B	H	A	B	A	A	H	H	H	B	-	H	D	A	D	B	H	A	D	B	A	H	H	B	B	H	H	H	H	B	B	H	B
HS1560	HSSNP15383	D	D	H	B	H	D	H	D	H	A	A	H	H	B	H	B	H	A	B	A	A	H	H	D	B	-	H	H	A	D	B	H	A	A	B	A	H	H	B	B	H	H	H	H	B	B	H	B
HS1560	HSSNP15384	-	A	H	B	H	H	H	D	H	D	A	H	H	B	H	B	H	A	B	A	A	H	H	H	B	H	D	H	A	A	B	H	A	A	B	D	H	H	B	-	H	H	H	H	B	B	H	B
HS1560	HSSNP15385	A	A	H	C	H	H	H	A	H	A	A	H	H	B	H	C	H	A	C	A	A	H	H	H	B	H	H	H	A	A	B	H	A	A	B	A	H	H	B	C	H	H	H	H	C	B	H	B
HS1560	HSSNP15386	A	A	H	C	H	H	H	A	H	A	A	H	C	C	H	C	H	A	B	A	A	H	H	H	B	H	H	H	A	A	C	H	A	A	B	A	H	H	B	C	H	H	H	H	C	B	H	B
HS1560	HSSNP15387	A	A	H	B	H	H	H	A	-	A	A	H	H	B	H	C	H	A	C	A	A	H	H	H	B	H	H	H	A	A	C	H	A	-	C	A	H	H	B	-	H	H	H	H	B	C	H	C
HS1560	HSSNP15388	A	A	H	C	H	H	H	A	H	A	A	H	H	C	H	C	H	A	C	A	A	H	H	H	B	H	H	H	A	A	B	H	A	A	B	A	H	H	B	B	H	H	H	H	B	C	H	C
HS1560	HSSNP15389	A	A	H	B	H	H	H	A	H	D	A	H	H	B	H	B	H	D	B	A	A	H	H	H	B	H	H	H	A	D	B	H	A	A	B	A	H	H	B	B	H	H	H	H	B	B	H	B
HS1560	HSSNP15390	A	A	H	B	H	H	H	A	H	A	A	H	H	B	H	B	H	A	B	A	A	H	H	H	B	H	H	H	A	A	B	H	A	A	B	A	H	H	B	B	H	H	H	H	B	B	H	B
HS1560	HSSNP15391	A	A	H	B	H	H	H	A	H	A	A	H	H	B	H	B	H	A	B	A	A	H	H	H	B	H	H	H	A	A	B	H	A	A	B	A	H	H	B	-	H	H	H	H	B	B	H	B
HS1560	HSSNP15392	A	A	H	B	H	H	H	A	H	A	A	H	H	B	H	B	H	A	B	A	A	H	H	H	B	C	H	H	A	A	C	H	A	A	C	A	H	H	C	C	H	H	H	H	B	B	H	B
HS1560	HSSNP15393	A	A	H	B	H	H	H	A	H	A	A	H	H	B	H	B	H	A	B	A	A	H	H	H	C	C	H	H	A	A	C	H	A	A	C	A	H	H	C	C	H	H	H	H	B	C	H	B
HS1560	HSSNP15394	D	A	H	B	H	H	D	A	H	A	A	H	H	B	H	B	H	D	B	A	A	H	H	H	B	H	H	H	A	A	B	H	A	D	B	A	H	H	B	B	H	H	H	H	B	B	H	B
HS1560	HSSNP15395	D	A	-	-	-	-	-	A	-	D	A	D	-	-	-	-	-	D	-	D	A	-	-	-	-	-	-	D	A	D	-	-	A	D	-	A	-	-	-	-	-	-	-	-	-	-	-	-
HS1560	HSSNP15396	D	A	H	B	H	H	H	A	H	D	A	H	H	B	H	B	H	A	B	A	A	H	H	H	B	H	H	D	A	D	-	H	A	A	B	A	H	H	B	B	H	H	H	H	B	B	H	B
HS1560	HSSNP15397	D	A	D	B	H	H	D	D	D	A	A	D	H	B	D	B	D	A	B	A	A	H	H	H	B	D	H	D	A	D	-	D	A	A	B	A	H	D	B	B	H	H	H	D	B	B	D	B
HS1560	HSSNP15398	A	A	H	B	H	C	H	A	H	A	A	H	H	B	H	B	H	A	B	A	A	H	H	H	C	H	H	H	A	A	-	H	A	A	B	A	H	H	C	C	H	H	H	H	C	C	H	C
HS1561	HSSNP15399	A	A	H	B	H	H	H	A	H	D	A	H	H	B	H	B	H	D	B	D	A	A	H	H	B	H	H	H	A	D	-	D	D	A	B	A	H	A	B	B	H	H	H	H	B	B	H	B
HS1561	HSSNP15400	A	A	H	B	H	H	H	A	H	D	A	H	H	B	H	B	H	D	B	D	A	A	H	H	B	H	H	D	A	D	-	D	D	A	B	A	H	A	B	B	H	H	H	H	B	B	H	B
HS1561	HSSNP15401	A	A	H	B	H	H	H	A	H	A	A	H	H	B	H	B	H	D	B	D	A	A	H	H	B	H	H	H	A	D	B	D	A	A	B	A	H	A	B	B	H	H	H	H	B	B	H	B
HS1561	HSSNP15402	A	A	H	B	H	H	H	A	H	A	A	H	H	B	H	B	H	A	B	A	A	A	H	H	C	H	H	H	A	A	C	H	A	A	C	A	H	A	B	C	C	C	H	H	B	B	H	B
HS1561	HSSNP15403	A	A	H	B	H	H	H	A	H	D	A	H	H	B	H	B	H	D	B	D	D	A	H	H	B	H	H	H	D	D	B	D	A	D	B	A	H	A	B	B	H	H	H	H	B	B	H	B
HS1561	HSSNP15404	A	A	H	-	H	H	H	A	H	A	A	H	H	B	H	B	H	A	B	A	A	A	H	H	C	H	H	H	A	A	C	H	A	A	B	A	H	A	C	C	C	H	H	H	B	B	H	B
HS1561	HSSNP15405	A	A	H	B	H	H	H	A	H	A	A	C	H	B	H	B	H	A	B	A	A	A	H	H	B	H	H	H	A	A	C	H	A	A	B	A	H	A	C	C	C	H	H	H	B	B	H	B
HS1561	HSSNP15406	D	A	H	B	H	H	H	A	H	D	A	-	H	B	H	B	H	A	B	A	D	A	H	H	B	H	D	-	A	A	B	D	A	A	B	D	H	A	B	B	H	H	H	H	B	B	H	B
HS1561	HSSNP15407	A	A	H	B	H	H	D	A	H	D	A	H	H	B	H	B	H	D	B	A	A	A	H	H	B	H	H	H	A	A	B	D	A	A	B	A	H	A	B	B	H	D	H	H	B	B	H	B
HS1561	HSSNP15408	A	A	H	B	H	H	H	A	H	A	A	H	H	C	H	B	C	A	C	A	A	A	H	H	B	H	H	H	A	A	C	H	A	A	B	A	H	A	C	B	H	H	H	H	C	C	H	C
HS1561	HSSNP15409	D	A	H	B	H	H	H	A	D	D	D	-	H	B	H	B	-	A	B	D	A	A	H	H	B	H	H	H	A	D	B	H	A	A	B	A	H	A	B	B	H	H	H	H	B	B	H	B
HS1561	HSSNP15410	A	A	H	C	H	H	H	A	H	A	A	C	H	B	H	B	H	A	B	A	A	A	H	H	C	H	H	H	A	A	C	H	A	A	B	A	H	A	B	C	H	H	H	H	B	B	H	B
HS1561	HSSNP15411	D	A	H	B	H	H	H	A	D	A	D	H	H	B	H	B	H	A	B	A	A	A	H	H	B	H	H	H	A	D	B	H	A	A	B	A	H	A	B	B	H	H	H	H	B	B	H	B
HS1561	HSSNP15412	A	D	H	B	H	H	H	A	H	-	A	H	H	B	H	B	H	A	B	A	A	A	H	H	B	D	H	H	A	D	B	H	A	A	B	A	H	A	B	B	H	-	H	H	B	B	H	B
HS1561	HSSNP15413	A	A	H	B	H	H	H	A	H	-	A	H	H	B	H	B	H	A	B	A	A	A	H	H	B	H	H	H	A	A	B	H	A	A	B	A	H	A	B	B	H	H	H	H	B	B	H	B
HS1561	HSSNP15414	D	A	H	B	H	H	H	A	H	-	A	H	H	B	H	B	H	A	B	A	A	A	H	H	B	H	H	H	A	D	B	H	A	A	B	A	H	A	B	B	H	H	H	H	B	B	H	B
HS1562	HSSNP15415	D	A	D	B	A	D	H	A	D	-	A	A	D	B	H	B	D	A	B	A	A	H	D	D	B	D	D	H	A	-	B	D	A	A	B	A	H	H	B	H	D	A	D	D	B	B	A	D
HS1562	HSSNP15416	D	A	H	B	A	H	H	A	H	-	A	A	H	B	H	B	H	A	B	A	A	H	H	H	B	H	H	H	A	A	B	A	A	A	B	A	H	H	B	H	H	A	H	H	B	B	A	B
HS1562	HSSNP15417	A	A	H	B	A	H	H	A	H	-	A	A	H	B	H	B	H	A	B	A	A	H	H	H	C	H	H	H	A	A	C	A	A	A	B	A	H	H	B	H	H	A	H	H	C	B	A	B
HS1562	HSSNP15418	A	A	H	C	A	H	H	A	H	-	A	A	H	B	H	C	H	A	B	A	A	H	H	H	B	H	H	H	A	A	C	A	A	A	C	A	H	H	B	H	H	A	H	H	C	C	A	B
HS1562	HSSNP15419	A	A	H	B	A	H	H	A	H	-	A	A	H	C	H	C	H	A	B	A	A	H	H	H	C	H	H	H	A	A	C	A	A	A	C	A	H	H	B	H	H	A	-	H	C	B	A	C
HS1562	HSSNP15420	A	-	-	C	A	C	H	A	H	-	A	A	-	C	H	C	H	-	B	-	-	C	H	H	C	-	H	-	A	-	C	C	A	A	C	A	C	C	C	-	H	A	C	H	C	-	A	B
HS1562	HSSNP15421	A	-	H	C	A	H	H	A	H	A	A	A	H	C	H	C	H	-	C	-	A	C	H	H	C	H	H	H	A	-	C	A	A	A	C	A	H	C	C	-	H	A	H	H	C	-	A	C
HS1562	HSSNP15422	A	A	H	B	A	H	H	A	H	A	A	A	H	B	H	C	C	A	C	A	A	C	H	H	B	H	H	H	A	-	C	A	A	A	C	A	H	C	B	-	H	A	H	H	B	C	A	B
HS1562	HSSNP15423	A	A	H	B	A	H	H	A	C	A	A	A	H	B	H	C	H	A	B	A	A	H	H	C	B	C	H	H	A	A	B	-	A	A	B	A	H	H	B	C	H	A	H	H	B	C	A	B
HS1562	HSSNP15424	A	A	H	B	A	H	H	A	C	A	A	A	H	B	H	B	H	A	B	A	A	H	H	H	B	H	H	H	A	A	B	A	A	A	B	A	H	H	B	C	C	A	H	H	B	C	A	B
HS1562	HSSNP15425	A	A	H	B	A	H	H	A	H	A	A	A	H	B	H	C	H	A	B	A	A	H	H	H	B	H	H	H	A	A	B	A	A	A	B	A	H	H	C	C	H	A	H	H	B	C	A	B
HS1562	HSSNP15426	A	A	H	B	A	H	H	A	H	D	A	A	H	B	H	B	H	D	B	A	A	H	H	H	B	H	H	H	A	D	B	A	A	A	B	A	H	H	B	H	H	D	H	H	B	B	A	B
HS1563	HSSNP15427	A	A	H	B	H	H	H	A	C	A	A	H	H	B	H	B	H	A	C	A	A	H	B	H	B	H	H	H	A	A	B	H	A	A	B	A	B	H	C	C	H	H	H	H	B	B	H	B
HS1563	HSSNP15428	A	A	H	B	H	H	H	A	H	A	A	H	H	B	H	B	H	A	C	A	A	H	B	H	B	H	H	H	A	A	B	H	A	A	B	A	B	H	C	C	H	H	H	H	B	B	H	B
HS1563	HSSNP15429	A	A	C	B	H	H	H	A	H	A	A	H	H	B	H	C	H	A	B	A	A	H	B	H	B	H	H	H	A	A	B	H	A	A	B	A	B	H	B	B	H	H	H	H	B	B	H	B
HS1563	HSSNP15430	A	A	H	B	H	H	H	A	H	D	A	H	H	B	H	B	H	A	B	A	A	H	B	H	B	H	H	H	A	D	B	H	A	D	B	A	B	H	B	B	H	H	H	H	B	B	H	B
HS1563	HSSNP15431	A	A	H	B	H	H	H	A	H	A	A	H	H	B	H	C	H	A	B	A	A	H	B	H	C	H	H	H	A	A	B	C	A	A	B	A	B	H	C	B	H	H	H	H	B	B	H	B
HS1563	HSSNP15432	A	A	H	B	H	H	H	A	H	A	A	H	H	B	H	C	H	A	B	A	A	H	B	H	B	H	H	H	A	A	B	H	A	A	B	A	B	H	B	B	H	H	H	H	B	B	H	B
HS1563	HSSNP15433	A	A	H	B	H	H	H	A	H	A	A	H	H	B	H	B	H	A	B	A	A	H	B	H	B	H	H	H	A	A	B	C	A	A	B	A	B	H	B	B	H	H	H	H	B	B	H	B
HS1563	HSSNP15434	A	A	H	B	H	H	H	A	H	A	A	H	H	B	H	B	H	A	B	A	A	H	B	H	B	H	H	H	A	A	B	C	A	A	B	A	B	H	B	C	H	H	H	H	B	B	H	B
HS1563	HSSNP15435	A	A	H	B	H	H	H	A	H	A	A	H	H	B	H	B	H	A	B	A	A	H	B	H	B	H	H	H	D	D	B	H	A	D	B	A	B	H	B	B	H	H	H	H	B	B	H	B
HS1564	HSSNP15436	A	A	H	C	H	H	A	A	C	A	A	B	H	B	H	C	H	A	C	A	A	H	H	H	B	H	H	H	A	A	C	H	A	A	B	A	H	H	C	C	H	H	A	H	H	C	A	B
HS1564	HSSNP15437	A	A	H	C	H	H	A	A	H	A	A	B	C	C	H	B	H	A	B	A	A	H	H	H	C	H	H	H	A	A	C	H	A	A	C	A	H	H	B	C	H	H	A	H	C	C	A	B
HS1564	HSSNP15438	A	A	H	B	H	H	A	A	H	A	A	B	H	C	H	-	H	A	B	A	A	H	H	H	C	H	H	H	A	A	C	H	A	A	C	A	H	H	B	C	H	H	A	H	C	C	A	C
HS1564	HSSNP15439	A	A	H	B	H	H	A	A	D	A	A	B	H	B	H	B	H	A	B	A	A	H	H	H	B	H	H	H	A	A	B	H	A	D	B	A	H	H	B	B	H	H	A	H	H	B	A	B
HS1564	HSSNP15440	A	A	H	B	H	H	A	A	H	A	A	B	H	B	H	B	H	A	B	A	A	H	H	H	B	H	H	H	A	-	B	H	A	A	B	A	H	H	C	C	H	H	A	H	-	B	A	B
HS1564	HSSNP15441	A	A	H	B	H	H	A	A	H	A	A	B	H	B	H	B	H	A	B	A	A	H	H	H	B	H	H	H	A	-	B	H	A	A	B	A	H	H	C	C	H	H	A	H	C	B	A	B
HS1564	HSSNP15442	A	A	H	B	H	H	A	A	H	A	A	B	H	B	H	B	H	A	B	A	A	H	H	H	B	H	H	H	A	A	B	H	A	A	B	A	H	H	C	C	H	H	A	H	H	B	A	B
HS1565	HSSNP15443	-	A	H	B	H	B	H	D	A	D	A	H	H	H	H	B	H	A	H	A	A	H	H	H	B	H	H	H	A	D	H	H	D	A	B	D	H	H	B	B	A	H	H	H	H	B	H	B
HS1565	HSSNP15444	A	A	H	C	H	B	C	A	A	A	A	H	H	H	H	C	H	A	-	A	A	H	H	H	C	H	H	H	A	A	H	H	A	A	C	A	H	H	-	-	A	H	H	H	-	C	H	C
HS1566	HSSNP15445	A	-	H	C	C	C	H	B	C	C	C	H	H	C	C	C	C	C	C	A	C	H	C	C	C	C	C	C	A	C	C	H	C	C	C	C	C	C	B	B	H	-	H	H	H	C	C	B
HS1566	HSSNP15446	A	D	H	B	H	H	H	D	B	D	A	H	H	B	H	B	H	H	B	A	A	H	H	H	B	H	H	H	A	A	B	H	A	A	B	A	H	H	B	-	H	H	H	H	H	B	H	B
HS1567	HSSNP15447	D	D	H	B	H	H	H	-	B	A	A	H	H	B	H	B	H	D	B	A	A	H	H	D	B	D	H	H	A	D	B	H	A	A	B	A	H	H	B	B	H	H	H	H	B	B	H	B
HS1567	HSSNP15448	A	A	H	B	H	H	H	A	B	A	A	H	H	B	H	B	H	A	B	A	A	H	H	H	B	H	H	H	A	A	B	H	A	A	B	A	H	H	B	C	H	H	H	H	B	B	H	B
HS1567	HSSNP15449	A	A	H	B	H	H	H	A	C	A	A	H	H	B	H	B	H	A	B	A	A	H	H	H	B	H	H	H	A	A	B	H	A	A	B	A	H	H	B	C	H	C	H	H	B	B	H	B
HS1567	HSSNP15450	D	A	H	B	H	H	H	D	B	A	A	H	H	B	H	B	H	A	B	A	A	H	H	H	B	D	H	H	A	D	B	H	A	A	B	A	H	H	B	B	H	H	H	H	B	B	H	B
HS1567	HSSNP15451	D	A	H	B	H	H	H	D	B	A	A	H	H	B	H	B	H	D	B	A	D	H	H	H	B	D	H	H	A	D	B	H	A	A	B	D	H	H	B	B	H	H	H	H	B	B	H	B
HS1567	HSSNP15452	D	A	H	B	H	H	H	D	B	A	A	H	H	B	H	B	H	A	B	A	D	H	H	H	B	D	D	H	A	D	B	H	A	D	B	A	H	H	B	B	H	H	H	H	B	B	H	B
HS1567	HSSNP15453	A	A	H	C	H	H	H	A	C	A	A	H	H	B	H	B	H	A	B	A	A	H	H	H	B	H	H	C	A	A	C	H	A	A	B	A	H	H	B	C	H	H	H	H	B	B	H	B
HS1567	HSSNP15454	D	A	H	B	H	H	H	A	B	A	A	H	H	B	H	B	H	A	B	A	A	H	H	-	B	H	H	H	A	A	B	H	D	D	B	A	H	H	B	B	H	H	H	H	B	B	H	B
HS1567	HSSNP15455	A	A	H	B	H	H	H	D	B	D	D	H	H	B	H	B	H	D	B	A	A	H	H	D	B	H	H	H	A	A	B	H	A	D	B	A	H	H	B	B	H	H	H	H	B	B	H	B
HS1567	HSSNP15456	A	A	H	B	H	D	H	A	B	D	D	H	H	B	H	B	H	D	B	D	A	H	H	D	B	H	H	H	A	A	B	H	A	A	B	A	H	H	B	B	H	H	H	H	B	B	H	B
HS1568	HSSNP15457	A	A	H	B	H	H	H	A	H	A	A	H	H	B	H	B	H	A	B	A	A	A	H	H	B	H	H	H	A	A	B	H	A	A	C	A	H	H	B	C	H	H	H	H	B	B	H	B
HS1568	HSSNP15458	A	A	H	B	H	H	H	A	H	A	A	H	H	B	H	B	C	A	B	A	A	A	H	H	B	H	C	H	A	A	B	H	A	A	B	A	H	H	B	C	H	H	H	H	B	B	H	B
HS1568	HSSNP15459	A	A	H	B	H	C	H	A	H	A	A	H	H	B	H	B	H	A	B	A	A	A	H	H	B	H	H	H	A	A	B	H	A	A	B	A	H	H	B	-	H	H	H	H	B	B	H	B
HS1568	HSSNP15460	A	A	H	B	H	H	H	A	H	D	A	H	H	B	H	B	H	A	B	A	A	A	H	H	B	H	H	H	A	D	B	H	A	D	B	D	H	H	B	B	H	H	H	H	B	B	H	B
HS1568	HSSNP15461	A	A	H	B	H	H	H	A	H	A	A	H	H	B	H	B	H	A	B	A	A	A	H	H	B	H	H	H	A	A	B	H	A	A	B	A	H	H	B	C	H	H	H	H	B	B	H	B
HS1568	HSSNP15462	A	A	H	B	H	H	H	A	H	A	A	H	H	B	H	B	H	A	B	A	A	A	H	H	B	H	H	H	A	A	B	H	A	A	B	A	H	H	B	C	H	C	H	H	B	B	H	C
HS1568	HSSNP15463	A	A	H	B	H	H	H	A	H	A	A	H	H	B	H	B	H	A	B	A	A	A	H	H	B	H	H	H	A	A	B	H	A	A	B	A	H	H	B	C	H	C	H	H	B	B	H	C
HS1568	HSSNP15464	A	A	H	B	H	H	H	A	H	A	A	H	H	B	H	B	H	A	C	A	A	A	H	H	B	H	H	H	A	A	B	H	A	A	B	A	H	H	B	C	H	H	H	H	B	B	H	B
HS1568	HSSNP15465	A	A	H	B	H	H	H	A	H	A	D	H	H	B	H	B	H	A	B	A	A	A	H	H	B	H	H	-	A	A	B	H	A	D	B	A	H	H	B	B	H	H	H	H	B	B	H	B
HS1568	HSSNP15466	A	D	H	B	H	H	H	D	H	D	A	H	H	B	H	B	H	A	B	A	A	A	H	H	B	D	H	H	A	A	B	H	A	A	B	A	H	H	B	B	H	D	H	H	B	B	H	B
HS1568	HSSNP15467	A	A	H	B	H	H	H	A	H	A	A	H	H	B	H	B	H	A	C	A	A	A	H	H	B	H	H	H	A	A	B	H	A	A	B	A	H	H	C	C	H	H	H	H	B	C	H	B
HS1568	HSSNP15468	A	A	H	B	H	H	H	A	H	-	A	D	H	B	H	B	H	A	B	A	A	A	H	H	B	H	H	H	A	A	B	H	A	A	B	A	H	H	B	B	H	H	H	H	B	B	H	B
HS1568	HSSNP15469	A	A	C	B	H	H	H	A	C	-	A	H	H	B	H	B	C	A	B	A	A	-	C	C	B	C	C	C	A	A	B	H	A	A	B	A	H	H	B	C	C	H	H	C	B	B	H	B
HS1568	HSSNP15470	A	A	H	C	H	C	H	A	H	-	A	H	H	B	H	C	H	A	C	A	A	A	H	H	B	H	H	C	A	A	B	H	A	A	C	A	H	H	B	C	H	C	H	H	C	B	H	C
HS1568	HSSNP15471	A	A	H	C	H	H	H	A	H	A	A	H	H	B	H	B	H	A	C	A	A	A	H	H	B	H	H	H	A	A	B	H	A	A	B	A	H	H	B	C	H	H	H	C	B	B	H	C
HS1568	HSSNP15472	D	A	H	B	H	H	H	D	D	D	D	H	H	B	H	B	H	A	B	A	A	A	H	H	B	D	H	H	A	A	B	D	A	A	B	A	H	H	B	B	H	H	H	H	B	B	H	B
HS1568	HSSNP15473	A	D	H	B	H	H	H	A	H	D	A	H	H	B	H	B	H	A	B	A	A	A	H	H	B	H	H	H	A	D	B	H	A	A	B	A	H	H	B	B	H	D	H	H	B	B	H	B
HS1568	HSSNP15474	A	A	H	B	H	H	H	D	H	D	A	H	H	B	H	B	H	A	B	A	A	A	H	H	B	H	H	H	A	D	B	H	A	D	B	A	H	H	B	B	H	H	H	H	B	B	H	B
HS1568	HSSNP15475	A	A	H	B	H	H	H	A	H	A	A	H	H	B	H	B	H	A	B	A	A	A	H	H	C	H	H	H	A	A	B	H	A	A	C	A	H	H	B	C	H	H	H	H	B	B	H	B
HS1569	HSSNP15476	A	A	B	B	H	H	H	A	C	A	A	H	H	B	H	B	H	A	B	A	A	A	H	H	B	H	H	H	A	A	B	H	A	A	C	A	A	H	B	-	H	H	H	H	C	C	H	C
HS1569	HSSNP15477	A	A	B	B	H	H	H	D	H	A	A	H	H	B	H	B	H	A	B	A	A	A	H	H	B	H	H	H	A	A	B	H	A	D	B	A	A	H	B	-	H	H	H	H	B	B	H	B
HS1569	HSSNP15478	A	A	B	B	H	H	H	A	H	A	A	H	H	B	H	B	H	A	C	A	A	A	H	H	C	C	C	C	A	A	B	C	A	A	B	A	A	H	B	C	H	H	H	H	B	B	H	B
HS1569	HSSNP15479	A	A	B	B	H	H	H	A	H	A	A	H	H	B	H	B	H	A	B	A	A	A	H	H	B	D	H	H	A	A	B	H	A	A	B	A	A	H	B	B	H	D	H	H	B	B	H	B
HS1569	HSSNP15480	A	A	B	B	H	C	H	A	H	A	A	H	H	B	H	C	H	A	B	A	A	A	H	H	B	H	H	H	A	A	B	H	A	A	B	A	A	H	B	C	H	H	H	H	B	B	H	B
HS1569	HSSNP15481	A	A	B	B	H	C	H	A	H	A	A	H	H	B	H	B	H	A	B	A	A	A	H	H	B	H	H	H	A	A	B	H	A	A	B	A	A	H	B	-	H	H	H	H	B	B	H	B
HS1569	HSSNP15482	A	A	B	B	H	C	H	A	H	A	A	H	H	B	H	B	C	A	B	A	A	A	H	H	B	H	H	H	A	A	B	H	A	A	C	A	A	H	B	-	H	H	H	H	B	B	H	B
HS1569	HSSNP15483	A	A	B	B	H	H	H	A	H	A	A	H	H	B	H	B	H	A	B	A	A	A	H	H	B	C	H	H	A	A	B	H	A	A	B	A	A	H	B	C	H	H	H	H	B	B	H	B
HS1569	HSSNP15484	A	A	B	B	H	H	H	A	H	A	A	H	H	C	H	B	H	A	B	A	A	A	H	H	B	H	H	H	A	A	C	H	A	A	C	A	A	H	B	C	C	H	H	H	B	B	C	B
HS1569	HSSNP15485	D	D	B	B	H	H	H	A	H	A	A	H	H	B	H	B	H	A	B	A	A	A	H	H	B	H	H	H	A	D	B	H	A	A	B	A	A	H	B	B	D	H	H	H	B	B	H	B
HS1569	HSSNP15486	A	A	B	B	H	H	H	A	H	A	A	H	H	B	H	B	H	A	B	A	A	A	H	H	B	H	C	H	A	A	B	H	A	A	B	A	A	H	B	-	H	H	H	H	B	B	H	B
HS1569	HSSNP15487	A	A	B	B	H	H	H	A	H	-	A	H	H	B	H	B	H	A	C	A	A	A	H	C	B	H	C	H	A	A	B	H	A	A	B	A	A	H	B	-	H	H	H	H	B	B	H	B
HS1569	HSSNP15488	A	A	B	B	H	H	H	A	H	A	A	H	H	B	H	B	H	A	B	A	A	A	H	H	B	H	H	H	A	-	B	H	A	A	B	A	A	H	B	B	H	H	H	H	B	B	H	B
HS1569	HSSNP15489	A	A	B	B	H	H	H	A	H	D	A	D	H	B	H	B	H	D	B	A	A	A	H	D	B	H	H	H	A	D	B	H	A	D	B	A	A	H	B	B	H	H	H	H	B	B	H	B
HS1570	HSSNP15490	H	A	H	B	A	H	A	A	H	A	A	H	H	B	H	B	H	A	B	A	A	A	B	A	B	H	H	H	A	A	B	H	A	A	B	A	H	A	B	C	H	C	H	A	B	B	H	B
HS1570	HSSNP15491	H	A	H	B	A	H	A	A	H	A	A	H	H	C	H	B	H	A	B	A	A	A	B	A	B	H	H	H	A	A	B	H	A	A	B	A	H	A	B	C	H	-	H	A	B	B	H	B
HS1570	HSSNP15492	H	A	H	B	A	H	A	A	D	D	D	H	H	B	H	B	H	A	B	A	A	A	B	A	B	H	H	H	A	A	B	H	A	A	B	A	H	A	B	B	H	-	H	A	B	B	H	B
HS1570	HSSNP15493	H	A	H	B	A	H	A	A	H	A	A	H	H	C	H	B	H	A	B	A	A	A	B	A	B	H	H	H	A	A	B	H	A	A	B	A	H	A	C	C	H	C	H	A	C	B	H	B
HS1570	HSSNP15494	H	A	H	B	A	H	A	A	H	A	A	H	H	B	H	B	H	A	B	A	A	A	B	A	B	-	H	H	A	A	B	H	A	A	B	A	H	A	C	C	H	H	H	A	B	C	H	B
HS1570	HSSNP15495	H	A	H	B	D	H	D	D	H	D	D	H	D	B	D	B	H	D	B	A	D	A	B	D	B	H	H	D	A	D	B	-	A	D	B	A	H	D	B	-	H	H	D	D	B	B	H	B
HS1570	HSSNP15496	H	D	H	B	D	H	D	D	H	D	A	H	D	B	D	B	H	D	B	A	D	A	B	D	B	-	-	D	A	D	B	-	A	D	B	A	D	D	B	-	H	H	H	D	B	B	H	B
HS1570	HSSNP15497	H	A	H	B	D	H	D	D	H	D	A	H	D	B	D	B	H	A	B	A	A	D	B	D	B	-	-	D	A	D	B	-	A	D	B	A	H	D	B	-	H	H	H	D	B	B	H	B
HS1571	HSSNP15498	H	A	H	B	H	H	H	A	H	-	A	H	H	C	H	C	H	A	B	A	A	H	H	H	C	H	H	H	A	A	B	C	A	A	B	A	H	H	C	C	H	-	H	H	B	B	H	B
HS1571	HSSNP15499	H	A	H	C	H	H	H	A	H	A	A	H	H	B	H	C	H	A	C	A	A	H	H	H	C	H	H	H	A	A	C	H	A	A	C	A	H	H	C	H	H	-	H	H	C	B	H	C
HS1571	HSSNP15500	H	A	H	C	H	H	H	A	H	A	A	H	H	B	H	C	H	A	C	A	A	H	H	H	C	H	H	H	A	A	C	H	A	A	C	A	H	H	C	H	H	-	H	H	C	B	H	C
HS1571	HSSNP15501	D	D	H	B	H	H	H	D	D	A	A	H	H	B	H	B	H	A	B	D	A	H	H	H	B	-	H	D	A	A	B	H	A	D	B	D	H	H	B	H	H	H	H	H	B	B	H	B
HS1571	HSSNP15502	H	A	H	-	H	C	H	A	H	A	A	H	H	B	H	C	H	A	C	A	A	H	H	H	C	H	H	H	A	A	B	H	A	A	C	A	H	H	C	-	H	H	H	H	C	C	H	B
HS1571	HSSNP15503	-	-	-	B	-	H	-	-	-	-	-	-	-	C	H	C	-	-	C	-	-	-	-	-	C	H	-	-	-	-	B	H	-	A	C	-	-	H	C	-	H	H	-	-	B	C	-	B
HS1571	HSSNP15504	H	D	H	B	H	H	H	D	H	A	A	H	H	B	H	B	H	D	B	A	D	H	H	D	B	H	H	H	A	D	B	H	A	D	B	A	H	H	B	H	D	H	H	H	B	B	H	B
HS1571	HSSNP15505	H	A	H	B	H	H	H	A	H	D	A	H	H	B	H	B	H	A	B	A	A	H	H	H	B	D	H	H	A	A	B	H	A	D	B	D	H	H	B	H	H	H	H	H	B	B	H	B
HS1571	HSSNP15506	H	A	H	B	H	H	H	A	H	D	A	H	H	B	H	B	H	A	B	A	A	H	H	H	B	D	H	H	A	A	B	H	A	D	B	D	H	H	B	H	H	H	H	H	B	B	H	B
HS1572	HSSNP15507	D	D	D	D	D	H	H	A	D	D	D	H	H	B	D	D	-	D	D	D	D	H	D	D	B	D	D	H	D	A	B	D	D	H	B	A	H	D	B	D	D	D	D	D	D	B	H	D
HS1572	HSSNP15508	C	A	C	C	-	C	C	-	C	A	-	H	H	B	C	B	H	C	-	-	A	H	C	C	B	H	C	H	C	A	C	H	C	H	B	C	-	C	C	-	H	-	C	H	-	C	-	C
HS1572	HSSNP15509	C	A	C	B	H	-	C	-	C	A	-	H	-	B	H	B	H	C	-	C	A	H	C	H	B	-	C	C	C	-	C	C	-	H	B	-	-	C	C	-	C	-	C	H	C	B	-	B
HS1572	HSSNP15510	C	A	C	B	H	-	C	-	C	A	-	H	-	B	H	B	H	C	-	C	A	H	C	H	B	H	C	C	C	-	C	C	-	H	B	-	-	C	C	-	C	-	C	H	C	B	-	B
HS1572	HSSNP15511	C	A	C	B	H	-	C	-	C	A	-	H	-	B	H	B	H	C	-	C	A	H	C	H	B	H	C	C	C	-	C	C	-	H	B	-	-	C	C	-	C	-	C	H	C	B	-	B
HS1572	HSSNP15512	H	A	H	C	H	H	H	-	H	A	A	H	H	C	H	C	H	A	C	A	A	H	H	H	C	H	H	H	A	A	C	H	A	H	B	-	-	H	C	-	C	-	H	H	C	C	H	B
HS1572	HSSNP15513	-	D	H	B	H	H	H	A	D	D	D	H	H	B	H	B	H	D	B	A	D	H	H	H	B	H	H	H	D	D	B	H	A	-	B	D	H	H	B	-	H	-	H	H	B	B	D	B
HS1572	HSSNP15514	-	D	H	B	H	H	H	A	D	D	D	H	H	B	H	B	H	D	B	A	D	H	H	H	B	H	H	H	D	D	B	H	A	-	B	D	H	H	B	-	H	-	H	H	B	B	D	B
HS1572	HSSNP15515	H	A	H	B	H	H	H	A	H	A	A	H	H	C	H	B	H	A	B	A	A	H	H	H	C	H	H	H	A	A	C	H	A	-	B	A	H	H	B	-	H	-	H	H	C	B	H	B
HS1572	HSSNP15516	H	A	H	B	D	H	H	A	D	D	D	H	H	B	H	B	H	D	B	A	D	H	H	H	B	H	H	H	D	D	B	H	A	-	B	D	H	H	B	-	H	-	H	H	B	B	D	B
HS1572	HSSNP15517	H	A	H	B	H	H	H	A	D	D	D	H	H	B	H	B	H	D	B	A	D	H	H	H	B	H	H	H	A	D	B	H	A	D	B	A	H	H	B	H	D	H	H	H	B	B	H	B
HS1572	HSSNP15518	H	A	H	B	H	H	H	A	H	A	A	H	H	C	H	B	H	A	B	A	A	H	H	H	C	C	H	H	A	A	B	H	A	H	B	A	H	H	B	H	H	H	H	H	B	B	H	C
HS1572	HSSNP15519	H	A	H	B	H	D	H	A	H	D	A	H	H	B	H	B	H	A	B	A	D	H	H	H	B	H	H	H	A	A	B	H	A	H	B	A	H	H	B	H	D	H	H	H	B	B	H	B
HS1572	HSSNP15520	H	A	H	B	H	D	H	A	H	A	A	H	H	B	H	B	H	A	B	A	D	H	H	H	B	H	H	H	A	A	B	H	A	H	B	A	H	H	B	H	D	H	H	H	B	B	H	B
HS1572	HSSNP15521	H	A	H	B	H	D	H	A	H	A	A	H	H	B	H	B	H	A	B	A	D	H	D	H	B	H	H	H	A	-	B	H	A	H	B	A	H	H	B	H	H	H	H	H	B	B	H	B
HS1572	HSSNP15522	H	A	C	C	H	H	H	A	C	A	A	H	H	C	H	B	H	A	C	A	A	H	H	H	C	C	H	H	A	A	B	C	A	-	B	A	H	C	C	H	H	H	C	H	B	B	H	B
HS1572	HSSNP15523	H	A	H	C	H	H	H	A	C	A	A	H	H	C	H	-	H	-	C	A	A	H	H	H	C	C	C	H	A	A	B	C	A	-	B	A	H	C	C	H	C	H	C	H	B	B	H	B
HS1572	HSSNP15524	D	D	H	B	H	H	H	A	H	D	A	H	D	B	H	B	H	D	-	A	D	H	D	H	B	H	H	H	A	A	B	H	A	-	B	A	H	H	B	H	H	H	H	H	B	B	H	B
HS1573	HSSNP15525	D	A	H	B	H	H	H	D	H	A	D	H	H	B	D	B	H	D	-	D	D	H	H	D	B	A	H	H	A	A	B	H	A	H	B	A	D	H	B	-	H	H	H	H	B	B	H	B
HS1573	HSSNP15526	D	A	H	B	H	H	H	D	H	A	D	H	H	B	D	B	-	D	-	D	D	H	H	D	-	A	H	H	A	A	B	H	D	H	B	A	D	H	B	-	H	H	H	H	B	B	H	B
HS1573	HSSNP15527	A	A	H	C	H	C	H	A	H	A	A	H	H	C	H	C	-	A	-	A	A	H	H	H	-	A	H	H	A	A	C	H	A	H	C	A	A	H	C	-	H	H	H	H	C	C	H	C
HS1573	HSSNP15528	D	D	H	B	H	D	H	D	H	D	D	H	H	B	H	B	H	A	-	D	A	H	H	H	B	D	H	H	A	D	B	H	D	D	B	D	D	H	B	-	H	H	H	H	B	B	H	B
HS1573	HSSNP15529	A	A	H	B	H	H	H	A	H	A	A	C	C	B	H	C	H	A	-	A	A	H	H	H	C	A	H	H	A	A	C	H	A	H	C	A	A	H	C	-	H	H	H	H	C	B	H	C
HS1573	HSSNP15530	-	D	H	-	H	H	H	A	H	A	A	H	H	B	H	B	D	D	B	A	A	H	H	D	B	D	D	H	A	D	B	H	A	D	B	A	A	H	B	H	H	H	H	H	B	B	H	B
HS1573	HSSNP15531	D	D	H	-	H	H	H	A	H	A	A	H	H	B	H	B	D	D	B	A	A	H	H	D	B	D	D	H	A	D	B	H	A	D	B	A	A	H	B	H	H	H	H	H	B	B	H	B
HS1573	HSSNP15532	A	A	H	-	H	H	H	A	H	A	A	H	H	C	H	C	H	A	C	A	A	H	H	H	C	A	H	H	A	A	B	H	A	H	C	A	A	H	C	H	H	H	H	H	C	C	H	B
HS1573	HSSNP15533	A	A	H	-	H	H	H	A	H	A	A	H	H	C	H	C	H	A	C	A	A	H	H	H	C	A	H	H	A	A	B	H	A	H	C	A	A	H	C	H	H	H	H	H	C	C	H	B
HS1573	HSSNP15534	A	A	H	-	H	H	H	A	H	A	A	H	H	C	H	C	H	A	C	A	A	H	H	H	C	A	H	H	A	A	B	H	A	H	C	A	A	H	B	H	H	H	H	H	B	C	H	B
HS1574	HSSNP15535	D	A	H	B	B	H	H	A	H	A	A	H	H	B	H	B	D	D	B	A	A	H	H	H	B	D	H	H	A	D	B	D	A	D	B	A	H	H	B	H	H	H	H	H	B	B	A	B
HS1574	HSSNP15536	A	A	H	C	B	H	H	A	H	A	A	H	H	B	H	C	A	A	C	A	A	H	H	H	B	H	H	H	A	A	C	H	A	A	B	A	H	H	C	H	H	H	H	H	B	C	A	B
HS1574	HSSNP15537	A	A	H	B	B	H	H	A	H	D	A	H	H	B	H	B	D	A	B	A	A	H	H	H	B	H	H	H	A	D	B	H	A	D	B	A	H	H	B	H	H	H	H	H	B	B	A	B
HS1574	HSSNP15538	A	A	H	B	B	H	H	A	H	A	A	H	H	B	H	B	A	A	B	A	A	H	H	H	B	C	H	H	A	A	B	H	A	A	B	A	H	H	B	-	H	H	H	H	B	B	A	B
HS1574	HSSNP15539	D	A	H	B	B	H	H	D	H	D	A	H	H	B	H	B	D	A	B	A	A	H	H	H	B	H	H	H	A	D	B	H	A	A	B	A	H	D	B	-	H	H	H	H	B	B	A	B
HS1574	HSSNP15540	A	A	H	B	B	H	H	A	H	A	A	H	H	C	H	B	A	A	B	A	A	H	H	H	C	H	H	H	A	A	B	H	A	A	C	A	H	H	B	C	H	H	H	H	B	B	A	C
HS1574	HSSNP15541	A	A	H	B	B	H	H	A	H	-	A	H	H	B	H	B	D	A	B	A	A	H	H	H	B	H	H	H	A	D	B	H	A	A	B	A	H	H	B	H	H	H	H	H	B	B	A	B
HS1574	HSSNP15542	A	A	H	B	B	H	H	A	-	A	A	H	H	B	H	B	D	D	B	A	A	H	H	H	B	H	H	H	A	D	B	H	A	A	B	A	H	H	B	H	H	H	H	H	B	B	A	B
HS1574	HSSNP15543	A	A	D	B	B	H	H	A	D	A	A	H	H	-	H	B	A	D	B	A	A	H	H	H	B	H	H	H	A	D	B	H	A	D	B	A	H	H	B	H	H	H	H	H	B	B	A	B
HS1575	HSSNP15544	A	A	H	B	H	H	H	A	H	A	A	H	H	B	H	B	H	A	B	A	A	A	A	H	B	H	H	H	A	A	C	H	A	A	B	A	H	H	B	C	H	H	H	H	C	B	H	B
HS1575	HSSNP15545	A	A	H	B	H	H	H	A	H	A	A	H	H	C	H	C	H	A	C	A	A	A	A	H	B	C	H	H	A	A	C	H	A	A	B	A	H	H	B	-	H	H	H	H	C	B	H	C
HS1575	HSSNP15546	A	A	H	C	H	H	H	A	H	A	A	H	H	C	H	C	H	A	C	A	A	A	A	H	C	-	H	H	A	A	B	H	A	A	B	A	H	H	B	-	H	H	H	H	C	C	H	C
HS1575	HSSNP15547	A	A	H	C	H	H	H	A	H	A	A	H	H	C	H	C	H	A	C	A	A	A	A	H	C	-	H	H	A	A	-	H	A	A	B	A	H	H	C	-	H	H	H	H	B	C	H	C
HS1575	HSSNP15548	A	A	H	B	H	H	H	A	H	D	A	H	H	B	H	B	H	A	B	A	A	A	A	H	B	D	H	H	A	D	B	H	A	D	B	A	H	H	B	H	H	H	H	H	B	B	H	B
HS1575	HSSNP15549	A	A	H	B	H	H	H	A	H	D	A	H	H	B	H	B	H	A	B	A	A	A	A	H	B	H	H	H	A	D	B	H	A	A	B	A	H	H	B	H	H	H	H	H	B	B	H	B
HS1575	HSSNP15550	D	A	H	B	H	H	H	A	H	-	A	H	H	B	H	B	H	A	B	A	A	A	A	H	B	H	H	H	A	A	B	H	A	A	B	A	H	H	B	H	H	D	H	H	B	B	H	B
HS1575	HSSNP15551	A	A	H	B	H	H	H	A	H	-	A	H	H	C	H	B	C	A	C	A	A	A	A	H	C	H	C	C	A	A	B	H	A	A	C	A	H	H	B	C	H	H	H	H	B	C	H	B
HS1576	HSSNP15552	D	A	H	B	H	D	H	A	H	D	A	H	H	B	H	B	H	A	B	A	A	H	H	H	B	H	D	H	A	H	B	H	A	A	B	A	H	H	B	H	H	H	H	H	B	B	H	B
HS1576	HSSNP15553	A	A	H	C	H	H	H	A	H	A	A	H	H	B	H	B	H	A	C	A	A	H	H	H	B	H	H	H	A	H	B	H	A	A	B	A	H	H	C	H	H	H	H	H	B	B	H	B
HS1576	HSSNP15554	A	D	-	B	D	D	-	A	H	-	A	D	D	B	D	D	H	D	B	D	A	H	D	-	D	-	D	-	D	H	D	-	A	A	D	A	H	D	B	H	H	D	D	D	B	-	D	D
HS1576	HSSNP15555	A	A	H	B	H	H	H	-	H	A	A	H	H	B	H	B	H	A	B	A	A	H	H	D	B	H	H	H	A	H	B	H	A	A	B	A	H	H	B	H	H	H	H	H	B	B	H	B
HS1576	HSSNP15556	D	A	H	B	H	H	H	A	H	A	A	H	H	B	H	B	H	A	B	A	A	H	H	D	B	H	H	H	A	H	B	H	A	A	B	A	H	H	B	H	H	H	H	H	B	B	H	B
HS1576	HSSNP15557	D	A	H	B	H	H	H	A	D	A	A	H	H	B	H	B	H	A	B	A	A	H	H	H	B	H	D	H	D	H	B	H	A	A	B	A	H	H	B	H	H	H	H	H	B	B	H	B
HS1576	HSSNP15558	A	A	H	B	H	H	H	A	H	A	A	H	H	C	H	B	H	A	B	A	A	H	H	H	C	H	H	H	A	H	C	H	A	A	C	A	H	H	C	C	H	H	H	H	B	B	H	B
HS1576	HSSNP15559	D	A	H	B	H	H	H	A	H	D	A	H	H	B	H	B	H	D	B	A	A	H	H	H	B	H	H	H	A	D	B	D	A	A	B	A	H	H	B	H	H	H	H	H	B	B	H	B
HS1576	HSSNP15560	A	A	H	B	H	H	H	A	H	D	A	H	H	B	H	B	H	A	B	D	A	H	H	H	B	H	H	H	A	D	B	H	A	A	B	A	H	H	B	H	H	H	H	H	B	B	H	B
HS1576	HSSNP15561	A	A	H	B	H	H	H	A	H	A	A	H	H	B	H	B	H	A	B	A	A	H	H	H	B	C	H	H	A	H	B	H	A	A	B	A	H	H	B	C	H	H	H	H	B	B	H	B
HS1576	HSSNP15562	A	D	D	D	H	D	D	A	H	-	D	D	H	B	D	D	-	D	D	D	D	H	D	D	-	H	-	-	A	-	B	H	D	D	D	A	D	D	D	D	D	-	D	D	D	D	-	-
HS1576	HSSNP15563	A	D	D	D	H	D	D	A	H	-	D	D	D	B	D	D	-	D	D	D	D	H	D	D	B	H	-	-	A	-	B	D	D	D	D	A	D	D	D	D	D	H	D	D	D	D	H	-
HS1576	HSSNP15564	A	A	H	B	H	D	H	A	H	A	A	H	H	B	H	B	H	A	B	A	A	H	H	H	B	H	H	D	A	D	B	H	A	A	B	A	H	H	B	-	H	H	H	H	B	B	H	B
HS1576	HSSNP15565	A	A	H	C	H	H	H	A	H	A	A	H	H	B	H	C	H	A	B	A	A	H	H	H	B	H	C	H	A	H	B	H	A	A	B	A	H	H	B	-	H	H	H	H	B	B	H	C
HS1576	HSSNP15566	A	A	H	B	H	H	H	A	C	A	A	H	C	C	H	B	H	A	B	A	A	H	H	H	B	H	H	H	A	H	B	H	A	A	C	A	H	H	B	C	H	C	H	H	B	B	H	B
HS1576	HSSNP15567	A	A	H	B	H	H	H	A	H	A	A	H	H	C	H	B	H	A	B	A	A	H	H	C	B	H	H	H	A	H	C	H	A	A	B	A	H	H	B	C	C	H	H	H	B	B	H	B
HS1577	HSSNP15568	A	H	H	C	H	B	H	A	A	A	A	-	H	C	H	C	A	H	B	H	H	H	H	H	B	H	B	-	A	H	-	H	H	A	C	A	H	B	A	A	H	-	H	H	C	B	H	-
HS1577	HSSNP15569	A	C	H	C	C	C	C	A	A	C	A	-	H	C	C	C	A	C	B	H	H	C	C	H	B	H	C	-	A	H	-	C	H	A	C	C	C	B	A	A	C	-	C	C	C	B	C	-
HS1578	HSSNP15570	A	A	H	B	H	H	H	A	H	D	A	H	H	B	H	B	H	A	B	A	A	B	H	H	B	H	H	H	A	D	B	H	A	D	B	A	H	H	B	B	H	H	H	H	B	B	H	B
HS1578	HSSNP15571	A	A	H	B	H	H	H	A	H	A	A	C	H	B	H	B	H	A	B	A	A	B	H	H	C	H	H	H	A	A	B	H	A	A	B	A	H	H	B	C	H	C	H	H	B	B	H	B
HS1578	HSSNP15572	A	A	H	B	H	H	H	A	H	A	A	H	H	B	H	B	H	A	B	A	A	B	H	H	C	H	H	H	A	A	B	H	A	A	B	A	H	H	B	C	H	H	H	H	B	B	H	B
HS1578	HSSNP15573	A	A	H	B	H	H	H	A	H	A	A	H	H	C	H	B	H	A	B	A	A	B	H	H	C	H	H	H	A	A	B	H	A	A	B	A	H	H	B	C	H	H	H	H	B	B	H	B
HS1578	HSSNP15574	A	A	H	B	H	H	H	A	C	A	A	H	H	B	H	C	H	A	B	A	A	B	H	H	C	H	H	H	A	A	B	H	A	A	B	A	H	H	B	C	H	H	H	H	B	B	H	B
HS1578	HSSNP15575	A	A	H	B	H	H	H	A	H	-	A	H	H	B	H	C	H	A	C	A	A	B	H	H	C	C	H	H	A	A	B	H	A	A	B	A	H	H	C	C	H	H	H	H	B	B	H	B
HS1578	HSSNP15576	A	A	H	B	H	H	H	A	H	A	D	H	H	B	H	B	H	A	B	A	D	B	H	H	B	H	H	H	A	D	B	D	A	A	B	A	H	H	B	B	H	H	H	H	B	B	H	B
HS1578	HSSNP15577	A	A	H	B	H	H	H	A	H	A	A	H	H	B	H	B	H	A	C	A	A	B	H	H	B	H	H	H	A	A	C	H	A	A	B	A	H	H	C	C	C	H	H	H	B	B	H	B
HS1578	HSSNP15578	A	D	H	B	H	H	H	A	H	A	D	D	H	B	H	B	H	A	B	A	D	B	H	H	B	H	H	H	A	D	B	D	D	A	B	A	H	H	B	B	H	H	H	H	B	B	H	B
HS1578	HSSNP15579	A	A	H	B	H	H	H	A	H	A	A	H	H	C	H	B	H	A	C	A	A	B	H	H	C	H	H	H	A	A	C	H	A	A	C	A	H	H	B	C	C	H	H	H	C	B	H	C
HS1578	HSSNP15580	D	D	H	B	H	H	H	D	H	A	D	H	H	B	H	B	H	D	B	D	D	B	H	D	B	H	H	D	D	D	B	D	D	A	B	A	H	D	B	B	H	H	D	H	B	B	H	B
HS1578	HSSNP15581	A	-	H	B	C	C	C	A	C	A	A	H	H	C	H	C	C	A	C	A	A	C	H	H	C	C	H	H	A	A	B	H	A	A	C	A	H	H	B	C	H	-	H	C	B	B	C	B
HS1579	HSSNP15582	A	-	H	C	H	H	C	A	H	A	A	H	H	B	H	B	H	A	B	A	A	C	H	H	C	H	H	H	A	A	-	H	A	A	C	A	H	H	B	B	-	-	H	H	B	B	H	B
HS1579	HSSNP15583	A	A	H	B	H	H	H	A	H	-	A	H	H	C	H	B	C	A	C	A	A	B	H	-	C	H	C	H	-	A	B	C	A	-	B	A	H	H	B	-	H	C	H	H	-	C	H	C
HS1579	HSSNP15584	A	A	C	C	H	C	H	-	C	-	A	H	H	C	H	C	H	A	B	A	A	B	H	-	C	H	C	H	A	A	B	C	A	A	C	A	H	C	C	-	H	C	C	H	C	C	H	B
HS1579	HSSNP15585	A	A	H	B	H	H	H	D	H	A	A	H	H	B	H	B	H	A	B	A	A	B	H	H	B	H	H	H	A	A	B	H	A	A	B	D	H	H	B	B	D	H	H	H	B	B	H	B
HS1579	HSSNP15586	A	A	H	B	H	H	H	A	H	A	A	H	H	B	H	C	H	A	B	A	A	B	H	H	B	H	H	H	A	-	B	H	A	A	C	A	H	H	B	C	H	C	H	H	B	B	H	B
HS1579	HSSNP15587	A	A	H	B	H	H	H	A	H	D	A	H	H	B	H	B	H	A	B	A	A	B	H	H	B	H	H	H	A	A	B	D	A	A	B	A	H	H	B	B	H	H	H	H	B	B	H	B
HS1579	HSSNP15588	A	A	H	B	H	H	H	A	H	D	A	H	H	B	H	B	H	A	B	A	A	B	H	H	B	H	H	H	A	D	B	H	A	A	B	A	H	H	B	B	H	H	H	H	B	B	H	B
HS1579	HSSNP15589	A	A	H	B	H	H	H	D	H	D	A	H	H	B	H	B	D	A	B	A	A	B	H	H	B	H	H	H	A	D	B	H	A	A	B	A	H	H	B	B	H	H	H	H	B	B	H	B
HS1579	HSSNP15590	A	A	H	B	H	H	H	D	H	D	A	H	H	B	H	B	D	A	B	A	A	B	H	H	B	H	H	H	A	D	B	H	A	A	B	A	H	H	B	B	H	H	H	H	B	B	H	B
HS1579	HSSNP15591	A	A	H	B	H	H	H	A	H	D	A	H	H	B	H	B	D	A	B	A	A	B	H	H	B	H	H	H	A	D	B	H	A	D	B	A	H	H	B	B	H	H	H	H	B	B	H	B
HS1579	HSSNP15592	A	A	H	B	H	H	H	A	H	D	A	H	H	B	H	B	H	A	B	A	A	B	H	H	B	H	H	H	A	D	B	H	A	A	B	A	H	H	B	B	H	H	H	H	B	B	H	B
HS1579	HSSNP15593	D	A	H	B	H	H	H	A	H	D	A	H	H	B	H	B	H	A	B	A	A	B	H	H	B	H	H	H	A	-	B	H	D	A	B	A	H	H	B	B	H	H	H	H	B	B	H	B
HS1579	HSSNP15594	A	A	H	B	H	H	H	A	H	A	A	-	H	C	C	B	-	A	C	A	A	B	H	-	B	H	H	H	A	-	C	H	A	A	C	A	H	H	C	-	C	H	H	H	C	B	H	B
HS1579	HSSNP15595	D	D	H	B	H	H	H	D	H	-	A	H	H	B	H	B	H	D	B	D	D	B	H	H	B	-	H	H	A	A	B	-	D	D	B	D	H	H	B	B	H	H	D	H	B	B	H	B
HS1579	HSSNP15596	D	A	H	B	H	H	H	D	H	-	A	H	H	B	H	B	H	D	B	D	D	B	H	H	B	-	H	H	D	A	B	H	A	D	B	A	H	H	B	B	H	H	D	H	B	B	H	B
HS1579	HSSNP15597	A	A	H	B	H	H	H	A	H	A	A	H	H	B	H	B	H	A	B	A	A	B	H	H	B	H	H	H	A	A	B	H	A	A	C	A	H	H	B	-	H	H	H	H	B	B	H	C
HS1579	HSSNP15598	A	A	H	B	H	H	H	A	H	A	A	H	H	B	H	B	H	A	B	A	A	B	H	H	B	H	H	H	A	A	B	H	A	A	B	A	H	H	B	B	H	H	H	H	B	B	H	C
HS1579	HSSNP15599	A	A	H	B	H	H	H	A	H	A	A	C	H	B	H	B	H	A	B	A	A	B	H	H	B	H	H	H	A	A	B	H	A	A	B	A	H	H	B	C	H	H	H	H	B	B	H	B
HS1580	HSSNP15600	A	A	H	B	H	H	A	A	H	D	D	H	H	B	A	B	H	A	B	A	A	B	A	H	B	H	H	H	A	D	B	H	A	A	B	A	H	A	B	B	H	D	H	H	B	B	H	B
HS1580	HSSNP15601	A	A	H	B	H	H	A	A	H	D	D	H	H	B	A	B	H	A	B	A	A	B	A	H	B	H	H	H	A	D	B	H	A	A	B	A	H	A	B	B	H	D	H	H	B	B	H	B
HS1580	HSSNP15602	D	A	H	B	H	H	A	A	H	D	D	H	H	B	A	B	H	A	B	A	A	B	A	H	B	H	H	H	A	D	B	H	A	A	B	A	H	A	B	B	H	D	H	H	B	B	H	B
HS1580	HSSNP15603	A	A	H	B	H	H	A	A	H	A	A	H	H	B	A	B	H	A	C	A	A	B	A	H	B	H	H	H	A	A	B	H	A	A	B	A	H	A	C	C	H	H	H	H	B	B	H	B
HS1580	HSSNP15604	D	D	D	B	H	H	A	D	-	A	A	H	H	B	A	B	H	A	B	A	A	B	A	H	B	H	H	H	A	D	B	H	A	D	B	A	H	A	B	B	H	H	H	H	B	B	H	B
HS1580	HSSNP15605	D	A	H	B	H	H	A	D	H	D	A	H	H	B	A	B	H	D	B	A	A	B	A	H	B	H	H	H	A	D	B	H	A	D	B	A	H	A	B	B	H	H	H	H	B	B	H	B
HS1580	HSSNP15606	D	A	H	B	H	H	A	A	H	D	A	D	H	B	A	B	H	A	B	A	A	B	A	H	B	H	D	H	A	D	B	H	A	A	B	A	H	A	B	B	H	H	H	H	B	B	H	B
HS1580	HSSNP15607	A	A	H	B	H	H	A	A	H	D	A	H	H	B	A	B	H	D	B	A	A	B	A	H	B	H	D	H	A	D	B	H	A	D	B	A	H	A	B	B	H	H	H	H	B	B	H	B
HS1580	HSSNP15608	A	A	H	B	H	C	A	A	C	-	A	C	H	B	A	B	H	A	B	A	A	B	A	H	B	H	H	H	A	A	B	H	A	A	B	A	H	A	B	C	H	H	H	H	B	B	H	B
HS1580	HSSNP15609	A	A	H	B	H	H	A	A	H	A	A	H	H	B	A	B	H	A	B	A	A	B	A	H	B	H	H	H	A	A	B	H	A	A	B	A	H	A	C	C	H	H	H	H	B	B	H	B
HS1581	HSSNP15610	A	A	H	B	H	H	A	A	H	A	A	H	A	B	H	B	H	A	B	A	A	B	H	H	B	H	H	H	A	A	C	H	A	A	C	A	A	A	B	C	H	H	H	H	B	B	H	C
HS1581	HSSNP15611	D	A	H	B	H	H	A	A	H	D	D	H	A	B	H	B	H	A	B	A	A	B	H	H	B	H	H	H	A	A	B	H	A	D	B	A	A	A	B	-	H	H	H	H	B	B	H	B
HS1581	HSSNP15612	D	A	H	B	H	H	A	A	H	A	A	H	A	B	H	B	H	A	B	A	D	B	H	H	B	H	H	H	A	A	B	H	A	A	B	A	A	A	B	B	H	H	H	H	B	B	H	B
HS1581	HSSNP15613	D	A	H	B	H	H	A	A	H	D	A	H	A	B	H	B	H	A	B	A	A	B	H	H	B	H	H	H	A	D	B	H	A	A	B	A	A	A	B	-	H	H	H	H	B	B	H	B
HS1581	HSSNP15614	A	A	H	B	H	H	A	A	H	A	A	H	A	C	H	B	H	A	B	A	A	B	H	H	B	H	H	H	A	-	B	H	A	A	B	A	A	A	B	C	H	H	H	H	B	B	H	B
HS1581	HSSNP15615	A	A	H	B	H	H	A	A	H	A	A	H	A	B	H	B	H	A	C	A	A	B	H	H	B	H	H	H	A	A	B	C	A	-	B	A	A	A	B	-	H	H	H	H	B	B	H	C
HS1582	HSSNP15616	D	A	H	B	H	H	H	D	H	A	A	H	H	B	H	B	H	A	B	A	A	B	H	H	B	H	H	H	A	A	B	H	A	D	B	A	A	A	B	B	H	H	H	H	B	B	H	B
HS1582	HSSNP15617	A	A	H	B	H	H	H	A	H	A	A	H	H	C	H	B	H	A	B	A	A	B	H	H	C	H	H	H	A	A	B	C	A	A	B	A	A	A	B	C	H	H	H	H	C	B	H	B
HS1582	HSSNP15618	-	D	H	B	H	H	H	-	H	A	D	H	D	B	H	B	H	D	B	A	A	B	H	H	B	D	D	H	A	D	B	H	D	-	B	D	A	A	-	B	H	-	H	H	B	B	H	B
HS1582	HSSNP15619	A	A	D	B	H	D	H	A	H	D	D	D	-	B	D	B	H	A	B	D	A	B	H	D	B	D	D	D	A	D	-	H	A	D	B	A	A	A	B	-	D	D	H	-	-	-	D	-
HS1582	HSSNP15620	A	A	H	B	H	H	H	A	H	A	A	H	H	B	H	B	H	-	B	A	A	B	H	H	B	H	H	H	A	A	B	H	A	A	B	A	A	A	B	B	H	H	H	H	C	B	H	B
HS1582	HSSNP15621	A	A	H	B	H	H	H	A	H	D	A	H	H	B	H	B	H	D	B	A	A	B	H	H	B	H	H	H	A	D	B	H	A	A	B	A	A	A	B	B	H	D	H	H	B	B	H	B
HS1582	HSSNP15622	A	A	H	B	H	H	H	A	H	A	A	H	H	B	H	B	H	A	B	A	A	B	H	C	B	H	H	H	A	A	B	H	A	A	B	A	A	A	B	C	H	H	H	H	C	B	H	B
HS1582	HSSNP15623	A	A	H	B	H	H	H	A	H	A	A	H	H	B	H	B	H	A	B	A	A	B	H	H	B	H	H	H	A	A	B	H	A	A	B	A	A	A	B	C	H	H	H	H	B	B	H	B
HS1582	HSSNP15624	D	A	H	B	H	H	H	A	H	D	A	H	H	B	H	B	H	A	B	A	A	B	H	H	B	H	H	H	A	D	B	H	A	D	B	A	A	A	B	B	H	H	H	H	B	B	H	B
HS1582	HSSNP15625	D	A	H	B	H	H	H	A	H	D	A	H	H	B	H	B	H	A	B	A	A	B	H	D	B	H	H	H	A	A	B	H	A	D	B	A	A	A	B	B	H	H	H	H	B	B	H	B
HS1582	HSSNP15626	A	A	H	B	H	H	H	A	H	D	A	H	H	B	H	B	H	A	B	D	A	B	H	D	B	H	H	H	A	A	B	H	A	A	B	A	A	A	B	B	H	H	H	H	B	B	H	B
HS1583	HSSNP15627	A	A	H	B	A	B	H	A	H	A	A	H	B	B	H	B	H	A	C	A	A	B	B	H	B	H	H	H	A	A	C	H	A	A	C	A	H	H	B	-	H	H	H	A	B	C	H	B
HS1583	HSSNP15628	A	A	H	B	A	B	H	A	H	A	A	H	B	B	H	B	H	A	C	A	A	B	B	H	B	H	H	H	A	A	B	H	A	A	C	A	H	H	B	B	H	H	H	A	B	B	H	B
HS1583	HSSNP15629	A	-	H	C	A	B	H	A	C	A	A	C	B	B	H	C	H	A	C	A	A	B	B	H	B	H	H	H	A	A	-	H	A	A	C	A	H	H	-	C	H	H	H	A	-	C	H	B
HS1583	HSSNP15630	A	A	H	C	A	B	H	A	H	A	A	H	C	B	H	B	H	A	C	A	A	B	B	H	B	H	H	H	A	A	B	H	A	A	B	A	H	H	B	C	H	H	H	A	B	C	H	B
HS1583	HSSNP15631	A	D	H	B	A	B	H	A	H	D	D	H	B	B	H	B	H	A	B	A	D	B	B	H	B	H	H	H	A	D	B	H	A	A	B	A	H	H	B	B	H	H	H	A	B	B	H	B
HS1583	HSSNP15632	D	D	H	B	A	B	H	A	H	D	A	H	B	B	H	B	H	D	B	A	D	B	B	H	B	H	H	H	A	D	B	H	A	D	B	A	H	H	B	B	H	H	H	A	B	B	H	B
HS1583	HSSNP15633	D	A	H	B	A	B	H	A	H	D	A	H	B	B	H	B	H	D	B	A	A	B	B	H	B	H	H	H	A	D	B	H	A	D	B	A	H	H	B	B	H	H	H	A	B	B	H	B
HS1584	HSSNP15634	-	A	H	B	A	A	H	A	H	D	A	H	B	B	H	B	H	A	B	A	A	B	B	H	B	H	H	H	A	D	B	H	A	A	B	A	B	H	B	B	H	H	H	H	B	B	B	B
HS1584	HSSNP15635	A	A	H	B	A	A	H	A	H	D	D	H	B	B	H	B	H	D	B	A	A	B	B	H	B	H	H	H	A	D	B	H	A	A	B	A	B	H	B	B	H	H	H	H	B	B	B	B
HS1584	HSSNP15636	A	A	H	B	A	A	H	A	H	A	A	H	B	B	H	B	H	A	B	A	A	B	B	H	B	H	H	H	A	A	B	H	A	A	C	A	B	H	B	C	H	H	H	H	B	B	B	B
HS1584	HSSNP15637	A	A	H	B	A	A	H	A	H	A	A	H	B	B	H	B	H	A	-	A	A	B	B	H	B	H	H	H	A	A	B	H	A	A	C	A	B	H	B	C	H	H	H	H	C	B	B	B
HS1584	HSSNP15638	D	D	H	B	A	A	D	-	H	D	A	H	B	B	H	B	H	A	B	A	A	B	B	H	B	H	H	H	A	D	B	H	A	D	B	A	B	H	B	B	H	H	D	H	B	B	B	B
HS1584	HSSNP15639	A	A	H	B	A	A	H	A	H	A	A	H	B	B	H	B	H	A	C	A	A	B	B	H	B	H	H	H	A	A	B	H	A	A	B	A	B	H	B	C	H	H	H	H	B	B	B	B
HS1584	HSSNP15640	D	D	H	B	A	A	H	A	H	D	A	H	B	B	H	B	H	D	B	A	A	B	B	H	B	H	H	H	A	D	B	H	A	A	B	A	B	H	B	B	H	H	H	H	B	B	B	B
HS1584	HSSNP15641	A	D	H	B	A	A	H	A	H	D	D	-	B	B	H	B	H	A	B	D	A	B	B	H	B	H	H	H	A	A	-	H	D	D	B	A	B	H	B	B	H	H	H	H	B	B	B	B
HS1584	HSSNP15642	D	D	H	B	A	A	H	D	D	A	A	H	B	B	H	B	H	D	B	A	A	B	B	D	B	H	H	H	A	-	B	H	A	D	B	D	B	H	B	B	H	H	H	H	B	B	B	B
HS1584	HSSNP15643	A	A	H	B	D	A	H	D	D	A	D	D	D	B	H	B	H	D	B	A	A	B	D	H	B	H	H	D	A	D	B	H	A	-	B	A	B	H	B	B	D	H	H	H	B	B	B	B
HS1585	HSSNP15644	A	A	H	B	H	H	H	A	A	D	A	D	H	-	H	B	D	A	D	A	A	H	D	H	B	D	D	D	A	A	-	D	A	D	-	A	D	H	D	-	D	D	H	H	B	-	H	B
HS1585	HSSNP15645	A	A	H	B	H	H	H	A	A	A	A	H	H	C	H	C	A	A	B	A	A	H	H	H	C	H	H	H	A	A	B	H	A	A	C	A	H	H	B	B	H	H	H	H	C	C	H	B
HS1585	HSSNP15646	D	A	H	B	H	H	H	A	A	D	A	H	H	B	H	B	D	A	B	A	A	H	H	H	B	H	H	H	A	A	B	D	A	D	B	A	H	H	B	B	H	D	H	H	B	B	H	B
HS1585	HSSNP15647	D	A	H	B	H	H	H	A	A	D	A	H	H	B	H	B	D	A	B	A	A	H	H	H	B	H	H	H	A	A	B	D	A	D	B	A	H	H	B	B	H	D	H	H	B	B	H	B
HS1585	HSSNP15648	A	A	H	B	H	H	H	A	A	A	A	H	H	C	H	C	A	A	B	A	A	H	H	H	C	H	H	H	A	A	C	H	A	A	C	A	H	H	B	-	H	H	H	H	C	C	H	B
HS1585	HSSNP15649	A	A	H	B	H	H	H	A	A	A	A	H	H	C	H	C	A	A	B	A	A	H	H	H	C	H	H	H	A	A	C	H	A	A	C	A	H	H	B	B	H	H	H	H	C	C	H	B
HS1585	HSSNP15650	A	A	H	B	H	H	H	A	A	A	A	H	H	B	H	C	A	A	B	A	A	H	H	H	B	H	H	H	A	A	B	H	A	A	B	A	H	H	B	C	H	H	H	H	B	B	H	B
HS1585	HSSNP15651	D	D	H	B	H	D	H	D	A	D	A	H	H	B	H	B	D	A	B	A	A	H	H	H	B	H	H	H	A	A	B	H	A	A	B	A	H	H	B	B	H	H	H	H	B	B	H	B
HS1586	HSSNP15652	-	A	H	B	B	H	B	A	H	D	A	H	H	B	H	B	H	A	B	A	A	H	H	H	B	H	H	H	A	A	B	H	A	A	B	A	H	A	B	B	H	A	H	B	B	B	B	B
HS1586	HSSNP15653	A	A	H	B	B	H	B	A	H	D	A	H	H	B	H	B	H	A	B	A	A	H	H	H	B	H	H	H	A	A	B	H	A	A	B	A	H	A	B	B	H	D	H	B	B	B	B	B
HS1586	HSSNP15654	A	A	H	B	B	H	B	A	H	A	A	H	H	C	H	B	H	A	B	A	A	H	H	H	B	H	H	H	A	A	B	H	A	A	B	A	H	A	B	C	H	A	H	B	B	B	B	B
HS1586	HSSNP15655	A	A	H	B	B	H	B	A	H	A	A	H	H	B	H	B	H	A	B	A	A	H	H	H	B	H	H	H	A	A	B	H	A	A	B	A	H	A	B	C	H	A	H	B	B	B	B	B
HS1586	HSSNP15656	A	A	-	B	B	H	B	A	H	A	A	C	H	B	H	C	-	-	C	A	A	H	H	H	C	H	H	H	A	-	C	-	A	A	C	A	H	C	B	B	H	A	C	B	C	C	B	C
HS1586	HSSNP15657	A	A	H	B	B	H	B	A	H	A	A	H	H	B	H	C	H	A	C	A	A	H	H	H	C	H	C	C	A	A	C	H	A	A	B	A	H	A	B	B	H	A	H	B	C	C	B	B
HS1586	HSSNP15658	A	A	C	B	B	H	B	A	H	A	A	H	H	C	H	B	H	A	C	A	A	H	H	H	B	H	H	H	A	A	B	H	A	A	C	A	H	A	B	-	H	A	H	B	B	C	B	B
HS1586	HSSNP15659	A	A	H	B	B	H	B	A	H	D	A	H	H	B	H	B	D	A	B	A	A	H	H	H	B	H	H	H	A	A	B	H	A	A	B	A	H	A	B	B	D	A	H	B	B	B	B	B
HS1586	HSSNP15660	A	A	H	C	B	H	B	A	H	A	A	H	H	B	H	B	H	A	B	A	A	H	H	H	B	H	H	C	A	A	B	H	A	A	B	A	H	A	B	C	C	A	H	B	B	B	B	B
HS1586	HSSNP15661	A	A	H	B	B	H	B	A	H	D	A	H	H	B	H	B	H	D	B	A	A	H	H	H	B	D	H	H	A	A	B	H	A	D	B	A	H	A	B	B	H	A	H	B	B	B	B	B
HS1586	HSSNP15662	A	A	H	C	B	H	B	A	H	A	A	H	H	B	H	B	H	A	B	A	A	H	H	H	B	H	H	C	A	A	B	H	A	A	B	A	H	A	B	C	H	A	H	B	B	B	B	B
HS1587	HSSNP15663	A	A	H	B	H	H	H	A	D	-	A	D	H	B	H	B	H	A	B	A	A	H	H	H	B	H	H	H	A	D	B	H	A	-	B	A	H	A	B	-	H	H	H	H	B	B	H	B
HS1587	HSSNP15664	A	A	H	B	H	H	H	A	H	-	A	H	H	B	H	B	H	A	B	A	A	H	H	H	B	C	H	H	A	A	B	H	A	-	B	A	H	A	C	-	H	H	H	H	B	B	H	B
HS1587	HSSNP15665	A	A	H	B	H	H	H	A	H	A	A	H	H	B	H	B	H	A	B	A	A	H	H	H	B	C	H	H	A	A	B	C	A	A	B	A	H	A	B	C	H	H	H	H	B	B	H	B
HS1587	HSSNP15666	A	A	H	B	H	D	H	A	H	A	A	H	H	B	H	B	H	A	B	A	A	H	H	H	B	H	H	D	A	D	B	H	A	D	B	A	H	A	B	B	H	H	H	H	B	B	H	B
HS1587	HSSNP15667	A	A	H	B	H	H	H	A	H	A	A	H	H	B	H	B	H	A	B	A	A	H	H	H	B	H	H	D	A	D	B	H	A	D	B	A	H	A	B	B	H	H	H	H	B	B	H	B
HS1587	HSSNP15668	C	C	C	C	C	H	H	-	C	C	C	H	C	C	C	B	C	C	B	C	A	C	C	-	C	-	C	-	C	-	B	C	C	-	C	-	C	C	C	C	H	H	C	H	C	C	C	B
HS1587	HSSNP15669	A	A	H	C	H	H	H	A	-	A	A	H	H	-	H	C	-	A	B	A	A	H	H	H	C	C	H	H	A	A	-	H	A	A	B	A	H	A	C	C	H	H	H	H	B	B	H	C
HS1587	HSSNP15670	A	A	H	C	H	H	H	A	-	A	A	H	H	-	H	C	H	A	B	A	A	H	H	H	C	C	H	H	A	A	-	H	A	A	B	A	H	A	C	C	H	H	H	H	B	B	H	B
HS1587	HSSNP15671	A	A	H	B	H	H	H	A	C	A	A	H	H	-	H	C	H	A	B	A	A	H	H	H	C	C	H	H	A	A	B	H	A	A	C	A	H	A	C	B	H	H	H	H	C	B	H	B
HS1587	HSSNP15672	A	A	H	B	H	H	H	A	H	A	A	H	H	-	H	C	H	A	B	A	A	H	H	H	C	C	H	H	A	A	B	H	A	A	C	A	H	A	C	C	H	H	H	H	C	B	H	B
HS1587	HSSNP15673	-	-	H	B	C	C	H	A	H	-	-	C	C	C	H	B	C	-	B	-	-	H	H	C	B	C	H	C	-	-	B	C	-	-	B	-	H	-	B	C	C	H	C	C	B	C	H	C
HS1587	HSSNP15674	A	A	H	B	H	H	H	A	H	A	A	H	H	B	H	B	H	A	B	A	A	H	H	D	B	H	H	H	A	D	B	H	A	A	B	A	H	A	B	B	H	H	H	H	B	B	H	B
HS1587	HSSNP15675	A	A	H	B	H	H	H	A	H	A	A	-	H	B	H	B	H	A	B	A	A	H	H	D	B	H	D	H	A	D	B	H	A	A	B	A	H	A	B	B	H	H	H	H	B	B	H	B
HS1587	HSSNP15676	A	A	H	C	H	H	H	A	H	A	A	H	H	B	H	C	H	A	B	A	A	H	H	H	C	H	H	H	A	A	C	H	A	A	B	A	H	A	B	C	H	H	H	H	C	B	H	C
HS1587	HSSNP15677	A	A	H	C	H	H	H	A	H	A	A	H	H	B	H	C	H	A	B	A	A	H	H	H	C	H	H	H	A	A	C	H	A	A	B	A	H	A	B	C	H	H	H	H	C	B	H	C
HS1587	HSSNP15678	A	A	H	C	H	H	H	A	H	A	A	H	H	C	H	C	C	A	B	A	A	H	H	H	B	C	H	H	A	A	C	H	A	A	C	A	H	A	C	B	H	H	H	H	B	B	H	C
HS1587	HSSNP15679	A	A	H	B	H	H	H	A	H	D	D	H	H	B	H	B	H	A	B	A	A	H	H	D	B	H	H	H	A	A	B	D	A	D	B	A	H	A	B	B	H	H	H	H	B	B	H	B
HS1587	HSSNP15680	A	D	H	B	H	H	H	A	H	D	A	H	H	B	H	B	H	A	B	A	A	H	H	H	B	H	H	H	A	D	B	H	A	A	B	A	H	A	B	B	H	H	H	H	B	B	H	B
HS1587	HSSNP15681	A	A	H	B	H	H	H	A	H	D	A	H	H	B	H	B	H	A	B	A	A	H	H	H	B	H	H	H	A	D	B	H	D	A	B	D	H	A	B	B	H	H	H	H	B	B	H	B
HS1587	HSSNP15682	A	A	H	B	H	H	H	A	H	D	A	H	H	B	H	B	H	A	B	A	A	H	H	H	B	H	H	H	A	D	B	H	D	A	B	D	H	A	B	B	H	H	H	H	B	B	H	B
HS1588	HSSNP15683	D	D	H	B	H	H	H	A	H	D	A	H	H	B	A	B	H	A	B	A	A	B	H	H	B	B	H	H	A	D	B	H	A	H	B	A	H	A	B	B	H	H	H	H	B	B	H	B
HS1588	HSSNP15684	B	D	H	B	H	D	H	A	H	D	A	H	H	B	A	B	D	A	B	A	A	B	H	H	B	B	H	H	A	D	B	H	A	H	B	A	H	A	B	B	H	H	H	H	B	B	H	B
HS1588	HSSNP15685	B	A	H	B	H	H	H	D	H	D	A	H	H	B	A	B	H	A	B	A	A	B	H	H	B	B	H	H	D	D	B	H	A	H	B	D	H	A	B	B	H	H	H	H	B	B	H	B
HS1588	HSSNP15686	-	A	H	B	H	H	H	D	H	D	A	H	H	B	D	B	H	D	B	A	A	B	H	H	B	B	H	H	A	D	B	H	A	H	B	A	H	A	B	B	H	H	H	H	B	B	H	B
HS1588	HSSNP15687	-	A	H	B	H	H	H	D	H	D	A	H	H	B	A	B	H	D	B	A	A	B	H	H	B	B	H	H	A	D	B	H	A	D	B	A	H	A	B	B	H	H	H	H	B	B	H	B
HS1588	HSSNP15688	-	A	H	B	D	D	H	A	H	D	A	H	H	B	D	B	H	D	B	A	A	B	H	D	B	B	H	H	A	D	B	H	A	H	B	A	H	A	B	-	H	H	H	H	B	B	H	B
HS1588	HSSNP15689	-	A	H	B	H	H	H	A	H	D	A	H	H	B	D	B	H	D	B	A	A	B	H	D	B	B	H	H	A	D	B	H	A	-	B	A	H	A	B	-	H	H	H	H	B	B	H	B
HS1588	HSSNP15690	B	-	H	B	H	H	H	-	H	D	A	H	H	B	A	B	H	A	B	A	A	B	H	H	B	B	H	H	A	A	B	H	A	D	B	A	H	A	B	-	D	H	H	H	B	B	H	B
HS1588	HSSNP15691	-	A	H	B	H	H	H	A	D	D	A	H	H	B	A	B	H	D	B	A	A	B	H	H	B	B	D	H	A	A	B	H	A	H	B	A	H	A	B	B	H	H	H	H	B	B	H	B
HS1589	HSSNP15692	B	H	B	H	H	B	H	B	A	D	A	A	A	B	H	A	H	B	H	B	B	H	H	H	H	D	H	H	A	H	A	B	B	D	H	A	A	B	H	H	B	D	H	B	H	A	H	H
HS1589	HSSNP15693	B	H	B	H	H	B	H	B	D	H	A	D	A	B	H	D	H	B	D	B	B	H	H	H	H	-	H	H	A	H	A	B	B	A	H	A	A	B	H	H	B	D	H	B	H	D	H	H
HS1589	HSSNP15694	B	H	B	H	H	B	H	B	A	D	A	D	D	B	H	A	H	B	H	B	B	H	H	H	H	B	H	H	A	H	A	B	B	D	H	A	A	B	H	D	B	A	H	B	H	A	H	H
HS1589	HSSNP15695	B	H	B	H	H	B	H	B	A	H	A	A	A	B	H	A	H	B	H	B	B	H	H	H	H	B	H	H	A	H	A	B	B	D	H	A	A	B	H	H	B	D	H	B	H	A	H	H
HS1590	HSSNP15696	B	B	B	H	H	B	H	B	H	H	A	A	D	B	H	A	H	B	H	B	B	H	H	H	H	D	H	D	A	H	A	B	H	A	H	D	A	H	H	B	H	A	H	B	H	H	H	H
HS1590	HSSNP15697	B	B	B	H	H	B	H	B	H	H	A	A	A	B	H	A	H	B	H	B	B	H	H	H	H	H	H	A	A	H	A	B	H	A	H	A	A	H	H	B	H	D	H	B	H	H	H	H
HS1590	HSSNP15698	B	B	B	H	H	B	H	B	H	H	A	D	A	B	H	A	H	B	H	B	B	H	H	H	H	H	H	A	A	H	A	B	H	D	H	A	A	H	H	-	H	D	H	B	H	H	H	H
HS1591	HSSNP15699	B	H	B	H	H	B	H	B	B	B	A	D	A	B	H	A	H	B	H	B	B	H	H	H	H	H	A	D	A	B	A	B	H	A	H	A	A	H	H	H	H	A	H	B	H	H	H	H
HS1591	HSSNP15700	B	H	B	H	H	B	H	B	B	B	A	D	A	B	H	A	H	B	H	B	B	H	H	H	H	H	A	D	A	B	A	B	H	A	H	A	A	H	H	H	H	A	H	B	H	H	H	H
HS1591	HSSNP15701	D	H	D	D	D	D	H	D	B	-	D	D	D	B	D	A	H	D	H	B	D	H	H	D	D	-	D	D	D	B	D	D	H	A	H	A	A	H	D	H	D	-	D	D	D	D	D	H
HS1591	HSSNP15702	B	H	B	H	H	B	H	B	B	D	A	D	A	B	H	A	H	B	H	B	B	H	H	H	H	H	A	A	A	B	A	B	H	D	H	A	A	H	H	H	D	D	H	B	H	H	H	H
HS1591	HSSNP15703	B	H	B	H	H	B	D	B	B	B	A	D	A	B	H	A	H	B	H	B	B	H	H	H	H	H	A	D	D	B	A	B	H	A	H	A	A	H	H	H	H	D	H	B	H	H	H	H
HS1591	HSSNP15704	B	H	B	H	H	B	H	B	B	B	A	D	A	B	H	A	H	B	H	B	B	H	H	D	H	H	A	A	D	B	A	B	H	A	H	D	A	H	H	H	H	D	H	B	H	H	H	H
HS1591	HSSNP15705	B	H	B	H	H	B	H	B	B	-	A	D	D	B	H	A	H	B	H	B	B	H	H	H	H	H	D	D	A	B	D	B	H	D	H	-	D	H	H	-	H	D	H	B	H	H	H	H
HS1591	HSSNP15706	B	H	B	H	H	B	H	B	B	B	D	-	D	B	H	D	H	B	H	B	B	H	H	H	H	H	A	D	A	B	D	B	H	A	H	D	D	H	H	H	H	A	H	B	H	H	H	H
HS1591	HSSNP15707	B	H	B	H	H	B	H	B	B	B	A	A	A	B	H	D	H	B	H	B	B	H	H	H	H	H	D	D	A	B	A	B	H	A	H	D	D	H	H	D	H	A	H	B	H	H	H	H
HS1591	HSSNP15708	B	H	B	H	H	B	H	B	B	B	A	D	A	B	H	D	H	B	H	B	B	H	H	H	H	H	D	D	A	-	A	B	H	D	H	D	D	H	D	D	H	A	H	B	H	H	H	H
HS1592	HSSNP15709	B	H	B	H	H	B	H	B	H	H	A	A	D	B	H	A	H	B	H	B	B	H	H	H	H	H	D	A	A	H	A	B	H	A	H	A	A	A	H	D	H	D	H	B	H	H	H	H
HS1592	HSSNP15710	B	H	B	H	H	B	H	B	H	H	D	D	A	B	H	A	D	B	H	B	B	H	H	H	H	H	A	D	A	H	D	B	H	A	H	A	D	A	H	H	D	A	H	B	H	H	H	H
HS1592	HSSNP15711	B	H	B	H	H	B	H	B	D	H	A	A	A	B	H	A	D	B	H	B	B	H	H	H	H	H	A	A	A	H	D	B	H	A	H	A	D	A	H	H	H	A	H	B	H	H	H	H
HS1592	HSSNP15712	B	H	B	H	H	B	H	B	H	H	D	D	A	B	H	A	H	B	H	B	B	H	H	H	H	H	D	-	A	H	-	B	H	D	H	A	A	A	H	H	H	A	H	B	H	H	H	H
HS1592	HSSNP15713	B	H	B	H	H	B	H	B	H	H	D	D	A	B	H	A	H	B	H	B	B	H	H	H	H	D	A	D	D	H	D	B	H	A	H	A	A	A	H	H	H	D	H	B	H	H	H	H
HS1592	HSSNP15714	B	H	B	H	H	B	H	B	D	H	A	A	A	B	H	A	H	B	H	B	B	H	H	D	H	H	A	A	A	D	A	B	H	A	H	A	D	A	H	H	H	A	H	B	H	H	H	H
HS1592	HSSNP15715	B	H	B	H	H	B	H	B	H	H	A	D	A	B	H	A	H	B	H	B	B	H	H	H	H	H	A	A	A	D	A	B	H	A	H	A	A	A	H	H	H	A	H	B	H	H	H	H
HS1592	HSSNP15716	B	H	B	H	H	B	H	B	H	H	A	A	A	B	H	A	H	B	H	B	B	H	H	H	H	H	A	A	A	D	A	B	H	A	H	A	A	A	H	H	D	A	H	B	H	H	H	H
HS1592	HSSNP15717	B	H	B	H	H	B	H	B	D	-	D	A	A	B	H	A	H	B	H	B	B	H	H	H	H	H	D	A	A	H	A	B	H	A	H	-	D	A	H	H	H	A	H	B	-	D	H	H
HS1592	HSSNP15718	B	H	B	H	H	B	H	B	H	H	D	D	D	B	H	D	H	B	H	B	B	H	H	H	D	H	D	A	A	H	A	B	H	A	H	D	D	A	H	H	D	-	H	B	H	D	H	H
HS1592	HSSNP15719	B	H	B	H	H	B	H	B	H	H	A	A	A	B	H	A	H	B	H	B	B	H	H	H	H	D	D	A	A	H	A	B	H	A	H	A	A	A	H	D	H	D	H	B	D	D	H	H
HS1592	HSSNP15720	B	H	B	H	H	B	H	B	H	H	A	D	A	B	H	A	H	B	H	B	B	H	H	H	H	H	D	A	A	H	A	B	H	D	H	A	A	A	H	H	H	D	H	B	H	H	H	H
HS1592	HSSNP15721	B	H	B	H	H	B	H	B	H	H	A	D	A	B	H	A	H	B	H	B	B	H	H	H	H	H	D	A	A	H	A	B	H	D	H	A	A	A	H	H	H	D	H	B	H	H	H	H
HS1592	HSSNP15722	B	H	B	H	H	B	H	B	H	H	A	A	A	B	H	A	H	B	H	B	B	H	H	H	H	H	A	D	A	H	A	B	H	D	H	A	A	A	H	H	H	D	H	B	H	H	H	H
HS1592	HSSNP15723	B	H	B	H	H	B	H	B	H	D	D	D	D	B	H	A	H	B	H	B	B	H	H	H	H	H	A	D	A	H	D	B	H	D	H	A	A	A	H	H	H	D	H	B	D	H	H	H
HS1592	HSSNP15724	B	H	B	H	H	B	H	B	H	H	A	D	A	B	H	A	H	B	H	B	B	H	H	H	H	H	D	D	D	-	A	B	H	D	H	D	D	A	H	H	H	D	H	B	H	H	H	H
HS1593	HSSNP15725	B	B	B	H	B	B	H	B	H	H	A	A	D	B	H	A	H	B	H	B	B	B	D	B	H	H	A	A	A	H	A	B	H	A	H	A	A	H	H	H	H	A	H	B	H	H	B	H
HS1593	HSSNP15726	B	B	B	H	B	B	H	B	H	H	A	D	A	B	H	A	H	B	H	B	B	B	H	B	H	H	A	A	A	H	A	B	H	A	H	A	A	H	H	H	H	D	H	B	D	H	B	H
HS1593	HSSNP15727	B	B	B	H	B	B	H	B	H	H	A	D	A	B	H	A	H	B	H	B	B	B	H	B	H	H	A	A	A	H	A	B	H	A	H	A	A	H	H	H	H	D	H	B	D	H	B	H
HS1593	HSSNP15728	B	B	B	H	B	B	H	B	H	H	A	D	A	B	H	A	H	B	H	B	B	B	H	B	H	H	A	A	A	H	A	B	H	A	H	D	A	H	H	H	H	D	H	B	H	H	B	H
HS1593	HSSNP15729	B	B	B	H	B	B	H	B	-	H	D	D	A	B	H	A	H	B	H	B	B	B	H	B	H	H	D	A	D	H	A	B	H	A	H	A	D	H	H	H	H	D	H	B	H	H	B	H
HS1593	HSSNP15730	B	B	B	H	B	B	H	B	H	H	D	D	A	B	H	A	H	B	H	B	B	B	H	B	H	H	A	D	A	H	D	B	H	D	H	D	A	H	H	-	H	D	H	B	H	H	B	H
HS1593	HSSNP15731	B	B	B	H	B	B	H	B	H	H	A	D	A	B	H	A	H	B	H	B	B	B	H	B	H	H	A	A	A	H	A	B	H	A	H	D	A	H	H	H	H	A	H	B	H	H	B	H
HS1593	HSSNP15732	B	B	B	D	B	B	H	B	H	H	A	D	A	B	H	A	D	B	H	B	B	B	H	B	H	H	D	D	A	H	A	B	H	A	D	A	A	H	H	-	H	D	D	B	H	H	B	H
HS1593	HSSNP15733	B	B	B	D	B	B	H	B	H	H	A	A	A	B	H	A	H	B	H	B	B	B	H	B	H	H	D	D	A	D	A	B	H	A	H	D	A	H	H	-	H	-	H	B	H	H	B	H
HS1593	HSSNP15734	B	B	B	H	B	B	H	B	H	H	A	D	D	B	H	D	H	B	H	B	B	B	H	B	H	H	D	D	A	H	A	B	H	D	H	D	A	H	H	H	H	D	H	B	H	H	B	H
HS1594	HSSNP15735	B	B	B	H	D	-	H	B	H	H	D	A	A	B	H	A	H	B	H	B	B	B	B	H	H	H	D	D	A	H	A	B	H	A	H	D	A	H	H	H	H	A	H	B	H	H	B	H
HS1594	HSSNP15736	B	B	B	H	H	B	H	B	H	H	A	A	D	B	H	A	H	B	H	B	B	B	B	H	H	H	A	D	A	H	D	B	H	A	H	A	A	H	H	H	H	A	H	B	H	H	B	H
HS1594	HSSNP15737	B	B	B	H	H	B	H	B	H	H	D	-	D	B	H	D	H	B	H	B	B	B	B	H	H	H	D	D	A	H	A	B	H	D	H	A	-	H	H	H	H	D	H	B	H	H	B	H
HS1594	HSSNP15738	B	B	B	H	H	B	H	B	H	H	A	D	A	B	H	A	H	B	H	B	B	B	B	H	D	-	A	D	A	H	D	B	H	A	H	D	D	H	H	H	H	D	H	B	H	H	B	H
HS1594	HSSNP15739	B	B	B	H	H	B	H	B	H	-	A	A	A	B	H	A	H	B	-	B	B	B	B	H	-	D	A	A	A	H	D	B	H	A	H	A	A	H	H	H	H	D	H	B	H	H	B	H
HS1594	HSSNP15740	B	B	B	H	H	B	H	B	H	H	A	A	A	B	H	A	H	B	-	B	B	B	B	H	-	D	A	A	A	H	D	B	H	A	H	A	A	H	H	H	H	D	H	B	H	H	B	H
HS1594	HSSNP15741	B	B	B	H	D	B	H	B	H	H	A	A	D	B	H	D	H	B	H	B	B	B	B	H	H	D	A	D	A	H	A	B	H	D	H	A	A	H	H	H	H	D	H	B	H	H	B	H
HS1594	HSSNP15742	B	B	B	H	H	B	H	B	-	H	A	D	D	B	H	D	H	B	H	B	B	B	B	D	H	H	A	A	A	H	D	B	H	A	H	A	A	H	H	H	H	D	H	B	H	H	B	H
HS1594	HSSNP15743	B	B	B	H	H	B	H	B	H	D	A	A	A	B	H	D	H	B	H	B	B	B	B	H	H	H	D	A	A	H	A	B	H	D	H	A	D	H	H	D	H	A	H	B	H	H	B	H
HS1594	HSSNP15744	B	B	B	H	H	B	H	B	H	D	D	D	D	B	H	A	H	B	H	B	B	B	B	H	H	H	D	D	A	H	D	B	H	A	H	D	D	H	H	H	H	D	H	B	H	H	B	H
HS1594	HSSNP15745	B	B	B	H	H	B	D	B	H	H	D	D	D	B	H	D	H	B	H	B	B	B	B	H	H	H	A	A	A	H	D	B	H	A	H	D	A	H	D	H	H	D	H	B	H	H	B	H
HS1594	HSSNP15746	B	B	B	H	H	B	H	B	H	H	A	A	D	B	H	D	H	B	H	B	B	B	B	H	H	H	D	A	A	H	D	B	H	A	H	A	A	H	D	H	H	D	H	B	D	H	B	H
HS1594	HSSNP15747	B	B	B	H	H	B	H	B	H	H	A	D	A	B	H	D	H	B	H	B	B	B	B	H	H	H	D	A	A	H	D	B	H	D	H	A	A	H	D	H	H	D	H	B	D	H	B	H
HS1594	HSSNP15748	B	B	B	H	H	B	H	B	H	H	A	A	A	B	H	A	D	B	H	B	B	B	B	H	H	H	D	A	D	D	A	B	H	A	H	A	D	H	H	D	H	D	H	B	H	H	B	H
HS1594	HSSNP15749	B	B	B	H	H	B	H	B	H	H	A	A	A	B	H	A	H	B	H	B	B	B	B	H	H	D	A	A	D	H	D	-	H	D	H	A	A	H	H	D	H	D	H	B	H	H	B	H
HS1594	HSSNP15750	B	B	B	H	H	B	H	B	H	H	D	A	A	B	H	A	-	B	H	B	B	B	B	H	H	D	A	A	D	H	D	-	H	D	H	A	A	H	H	D	H	D	H	B	H	H	B	H
HS1594	HSSNP15751	B	B	B	H	H	B	H	B	H	H	A	D	D	B	-	A	H	B	H	B	B	B	B	H	H	H	D	D	D	H	A	B	H	-	H	D	D	H	H	H	H	D	H	B	H	H	B	H
HS1595	HSSNP15752	B	H	B	H	H	B	H	B	H	H	D	H	A	B	D	D	H	B	H	B	B	H	B	-	B	H	A	D	D	H	A	B	H	D	H	A	A	H	H	H	H	H	H	B	H	H	H	H
HS1595	HSSNP15753	B	H	B	H	H	B	H	B	H	H	D	-	D	B	D	A	H	B	H	B	B	H	B	H	B	H	D	D	D	D	D	B	H	-	H	D	A	H	H	H	H	H	H	B	H	H	H	H
HS1595	HSSNP15754	B	H	B	H	H	B	H	B	H	-	A	H	A	B	H	A	H	B	H	B	B	H	B	H	B	H	A	D	A	H	-	B	H	D	H	D	A	H	H	D	H	H	H	B	H	H	H	H
HS1595	HSSNP15755	B	H	B	H	H	B	H	B	H	H	A	H	A	B	H	A	H	B	H	B	B	H	B	H	B	H	-	A	A	H	A	B	H	D	H	A	A	H	H	D	H	D	H	B	H	H	H	H
HS1595	HSSNP15756	B	H	B	H	H	B	H	B	H	H	A	H	A	B	H	A	H	B	H	B	B	H	B	H	B	H	D	D	A	H	A	B	H	A	H	A	A	H	H	D	H	D	H	B	H	H	H	H
HS1595	HSSNP15757	B	H	B	H	H	B	H	B	H	H	D	D	A	B	H	A	H	B	H	B	B	H	B	H	B	D	-	A	A	H	A	B	H	D	H	A	A	H	H	-	H	D	D	B	H	H	H	H
HS1595	HSSNP15758	B	H	B	H	H	B	H	B	H	H	D	D	A	B	H	A	H	B	H	B	B	H	B	H	B	D	-	A	A	H	D	B	H	D	H	A	D	H	H	-	H	D	D	B	H	H	H	H
HS1595	HSSNP15759	B	H	B	H	H	B	H	B	H	D	D	D	A	B	H	A	H	B	H	B	B	H	B	H	B	D	-	A	A	H	D	B	H	D	H	A	A	H	H	-	H	D	H	B	H	H	H	H
HS1595	HSSNP15760	B	H	B	H	H	B	H	B	H	D	D	H	A	B	H	A	H	B	H	B	B	H	B	H	B	D	A	A	A	H	D	B	H	D	H	A	A	H	H	-	D	D	D	B	H	H	H	H
HS1595	HSSNP15761	B	H	B	H	H	B	H	B	H	D	A	H	A	B	H	D	-	B	H	B	B	H	B	H	B	H	A	D	A	H	A	B	H	A	H	A	A	H	H	H	H	D	H	B	H	H	H	H
HS1595	HSSNP15762	B	H	B	H	H	B	H	B	H	H	D	H	A	B	H	A	D	B	H	B	B	H	B	H	B	H	A	D	A	H	D	B	H	A	H	D	A	H	H	H	H	D	H	B	H	H	H	H
HS1595	HSSNP15763	B	H	B	H	H	B	H	B	H	H	D	H	A	B	H	A	D	B	H	B	B	H	B	H	B	H	A	D	A	H	D	B	H	A	H	D	A	H	H	H	H	D	H	B	H	H	H	H
HS1595	HSSNP15764	B	H	B	H	H	B	H	B	H	H	A	H	A	B	H	A	D	B	H	B	B	H	B	H	B	H	-	A	A	H	D	B	H	D	H	A	A	H	H	H	H	H	H	B	H	H	H	H
HS1595	HSSNP15765	B	H	B	H	H	B	H	B	H	H	A	H	A	B	H	D	H	B	H	B	B	H	B	H	B	H	A	A	A	H	D	B	H	D	H	A	A	H	H	H	H	H	H	B	H	H	H	H
HS1595	HSSNP15766	B	H	B	H	H	B	H	B	H	-	A	H	A	B	H	D	H	B	H	B	B	-	B	H	B	H	A	A	A	H	D	B	H	A	H	D	A	H	H	H	H	H	H	B	H	H	H	H
HS1595	HSSNP15767	B	H	B	H	H	B	H	B	H	-	A	H	A	B	H	A	H	B	H	B	B	-	B	H	B	H	D	A	D	D	D	B	H	D	H	D	A	H	H	H	H	H	H	B	H	H	H	H
HS1595	HSSNP15768	B	H	B	H	H	B	H	B	H	-	A	H	A	B	H	A	H	B	H	B	B	-	B	H	B	H	D	A	D	D	D	B	H	D	H	D	A	H	H	H	H	H	H	B	H	H	H	H
HS1595	HSSNP15769	B	H	B	H	H	B	H	B	H	D	A	H	D	B	H	A	H	B	H	B	B	H	B	H	B	-	A	A	A	H	A	B	H	A	H	D	A	H	H	H	H	H	H	B	H	H	H	H
HS1595	HSSNP15770	B	H	B	H	H	B	H	B	H	H	A	H	D	B	H	A	H	B	H	B	B	H	B	H	B	H	A	A	A	H	A	B	H	A	H	A	A	H	H	-	H	H	H	B	H	H	H	H
HS1596	HSSNP15771	B	H	B	H	B	B	H	B	H	D	D	H	A	B	H	A	H	B	H	B	B	B	H	H	B	H	A	-	A	D	A	B	H	-	H	A	A	H	H	H	H	A	H	B	H	H	H	H
HS1596	HSSNP15772	B	H	B	H	B	B	H	B	H	H	A	H	A	B	H	A	H	B	H	B	B	B	H	D	B	H	D	A	A	H	A	B	H	D	H	A	A	H	H	H	H	A	H	B	H	H	H	H
HS1596	HSSNP15773	B	H	B	H	B	B	H	B	H	D	A	H	A	B	H	A	H	B	H	B	B	B	H	H	B	H	D	D	A	H	A	B	H	D	H	A	A	H	H	H	H	A	H	B	H	H	H	H
HS1596	HSSNP15774	B	H	B	H	B	B	H	B	H	H	A	H	A	B	H	A	H	B	H	B	B	B	H	H	B	H	A	A	A	H	A	B	H	D	H	D	A	H	H	H	H	A	H	B	H	H	H	H
HS1596	HSSNP15775	B	H	B	H	B	B	H	B	H	-	A	H	A	B	H	A	H	B	H	B	B	B	H	H	B	H	A	D	A	H	A	B	H	D	H	A	A	H	H	H	H	D	H	B	H	H	H	H
HS1596	HSSNP15776	B	H	B	H	B	B	H	B	H	H	D	H	A	B	H	-	H	B	H	B	B	B	H	H	B	H	D	A	A	H	D	B	H	A	H	A	A	H	H	-	H	D	H	B	H	H	H	H
HS1596	HSSNP15777	B	H	B	H	B	B	H	B	H	H	A	H	A	B	H	A	H	B	H	B	B	B	H	H	B	H	D	A	A	H	A	B	H	D	H	A	A	H	H	H	H	-	H	B	H	H	H	H
HS1596	HSSNP15778	B	H	B	H	B	B	H	B	H	H	A	H	A	B	H	A	H	B	H	B	B	B	H	H	B	H	A	A	A	H	A	B	H	A	H	A	A	H	H	D	H	A	H	B	H	H	H	H
HS1596	HSSNP15779	B	H	B	H	B	B	H	B	H	H	A	H	A	B	H	A	H	B	H	B	B	B	H	H	B	H	A	D	A	D	A	B	H	A	H	D	A	H	H	H	H	A	H	B	H	H	H	H
HS1596	HSSNP15780	B	H	B	H	B	B	H	B	D	H	A	H	A	B	H	D	H	B	H	B	B	B	H	H	B	H	A	D	A	H	A	B	H	D	H	A	A	H	H	H	H	D	H	B	H	H	H	H
HS1596	HSSNP15781	B	H	B	H	B	B	H	B	H	D	A	H	A	B	H	A	H	B	H	B	B	B	H	H	B	H	A	A	A	H	A	B	H	D	H	A	A	H	H	H	D	A	H	B	H	H	H	H
HS1596	HSSNP15782	B	H	B	H	B	B	H	B	H	H	A	H	A	B	H	A	H	B	H	B	B	B	H	H	B	H	D	A	A	H	D	B	H	A	H	A	A	H	H	D	H	D	H	B	H	H	H	H
HS1596	HSSNP15783	B	H	B	H	B	B	H	B	H	H	A	D	A	B	H	A	H	B	H	B	B	B	H	H	B	H	A	A	A	H	A	B	H	A	H	A	A	H	H	-	H	D	H	B	H	H	H	H
HS1596	HSSNP15784	B	H	B	H	B	B	H	B	H	D	A	H	A	B	H	A	H	B	H	B	B	B	H	H	B	H	A	-	A	H	A	B	H	D	H	A	A	H	H	H	H	D	H	B	H	H	H	H
HS1596	HSSNP15785	B	H	B	H	B	B	H	B	H	H	A	H	A	B	H	A	H	B	H	B	B	B	H	H	B	D	A	A	A	H	A	B	H	A	H	A	A	H	H	D	H	D	H	B	H	H	H	H
HS1596	HSSNP15786	B	H	B	H	B	B	H	B	H	H	A	H	A	B	H	D	H	B	H	B	B	B	H	D	B	H	D	A	A	H	A	B	H	A	H	A	D	H	H	D	H	D	H	B	H	H	H	H
HS1596	HSSNP15787	B	H	B	H	B	B	H	B	H	D	A	H	A	B	H	A	H	B	H	B	B	B	H	H	B	H	A	D	A	H	A	B	H	D	H	A	A	H	H	H	H	A	H	B	H	H	H	H
HS1596	HSSNP15788	B	H	B	H	B	B	H	B	H	H	A	D	A	B	H	A	H	B	H	B	B	B	H	D	B	H	A	D	A	H	A	B	H	A	H	A	A	H	H	-	H	D	H	B	H	H	H	H
HS1596	HSSNP15789	B	H	B	H	B	B	H	B	H	H	A	H	A	B	H	D	D	B	H	B	B	B	H	H	B	H	A	A	A	H	A	B	H	A	H	A	A	H	H	H	D	D	H	B	H	H	H	H
HS1596	HSSNP15790	B	H	B	H	B	B	H	B	D	D	A	H	A	B	H	A	H	B	H	B	B	B	H	H	B	H	A	D	A	H	A	B	H	A	H	A	A	H	H	H	H	A	H	B	H	H	H	H
HS1596	HSSNP15791	B	H	B	H	B	B	H	B	H	H	A	H	A	B	H	A	D	B	H	B	B	B	H	H	B	H	A	A	A	H	A	B	H	D	H	A	A	H	H	H	H	D	H	B	H	H	H	H
HS1596	HSSNP15792	B	H	B	H	B	B	H	B	H	H	A	H	A	B	H	A	H	B	H	B	B	B	H	H	B	H	A	A	A	H	A	B	H	D	D	A	A	H	H	H	H	D	H	B	H	H	H	H
HS1596	HSSNP15793	B	H	B	H	B	B	H	B	H	H	D	H	A	B	H	D	H	B	H	B	B	B	H	H	B	H	A	A	A	H	A	B	H	-	H	A	A	H	H	H	H	D	H	B	H	H	H	H
HS1596	HSSNP15794	B	H	B	H	B	B	H	B	H	H	A	H	-	B	H	A	H	B	H	B	B	B	H	H	B	H	D	A	A	H	A	B	H	A	H	A	A	H	H	-	H	A	H	B	H	H	H	H
HS1596	HSSNP15795	B	H	B	H	B	B	H	B	H	H	A	H	A	B	H	A	H	B	H	B	B	B	H	H	B	H	D	A	A	H	A	B	H	A	H	A	A	H	H	-	H	D	H	B	H	H	H	H
HS1596	HSSNP15796	B	H	B	H	B	B	H	B	H	H	A	H	A	B	H	A	H	B	H	B	B	B	H	H	B	H	A	A	A	H	A	B	H	D	H	A	A	H	H	H	D	D	H	B	H	H	H	H
HS1596	HSSNP15797	B	H	B	H	B	B	H	B	H	H	A	H	A	B	H	A	H	B	H	B	B	B	H	H	B	H	A	A	A	H	A	B	H	A	H	A	A	H	H	H	H	D	H	B	H	H	H	H
HS1596	HSSNP15798	B	H	B	H	B	B	H	B	H	H	A	H	A	B	H	A	H	B	H	B	B	B	H	H	B	D	A	D	A	H	A	B	H	D	H	A	A	H	H	D	H	A	H	B	H	H	H	H
HS1596	HSSNP15799	B	H	B	H	B	B	H	B	H	H	A	H	A	B	H	A	H	B	H	B	B	B	H	H	B	D	A	D	A	H	A	B	H	D	H	A	A	H	H	H	H	A	H	B	H	H	H	H
HS1596	HSSNP15800	B	H	B	H	B	B	H	B	H	H	D	H	D	B	H	A	H	B	H	B	B	B	H	H	B	H	D	A	A	H	A	B	H	D	H	D	D	H	H	H	H	A	H	B	H	H	H	H
HS1596	HSSNP15801	B	H	B	H	B	B	H	B	H	-	A	H	A	B	H	A	H	B	H	B	B	B	H	H	B	H	A	-	A	D	A	B	H	A	D	A	A	H	H	-	H	D	H	B	H	H	H	H
HS1596	HSSNP15802	B	H	B	H	B	B	H	B	D	H	A	H	A	B	H	D	H	B	H	B	B	B	H	H	B	H	A	A	A	H	A	B	H	D	H	A	A	H	H	H	H	D	H	B	H	H	H	H
HS1596	HSSNP15803	B	H	B	H	B	B	H	B	H	H	A	H	A	B	H	A	H	B	H	B	B	B	H	H	B	H	A	A	A	H	A	B	H	A	H	A	A	H	H	H	H	D	H	B	H	H	H	H
HS1596	HSSNP15804	B	H	B	H	B	B	H	B	H	H	A	H	D	B	H	A	H	B	H	B	B	B	H	D	B	H	A	A	A	H	A	B	H	D	H	A	A	H	H	H	H	A	H	B	H	H	H	H
HS1596	HSSNP15805	B	H	B	H	B	B	H	B	H	H	A	H	D	B	H	A	H	B	H	B	B	B	H	H	B	H	A	A	A	H	A	B	H	A	H	A	A	H	H	H	H	A	H	B	H	H	D	H
HS1596	HSSNP15806	B	H	B	H	B	B	H	B	H	H	A	H	D	B	H	A	D	B	H	B	B	B	H	H	B	H	A	A	A	H	A	B	H	A	H	A	A	H	H	H	H	A	H	B	H	H	H	H
HS1596	HSSNP15807	B	H	B	H	B	B	H	B	H	H	A	H	A	B	H	A	H	B	H	B	B	B	H	H	B	H	A	A	A	H	D	B	H	D	H	A	A	H	H	H	H	D	H	B	H	H	H	H
HS1596	HSSNP15808	B	H	B	H	B	B	H	B	H	H	-	H	D	B	H	D	H	B	H	B	B	B	H	H	B	H	D	A	A	H	D	B	H	A	H	A	A	H	H	D	H	A	H	B	H	H	H	H
HS1597	HSSNP15809	B	H	B	H	B	B	H	B	H	H	A	H	A	B	A	A	H	B	H	B	B	A	A	B	B	H	A	H	A	H	A	B	B	A	H	A	H	B	H	B	H	H	H	B	H	A	H	H
HS1597	HSSNP15810	B	H	B	H	B	B	H	B	H	H	A	H	A	B	A	A	H	B	H	B	B	A	A	B	B	H	A	H	A	H	A	B	B	A	H	A	H	B	H	B	H	H	H	B	H	A	H	H
HS1597	HSSNP15811	B	H	B	H	B	B	H	B	H	D	D	D	D	B	A	A	H	B	H	B	B	A	A	B	B	H	A	D	A	H	A	B	B	D	H	A	H	B	H	B	H	D	H	B	H	A	H	H
HS1597	HSSNP15812	B	H	B	H	B	B	H	B	H	H	A	H	D	B	A	A	H	B	H	B	B	A	A	B	B	H	A	H	A	H	A	B	B	A	H	A	H	B	H	B	H	H	H	B	H	A	H	H
HS1597	HSSNP15813	B	H	B	H	B	B	H	B	H	H	A	H	A	B	A	D	H	B	H	B	B	A	A	B	B	H	A	H	A	H	A	B	B	A	H	A	H	B	H	B	H	H	H	B	H	A	H	H
HS1598	HSSNP15814	H	A	H	B	B	H	H	B	C	C	A	A	A	H	A	C	H	H	B	A	H	A	A	A	H	B	A	B	B	H	H	H	H	C	B	B	H	B	H	A	H	H	H	A	H	A	H	H
HS1598	HSSNP15815	C	A	H	B	B	H	H	C	B	C	A	A	A	H	A	B	H	H	B	A	H	A	A	A	H	C	A	B	B	H	H	H	H	C	C	B	H	B	H	A	H	H	H	A	H	A	H	H
HS1598	HSSNP15816	H	A	H	C	B	H	H	C	C	-	A	A	A	H	A	B	H	H	C	A	H	A	A	A	H	C	A	C	B	H	H	H	H	B	C	C	H	B	H	A	H	H	H	A	H	A	H	H
HS1598	HSSNP15817	H	A	H	C	B	H	H	B	C	C	A	A	A	H	A	B	H	H	B	A	H	A	A	A	H	C	A	B	B	H	H	H	H	C	B	B	H	B	H	C	H	C	H	A	H	A	H	H
HS1598	HSSNP15818	H	A	H	B	B	H	H	B	B	H	A	A	A	H	A	B	H	H	B	A	H	A	A	A	H	C	A	B	B	H	H	H	H	B	C	B	H	B	H	A	H	H	H	A	H	A	H	H
HS1598	HSSNP15819	H	A	H	B	B	H	H	C	B	C	A	A	A	H	A	B	H	H	C	A	H	A	A	A	H	C	A	B	B	H	H	H	H	C	C	C	H	B	H	A	H	H	H	A	H	A	H	H
HS1598	HSSNP15820	H	A	H	C	B	H	H	C	B	H	A	A	A	H	A	C	H	H	B	A	H	A	A	A	H	C	A	C	C	-	H	H	H	B	C	B	H	B	H	A	H	H	H	A	H	A	H	H
HS1599	HSSNP15821	H	A	H	B	B	H	H	C	C	C	A	A	A	A	A	B	H	H	B	A	C	A	H	A	H	C	A	B	B	H	H	H	H	C	B	B	H	H	H	A	H	H	H	A	H	A	H	H
HS1599	HSSNP15822	H	A	H	B	B	H	H	B	B	B	A	A	A	A	A	B	H	H	B	A	H	A	H	A	H	C	A	B	B	H	H	H	H	C	B	B	H	H	H	A	H	H	H	A	H	A	H	H
HS1599	HSSNP15823	H	A	H	B	B	H	H	B	C	C	A	A	A	A	A	B	H	H	B	A	H	A	H	A	H	B	A	B	B	H	H	H	H	B	C	B	H	H	H	-	H	H	H	A	H	A	H	H
HS1599	HSSNP15824	H	A	H	B	B	H	C	B	C	C	A	A	A	A	A	B	C	H	C	A	H	A	H	A	H	B	A	B	B	H	H	H	H	B	B	B	H	H	H	-	H	H	H	A	H	A	H	H
HS1599	HSSNP15825	H	A	H	B	B	H	H	C	C	C	A	A	A	A	A	B	H	H	C	A	H	A	H	A	H	C	A	C	B	H	H	H	H	C	C	B	H	H	H	A	H	H	H	A	H	A	H	H
HS1599	HSSNP15826	H	A	H	B	B	H	H	C	C	C	A	A	A	A	A	C	H	H	C	A	H	A	H	A	H	B	A	C	B	H	H	H	H	C	B	B	H	H	H	A	H	H	H	A	H	A	H	H
HS1599	HSSNP15827	H	A	H	B	B	H	H	C	C	C	A	-	A	A	A	B	C	H	B	A	H	A	H	A	H	C	A	C	B	C	H	H	H	C	B	B	H	H	H	A	H	H	H	A	H	A	H	H
HS1600	HSSNP15828	C	C	A	C	-	H	-	A	A	-	B	H	-	H	-	C	A	H	C	A	C	H	C	-	H	-	-	C	C	H	C	-	H	C	C	-	C	C	H	C	-	-	A	C	C	H	B	C
HS1600	HSSNP15829	C	C	A	H	-	H	-	A	A	-	B	H	-	H	-	C	A	H	C	A	C	H	C	-	H	A	-	C	C	H	C	-	H	C	C	-	C	C	H	C	-	-	A	C	C	H	B	C
HS1600	HSSNP15830	C	C	A	C	H	H	-	A	A	A	B	H	A	H	-	C	A	H	C	A	C	H	C	-	H	A	-	C	H	H	C	-	H	C	C	-	C	C	H	C	A	-	A	C	C	H	B	C
HS1600	HSSNP15831	C	C	A	C	H	H	-	A	A	A	B	H	A	H	-	C	A	H	C	A	C	H	C	-	H	A	-	C	H	H	C	-	H	C	C	-	C	C	H	C	A	-	A	C	C	H	B	C
HS1600	HSSNP15832	B	C	A	C	H	C	C	C	C	C	C	C	A	C	H	B	A	C	B	A	C	H	H	B	H	C	H	C	H	C	C	A	C	B	H	A	B	C	C	-	-	A	A	C	B	H	C	B
HS1601	HSSNP15833	A	-	-	B	D	D	H	D	B	B	-	-	B	D	-	-	H	D	D	A	D	D	D	H	-	H	-	D	D	D	H	-	D	D	H	D	A	D	H	-	D	D	D	D	-	B	-	D
HS1601	HSSNP15834	A	-	-	B	D	D	H	D	B	B	-	-	B	D	-	-	H	D	D	A	D	D	D	H	-	H	-	D	D	D	H	-	D	D	H	D	A	D	H	-	D	D	D	D	-	B	-	D
HS1601	HSSNP15835	C	H	C	C	C	C	C	C	C	C	C	C	C	C	C	H	H	C	A	C	A	A	C	-	H	H	B	H	H	A	H	-	C	C	-	C	C	A	C	C	-	-	H	H	C	C	C	C
HS1601	HSSNP15836	D	-	B	D	D	D	D	H	B	-	H	D	-	A	H	D	-	H	D	D	D	D	D	H	D	H	B	D	D	D	D	-	D	H	D	D	D	D	D	B	D	A	D	H	D	B	D	D
HS1601	HSSNP15837	A	H	D	B	H	D	D	H	B	-	D	D	-	D	D	H	-	D	D	D	D	D	A	H	D	H	B	D	D	A	D	-	D	H	H	H	D	D	D	-	D	D	D	H	B	B	D	D
HS1602	HSSNP15838	D	D	D	-	D	D	H	H	-	-	D	H	B	A	D	D	D	-	D	-	D	D	A	-	H	H	-	H	-	B	H	D	D	B	H	-	D	D	H	-	D	-	H	D	D	-	D	D
HS1603	HSSNP15839	D	D	B	D	H	D	D	-	D	-	D	H	D	D	D	D	D	-	D	A	D	D	D	H	-	H	D	D	-	-	D	D	D	B	H	D	D	D	D	-	D	A	D	H	B	D	H	D
HS1603	HSSNP15840	A	C	C	C	H	C	C	C	-	-	A	C	A	C	C	H	C	H	A	A	A	A	A	-	H	-	C	C	C	C	C	C	C	C	C	C	A	A	C	-	C	-	C	H	C	C	C	A
HS1603	HSSNP15841	A	C	C	C	H	C	C	C	-	-	A	C	A	C	C	C	C	H	A	A	-	A	A	-	H	-	C	C	C	C	C	C	C	C	C	C	A	A	C	-	A	-	C	H	C	C	C	A
HS1603	HSSNP15842	A	H	C	C	C	H	C	H	A	-	C	-	A	A	C	C	C	H	A	C	A	A	C	C	H	C	C	C	H	B	H	H	A	B	C	C	A	C	C	H	C	-	C	C	B	C	C	-
HS1604	HSSNP15843	B	B	A	H	H	B	A	H	A	H	B	H	H	A	H	B	A	H	H	A	C	H	H	H	B	A	B	B	H	B	H	C	A	B	B	B	H	H	H	C	H	A	H	A	B	B	B	H
HS1604	HSSNP15844	C	B	A	H	H	C	A	C	-	C	B	C	C	A	H	C	A	H	H	A	B	H	H	H	B	C	B	B	H	C	H	H	C	C	B	B	H	H	H	C	H	C	H	A	B	B	B	C
HS1604	HSSNP15845	C	B	A	H	H	B	A	H	A	H	B	H	H	A	H	B	A	H	H	A	B	H	H	H	B	A	B	B	H	C	H	H	A	C	B	B	H	H	H	H	H	A	H	A	B	B	B	H
HS1604	HSSNP15846	B	B	A	H	H	B	A	H	A	C	B	H	H	A	H	B	A	H	H	A	B	H	H	H	B	A	B	B	H	C	H	H	A	B	C	B	H	H	H	C	H	A	H	A	B	B	B	H
HS1604	HSSNP15847	B	B	A	H	H	B	A	H	A	C	B	H	H	A	H	B	A	H	H	A	B	H	H	H	B	A	B	B	H	C	H	H	A	B	C	B	H	H	H	C	H	A	H	A	B	B	B	H
HS1604	HSSNP15848	B	B	A	H	H	B	A	H	A	C	B	H	H	A	H	B	A	H	H	A	C	H	H	H	B	A	B	B	H	C	H	H	A	C	C	B	H	H	H	H	H	A	H	A	B	B	B	H
HS1604	HSSNP15849	C	B	A	H	H	B	A	H	A	H	C	H	H	A	H	B	A	H	H	A	B	H	H	H	B	A	B	B	H	C	H	H	A	B	B	B	H	H	H	H	H	-	H	A	B	B	B	H
HS1604	HSSNP15850	B	B	A	H	H	B	A	H	A	H	B	H	H	A	H	B	A	H	H	A	B	H	H	H	B	A	C	B	H	C	H	H	A	B	B	B	H	H	H	-	H	A	H	A	B	B	B	H
HS1605	HSSNP15851	C	B	A	A	A	B	A	H	A	H	B	H	H	A	A	B	A	H	H	A	B	A	H	H	B	A	B	B	H	C	A	H	A	B	B	B	H	H	H	H	H	A	H	A	B	B	B	H
HS1605	HSSNP15852	B	B	A	A	A	B	A	H	A	C	B	H	H	A	A	B	A	H	H	A	B	A	H	H	B	A	B	B	H	C	A	H	A	B	B	B	H	H	H	H	H	A	H	A	B	B	B	H
HS1605	HSSNP15853	B	B	A	A	A	B	A	H	A	H	B	H	H	A	A	B	A	H	H	A	B	A	H	H	B	A	B	B	H	C	A	H	A	B	B	B	H	H	H	C	H	A	H	A	C	B	C	H
HS1605	HSSNP15854	B	B	A	A	A	B	A	H	A	H	B	H	H	A	A	B	A	C	H	A	B	A	H	H	B	A	B	B	H	C	A	H	A	B	B	B	H	H	H	C	H	A	H	A	C	B	C	H
HS1605	HSSNP15855	C	B	A	A	A	-	A	H	A	H	B	H	H	A	A	B	A	C	H	A	B	A	H	H	B	A	B	C	H	C	A	H	A	B	C	B	H	H	H	H	H	A	H	A	C	B	C	H
HS1605	HSSNP15856	C	B	A	A	A	B	A	H	A	H	C	H	H	A	A	B	A	H	H	A	B	A	H	C	B	A	B	C	H	C	A	H	A	C	B	B	H	H	H	H	H	A	H	A	B	B	B	H
HS1605	HSSNP15857	B	B	A	A	A	B	A	H	A	H	B	H	H	A	A	B	A	H	H	A	B	A	H	H	B	A	B	B	H	B	A	H	A	B	B	B	H	H	H	H	H	A	H	A	B	B	B	H
HS1605	HSSNP15858	C	B	A	A	A	C	A	H	A	H	B	H	C	A	A	B	A	H	H	A	B	A	H	H	B	A	B	B	H	B	A	H	A	B	B	B	H	H	H	C	H	A	H	A	B	B	B	H
HS1605	HSSNP15859	-	B	A	A	A	C	A	H	A	H	B	H	H	A	A	B	A	H	H	A	B	A	H	H	B	A	B	B	H	C	A	H	A	B	B	B	H	H	H	C	H	A	H	A	B	B	B	H
HS1605	HSSNP15860	C	B	A	A	A	B	A	H	A	-	B	H	H	A	A	B	A	H	H	A	B	A	H	H	B	A	B	B	H	C	A	H	A	C	B	B	H	H	H	C	H	A	H	A	B	C	B	H
HS1605	HSSNP15861	B	B	A	A	A	B	A	H	A	-	B	H	H	A	A	B	A	H	H	A	B	A	H	H	B	A	B	B	H	C	A	H	A	B	B	B	H	H	H	H	H	A	H	A	B	C	B	H
HS1605	HSSNP15862	B	B	A	A	A	B	A	H	A	C	B	H	H	A	A	B	A	H	H	A	B	A	H	H	B	A	B	B	H	B	A	H	A	B	B	B	H	H	H	H	H	A	H	A	C	C	B	H
HS1605	HSSNP15863	B	B	A	A	A	B	A	H	A	H	B	H	H	A	A	B	A	H	H	A	B	A	H	H	B	A	B	B	H	C	A	C	A	B	B	B	H	H	H	H	H	A	H	A	B	B	B	H
HS1606	HSSNP15864	C	C	A	-	A	C	C	H	A	H	C	H	H	A	A	C	-	H	-	C	B	A	A	H	B	A	-	B	H	B	C	H	A	-	B	B	A	C	C	H	H	A	H	A	C	B	-	H
HS1606	HSSNP15865	C	C	A	-	A	C	C	H	A	H	C	H	H	A	A	C	-	H	-	C	B	A	A	H	B	A	-	B	H	B	C	H	A	-	B	B	A	C	C	H	H	A	H	A	C	B	-	H
HS1606	HSSNP15866	D	D	A	A	A	D	D	H	A	H	D	H	H	D	A	D	H	H	-	A	D	A	A	H	B	A	B	D	D	D	D	D	A	B	B	B	A	H	D	H	-	A	H	A	B	D	D	H
HS1606	HSSNP15867	D	D	A	A	A	D	D	H	A	H	D	H	H	D	A	D	H	H	-	D	D	A	A	H	D	A	D	D	D	D	D	D	A	D	B	B	A	D	H	H	-	A	H	A	B	D	D	H
HS1607	HSSNP15868	C	H	A	H	H	B	A	H	A	H	B	H	H	A	A	C	A	H	H	A	B	A	H	H	H	A	C	C	H	B	H	H	A	B	C	C	H	B	H	A	H	A	A	A	B	C	B	H
HS1607	HSSNP15869	B	H	A	H	H	B	A	H	A	H	B	H	H	A	A	C	A	H	H	A	C	A	H	H	H	A	B	C	H	C	H	H	A	B	B	C	H	B	H	A	H	A	A	A	B	C	B	H
HS1607	HSSNP15870	B	H	A	H	H	C	A	H	A	H	B	C	H	A	A	B	A	H	H	A	B	A	H	H	H	A	B	B	H	C	H	H	A	B	B	B	H	B	H	A	H	A	A	A	B	B	B	H
HS1607	HSSNP15871	B	H	A	H	H	B	A	H	A	H	B	C	H	A	A	B	A	H	H	A	B	A	H	H	H	A	B	B	H	C	H	H	A	B	B	B	H	B	H	A	H	A	A	A	B	B	B	H
HS1607	HSSNP15872	B	H	A	H	H	B	A	H	A	H	B	H	H	A	A	B	A	H	H	A	B	A	H	H	H	A	B	B	H	C	H	H	A	B	C	B	H	B	H	C	H	A	A	A	B	B	B	H
HS1607	HSSNP15873	B	H	A	H	H	B	A	H	A	H	B	H	H	A	A	B	A	H	H	A	B	A	H	H	H	A	B	B	H	C	H	H	A	B	B	B	H	B	H	C	H	A	A	A	B	B	B	H
HS1607	HSSNP15874	B	H	A	H	H	C	A	H	A	H	B	H	H	A	A	C	A	H	H	A	B	A	H	H	H	A	B	C	H	C	H	H	A	C	B	-	H	B	H	A	H	-	A	A	B	B	B	H
HS1607	HSSNP15875	B	H	A	H	H	B	A	H	A	H	B	H	H	A	A	B	A	H	H	A	B	A	H	H	H	A	B	B	H	C	H	H	A	B	B	C	H	B	H	-	H	A	A	A	B	B	B	H
HS1608	HSSNP15876	B	C	A	H	H	B	H	H	A	H	B	H	H	A	A	B	A	H	C	H	B	A	H	A	H	A	B	C	H	C	H	H	A	C	C	C	H	B	H	-	A	-	H	A	B	C	B	H
HS1608	HSSNP15877	B	H	A	H	H	B	H	H	A	H	B	H	H	A	A	B	A	H	H	H	B	A	H	A	H	A	C	C	H	C	H	C	A	B	B	B	H	B	H	A	A	A	H	A	B	C	B	H
HS1608	HSSNP15878	C	H	A	H	H	C	C	H	A	H	C	H	H	A	A	B	C	H	C	H	C	A	H	A	C	A	C	C	C	B	C	H	A	C	C	C	H	B	H	A	A	A	H	A	C	C	C	H
HS1608	HSSNP15879	C	H	A	H	H	B	C	H	A	H	C	H	H	A	A	C	C	H	H	H	C	A	H	A	H	A	B	C	H	B	H	H	A	B	C	-	H	B	H	-	A	A	H	A	-	B	C	H
HS1608	HSSNP15880	B	H	A	H	H	B	H	H	A	H	B	H	H	A	A	B	A	H	H	H	B	A	H	A	C	A	C	C	H	C	H	H	A	B	B	C	H	B	H	A	A	A	H	A	B	B	B	H
HS1608	HSSNP15881	B	C	A	H	H	B	H	H	A	H	C	H	H	A	A	C	-	H	H	H	C	A	H	A	C	A	C	B	-	-	C	H	A	C	-	C	H	B	-	A	A	A	H	A	B	C	-	H
HS1608	HSSNP15882	B	C	A	H	C	B	H	H	A	H	C	H	H	A	A	C	-	H	H	H	C	A	H	A	C	A	C	B	-	-	C	H	A	C	-	C	H	B	-	A	A	A	H	A	B	C	-	H
HS1608	HSSNP15883	B	C	A	H	H	-	H	H	A	H	C	H	H	A	A	C	-	H	H	H	B	A	H	A	C	A	C	B	-	B	H	H	A	C	-	C	H	B	-	A	A	A	H	A	B	C	-	H
HS1608	HSSNP15884	C	C	A	H	H	C	H	H	A	H	C	H	H	C	A	B	C	H	C	H	B	A	H	A	H	A	C	C	C	C	H	H	A	B	C	C	H	C	C	-	A	A	H	A	C	B	C	H
HS1609	HSSNP15885	B	B	A	H	H	B	H	H	A	H	B	H	H	H	A	B	H	H	H	H	B	A	H	H	H	A	C	B	H	C	H	H	A	B	C	B	H	B	H	A	H	A	H	A	B	B	B	H
HS1609	HSSNP15886	B	B	A	H	H	B	H	H	A	H	B	H	H	H	A	B	H	H	H	H	B	A	H	H	H	A	C	B	H	B	H	H	A	B	B	B	H	B	H	A	H	A	H	A	B	B	B	H
HS1609	HSSNP15887	B	B	A	H	H	C	H	H	A	H	B	H	H	H	A	B	H	H	H	H	B	A	H	H	H	A	C	B	H	C	H	H	A	C	C	B	H	B	H	A	H	A	H	A	B	B	B	H
HS1609	HSSNP15888	B	B	A	H	H	C	H	H	A	-	B	H	H	H	A	B	H	H	H	H	B	A	H	H	H	A	C	B	H	C	H	H	A	B	C	B	H	B	H	A	H	A	H	A	B	B	B	H
HS1609	HSSNP15889	C	C	A	H	H	B	H	H	A	C	B	C	H	C	A	C	C	H	C	H	B	A	H	C	C	A	C	B	C	C	H	H	A	C	B	B	H	B	C	A	H	A	H	A	B	C	B	H
HS1609	HSSNP15890	B	B	A	H	H	B	H	H	A	C	B	H	H	H	A	B	C	H	H	H	B	A	H	H	H	A	B	B	H	B	C	C	A	B	B	B	H	B	H	A	H	A	H	A	B	B	B	H
HS1610	HSSNP15891	-	B	A	H	A	B	H	H	A	H	C	H	H	B	A	B	C	H	H	H	C	A	H	H	H	A	B	B	H	C	H	H	A	C	C	B	H	B	C	A	H	A	H	A	B	B	B	H
HS1610	HSSNP15892	B	B	A	H	A	B	H	H	A	H	B	C	H	B	A	B	B	H	H	H	B	A	H	H	H	A	B	C	H	B	H	H	A	B	C	B	H	B	H	A	H	A	H	A	B	B	B	H
HS1610	HSSNP15893	B	B	A	H	A	B	H	H	A	H	C	C	H	B	A	B	B	H	H	H	B	A	H	H	H	A	B	B	H	C	H	H	A	B	B	B	H	B	H	A	H	A	H	A	B	B	B	H
HS1611	HSSNP15894	B	H	A	H	A	B	A	H	A	H	B	H	A	A	A	B	A	H	H	A	B	A	A	H	B	A	B	C	H	B	H	H	A	B	B	B	H	H	H	C	H	A	H	A	C	B	B	H
HS1611	HSSNP15895	C	H	A	H	A	B	A	H	A	H	B	H	A	A	A	B	A	H	H	A	B	A	A	H	B	A	B	B	H	C	H	C	A	C	C	B	H	H	H	A	H	A	H	A	B	B	C	H
HS1611	HSSNP15896	C	H	A	H	A	B	A	H	A	H	B	H	A	A	A	B	A	H	H	A	B	A	A	H	B	A	C	C	H	C	H	H	A	B	B	B	H	H	H	A	H	A	H	A	B	B	C	H
HS1611	HSSNP15897	C	H	A	H	A	C	A	H	A	C	B	H	A	A	A	B	A	H	H	A	B	A	A	H	B	A	B	C	H	B	H	H	A	B	B	B	H	H	H	A	H	A	H	A	C	B	B	H
HS1611	HSSNP15898	B	H	A	H	A	C	A	H	A	H	B	H	A	A	A	C	A	H	H	A	B	A	A	H	B	A	B	C	H	C	H	H	A	B	B	B	H	H	H	A	H	A	H	A	C	C	B	H
HS1611	HSSNP15899	B	H	A	H	A	B	C	H	A	-	B	H	A	A	A	C	C	H	C	A	B	A	A	H	C	A	C	C	H	B	C	H	A	C	B	B	H	H	H	-	H	A	H	A	B	B	B	H
HS1611	HSSNP15900	B	H	A	H	A	B	A	H	A	-	B	H	A	A	A	C	C	H	C	A	B	A	A	H	C	A	C	C	H	C	C	H	A	B	B	B	H	H	C	A	H	A	H	A	B	C	B	H
HS1611	HSSNP15901	B	H	A	C	A	C	A	H	A	H	B	C	A	A	A	B	C	C	C	A	B	A	A	C	C	A	B	B	H	B	H	H	A	C	C	B	H	H	H	A	H	A	H	A	B	B	B	H
HS1611	HSSNP15902	B	H	A	H	A	B	A	H	A	-	C	C	A	A	A	B	A	H	H	A	B	A	A	H	C	A	B	B	H	C	H	H	A	B	B	B	H	H	H	A	H	A	H	A	B	B	B	H
HS1611	HSSNP15903	B	H	A	H	A	B	C	H	A	H	C	H	A	A	A	B	A	H	C	A	B	A	A	H	B	A	B	B	C	C	H	H	A	C	B	B	H	H	H	A	H	A	H	A	B	B	B	H
HS1611	HSSNP15904	B	H	A	H	A	B	A	H	A	H	C	H	A	A	A	B	A	H	H	A	B	A	A	H	B	A	B	B	C	C	H	C	A	C	B	B	H	H	H	A	H	A	H	A	B	B	B	H
HS1612	HSSNP15905	C	H	A	H	A	C	A	H	A	A	C	H	A	A	A	B	A	H	H	A	B	A	A	H	B	A	-	C	H	B	H	H	A	C	C	B	H	H	H	A	H	A	H	A	B	C	B	H
HS1612	HSSNP15906	C	H	A	H	A	C	A	H	A	A	B	H	A	A	A	B	A	H	H	A	B	A	A	H	B	A	B	B	H	C	H	H	A	C	C	B	H	H	H	A	H	A	H	A	B	B	B	H
HS1612	HSSNP15907	C	H	A	H	A	C	A	H	A	A	B	H	A	A	A	B	A	H	H	A	B	A	A	H	B	A	B	C	H	B	H	H	A	C	B	B	H	H	H	A	H	A	H	A	B	B	B	H
HS1612	HSSNP15908	C	H	A	H	A	C	A	H	A	A	B	H	A	A	A	B	A	H	H	A	B	A	A	H	B	A	C	C	H	B	H	H	A	C	C	B	H	H	H	A	H	A	H	A	B	B	B	H
HS1612	HSSNP15909	C	H	A	H	A	C	A	H	A	A	B	H	A	A	A	B	A	H	H	A	B	A	A	H	B	A	B	B	H	C	H	C	A	C	C	B	H	H	H	A	H	A	H	A	B	B	B	H
HS1612	HSSNP15910	B	H	A	H	A	B	A	H	A	A	B	H	A	A	A	B	A	H	H	A	B	A	A	H	B	A	B	B	H	C	H	C	A	C	B	B	H	H	H	A	H	A	H	A	B	C	B	H
HS1613	HSSNP15911	B	H	A	H	H	B	A	H	C	H	B	H	H	A	H	B	A	H	H	A	B	H	A	A	H	A	B	B	H	C	H	-	A	B	B	B	H	H	H	H	H	A	H	A	B	B	B	H
HS1613	HSSNP15912	B	H	A	H	H	B	A	H	C	H	B	H	H	A	H	B	A	H	H	A	B	H	A	A	H	A	B	B	H	-	H	A	A	B	B	B	H	H	H	H	H	A	H	A	B	B	B	H
HS1613	HSSNP15913	B	H	A	H	H	B	A	H	B	H	B	H	H	A	H	B	A	H	H	A	B	H	A	A	H	A	C	B	H	C	H	A	A	C	B	B	H	H	H	H	H	A	H	A	B	B	B	H
HS1614	HSSNP15914	B	H	D	A	H	H	H	H	H	D	H	H	H	D	H	B	D	H	H	A	H	H	H	H	H	D	B	B	H	B	H	H	A	B	B	B	H	H	H	D	H	D	H	A	B	B	B	H
HS1614	HSSNP15915	B	H	A	A	H	H	H	H	H	C	H	H	H	A	H	B	A	H	H	A	H	H	H	H	H	A	B	-	H	C	H	H	A	C	C	B	H	H	H	H	H	A	H	A	C	B	C	H
HS1614	HSSNP15916	B	H	A	A	H	H	H	H	H	H	H	H	H	A	H	B	A	H	H	A	H	H	H	H	H	A	B	C	H	C	H	H	A	B	B	B	H	H	H	H	C	-	H	A	B	C	C	H
HS1614	HSSNP15917	B	D	A	A	H	H	H	H	H	H	H	H	H	D	H	B	A	H	H	A	H	H	H	H	H	A	B	B	H	B	H	H	A	B	B	B	H	H	H	H	H	D	H	A	B	B	B	H
HS1614	HSSNP15918	B	H	A	-	H	H	H	H	H	D	H	H	H	A	H	B	A	H	H	A	H	H	H	H	H	D	B	B	H	B	H	H	A	B	B	B	H	H	H	H	H	A	H	A	B	B	B	H
HS1615	HSSNP15919	-	H	A	A	B	H	B	B	H	A	B	A	B	B	H	B	A	A	B	H	B	A	B	A	H	H	A	H	B	H	H	H	A	H	A	C	H	A	A	-	B	H	H	H	B	H	A	C
HS1615	HSSNP15920	H	H	A	A	B	H	B	B	H	A	B	A	C	B	H	B	A	A	C	H	B	A	B	A	H	C	A	H	B	-	H	C	A	H	A	B	H	A	A	C	C	C	H	H	B	H	A	B
HS1615	HSSNP15921	H	H	A	A	B	H	B	B	H	A	C	A	B	B	C	B	A	A	B	H	B	A	B	A	H	C	A	H	B	H	H	H	A	H	A	B	H	A	A	C	C	H	H	H	B	H	A	B
HS1615	HSSNP15922	H	H	A	A	B	H	B	B	H	A	B	A	B	B	H	B	A	A	B	H	B	A	B	A	H	H	A	H	B	H	H	H	A	H	A	B	H	A	A	B	B	H	H	H	B	H	A	B
HS1615	HSSNP15923	H	H	A	A	B	H	B	B	H	A	B	A	B	C	H	B	A	A	B	H	B	A	B	A	H	H	A	H	B	H	H	H	A	H	A	B	H	A	A	C	C	H	H	H	B	H	A	B
HS1616	HSSNP15924	H	H	A	A	B	H	B	B	H	A	C	A	B	B	H	B	A	A	B	H	B	A	B	A	H	C	A	H	B	H	H	H	A	H	A	B	B	A	A	C	C	C	H	H	B	H	A	B
HS1616	HSSNP15925	H	H	A	A	B	H	C	C	H	A	H	A	C	B	H	B	A	A	C	H	B	A	B	A	H	H	A	C	B	H	H	H	A	H	A	B	B	A	A	C	C	H	H	H	B	H	A	B
HS1616	HSSNP15926	H	H	A	A	B	H	B	B	H	A	H	A	B	B	H	B	A	A	B	H	B	A	B	A	H	H	A	H	B	H	H	H	A	C	A	B	B	A	A	C	B	H	H	H	B	H	A	B
HS1616	HSSNP15927	H	H	A	A	B	H	B	B	H	A	H	A	B	B	H	B	A	A	B	H	B	A	B	A	H	H	A	H	B	H	H	H	A	H	A	B	B	A	A	B	B	H	H	H	B	H	A	B
HS1616	HSSNP15928	C	H	A	A	B	H	B	B	H	A	H	A	C	C	H	B	A	A	B	H	B	A	B	A	H	H	A	H	B	H	H	H	A	H	A	B	B	A	A	B	B	C	H	H	B	H	A	B
HS1616	HSSNP15929	H	H	A	A	B	H	B	B	H	A	H	A	B	B	H	B	A	A	B	H	B	A	B	A	H	H	A	H	B	H	H	C	A	C	A	B	C	A	A	C	C	H	H	H	B	H	A	B
HS1617	HSSNP15930	H	H	A	A	H	H	B	B	H	A	H	A	B	B	H	C	A	A	B	H	B	A	B	A	H	H	A	H	B	H	H	H	A	H	A	B	B	A	A	B	B	H	H	H	B	H	A	B
HS1617	HSSNP15931	H	H	A	A	H	H	B	B	H	A	H	A	B	C	H	B	A	A	B	H	B	A	B	A	H	H	A	H	B	H	H	H	A	H	A	B	B	A	A	C	B	H	H	H	B	H	A	B
HS1617	HSSNP15932	H	H	A	A	H	H	B	-	H	-	H	A	B	B	H	B	A	A	C	H	B	A	B	A	H	H	A	H	B	H	H	H	A	H	A	B	C	A	A	C	B	H	H	H	B	C	A	B
HS1617	HSSNP15933	H	H	A	A	H	H	B	B	H	A	H	A	B	B	H	B	A	A	B	H	B	A	B	A	H	H	A	H	B	H	H	C	A	C	A	B	B	A	A	C	B	H	H	H	B	H	A	B
HS1617	HSSNP15934	H	H	A	A	H	H	B	B	H	A	H	A	B	B	H	B	A	-	B	H	B	A	B	A	H	H	A	H	B	H	H	H	A	H	A	B	B	A	A	C	C	H	H	H	B	H	A	B
HS1617	HSSNP15935	H	H	A	A	H	H	B	B	H	-	H	A	B	B	H	B	A	A	B	H	B	A	B	A	H	H	A	H	B	H	H	H	A	H	A	B	B	A	A	C	B	H	H	H	B	H	A	B
HS1617	HSSNP15936	H	H	A	A	H	H	B	B	H	A	H	A	B	C	H	B	A	A	-	H	B	A	B	A	H	H	A	H	B	H	H	H	A	H	A	B	B	A	A	C	B	H	H	H	B	H	A	B
HS1617	HSSNP15937	C	H	A	A	H	H	B	B	H	A	H	A	B	C	H	C	A	A	B	H	B	A	B	A	H	H	A	H	B	H	H	H	A	H	A	B	B	A	A	C	C	C	H	H	B	H	A	-
HS1617	HSSNP15938	H	H	A	A	H	H	B	B	H	A	H	A	B	B	H	B	A	A	B	H	B	A	B	A	H	H	A	H	B	H	H	C	A	H	A	B	B	A	A	B	B	H	H	H	B	H	A	B
HS1617	HSSNP15939	-	H	A	A	H	H	B	B	H	-	H	A	B	B	H	B	A	A	C	H	B	A	B	A	H	H	A	H	B	H	H	H	A	H	A	B	B	A	A	C	B	H	H	H	B	H	A	B
HS1617	HSSNP15940	H	H	A	A	H	H	B	B	H	A	C	A	B	B	H	B	A	A	B	H	B	A	B	A	H	H	A	H	B	H	H	H	A	H	A	B	B	A	A	-	C	H	H	H	B	H	A	B
HS1617	HSSNP15941	H	H	A	A	H	H	C	-	H	A	H	A	B	B	H	C	A	A	B	H	B	A	B	A	H	H	A	H	B	H	H	H	A	H	A	B	B	A	A	B	B	C	C	H	B	H	A	B
HS1617	HSSNP15942	H	H	A	-	H	H	B	B	H	D	H	A	B	B	H	B	D	A	B	H	B	A	B	D	H	H	A	H	B	H	H	H	A	H	A	B	B	A	A	B	B	H	H	H	B	H	A	B
HS1617	HSSNP15943	H	H	A	D	H	H	B	B	D	D	H	D	B	B	H	B	A	A	B	H	B	A	B	D	H	H	A	H	B	H	H	H	A	H	A	B	B	A	D	B	B	H	H	H	B	H	A	B
HS1617	HSSNP15944	H	H	A	A	H	H	B	B	H	A	H	A	B	B	H	B	D	D	B	H	B	A	B	A	H	D	A	H	B	H	H	H	A	H	A	B	B	A	D	B	B	D	H	H	B	H	D	B
HS1617	HSSNP15945	H	H	-	D	H	H	B	B	H	D	H	D	B	B	H	B	A	A	B	H	B	A	B	A	H	H	A	H	B	H	H	H	A	H	A	B	B	A	A	B	B	H	H	H	B	H	A	B
HS1617	HSSNP15946	H	H	A	A	H	H	B	B	D	D	H	A	B	B	H	B	D	D	B	H	B	A	B	D	H	H	D	H	B	D	H	H	A	H	A	B	B	A	A	B	B	H	H	H	B	H	A	B
HS1617	HSSNP15947	H	H	A	A	H	H	B	B	H	A	H	D	B	B	H	B	D	D	B	H	B	A	B	D	H	H	D	H	B	H	D	H	A	H	A	B	B	A	D	B	B	D	H	H	B	H	A	B
HS1617	HSSNP15948	H	H	A	A	H	H	B	B	H	A	H	A	C	B	H	B	A	A	B	H	B	A	B	A	H	H	A	H	B	H	H	H	A	H	A	B	B	A	A	C	C	H	H	H	B	H	A	C
HS1617	HSSNP15949	H	H	A	A	H	H	B	B	H	D	H	D	B	B	H	B	A	A	B	H	B	A	B	A	H	H	A	H	B	H	H	H	A	H	A	B	B	A	A	B	B	H	H	H	B	H	A	B
HS1618	HSSNP15950	H	H	A	A	A	A	B	B	H	D	A	A	B	B	H	B	A	D	B	H	H	A	B	D	H	H	A	H	B	H	H	A	A	H	A	B	B	H	A	B	B	D	H	H	B	H	A	B
HS1618	HSSNP15951	H	H	A	A	A	A	B	B	H	D	A	D	B	B	H	B	D	A	B	H	H	A	B	D	H	H	A	H	B	H	H	A	A	H	A	B	B	H	A	B	B	D	H	H	B	H	A	B
HS1618	HSSNP15952	H	H	A	A	A	A	B	B	H	A	A	A	B	B	H	B	A	A	B	H	H	A	B	A	H	H	A	H	B	H	H	A	A	H	A	B	B	H	A	B	B	H	H	H	B	H	A	B
HS1618	HSSNP15953	H	H	A	A	A	A	B	B	H	D	A	A	B	B	H	B	-	A	B	H	H	A	B	A	D	H	A	H	B	H	H	A	D	H	A	B	B	H	A	B	B	H	H	H	B	H	A	B
HS1619	HSSNP15954	H	H	D	D	H	H	B	B	H	D	H	D	B	B	H	B	D	A	B	H	H	A	B	A	H	H	D	H	B	H	H	-	D	H	A	B	B	H	D	-	B	D	H	H	B	A	A	B
HS1619	HSSNP15955	H	H	A	A	H	H	C	C	H	A	C	A	C	C	H	B	A	A	C	H	H	A	C	A	H	H	A	H	C	C	C	H	A	H	A	C	B	H	A	C	B	H	H	H	C	A	A	B
HS1619	HSSNP15956	H	H	A	A	H	H	B	B	H	D	H	D	B	B	H	B	D	A	B	H	H	A	B	-	D	H	A	H	B	H	H	H	A	H	A	B	B	H	A	B	B	H	H	H	B	D	A	B
HS1619	HSSNP15957	H	H	A	A	H	H	B	B	H	D	H	D	B	B	H	-	A	D	B	H	H	A	B	D	H	H	A	H	B	H	H	H	A	H	A	B	B	H	D	-	B	H	H	H	B	A	A	B
HS1619	HSSNP15958	H	H	A	A	H	H	C	C	H	A	H	A	-	B	H	B	A	A	B	H	H	A	B	A	H	H	A	H	B	H	H	H	A	H	A	B	B	H	A	C	C	H	H	H	B	A	A	B
HS1620	HSSNP15959	H	H	D	A	H	H	B	B	H	D	H	A	B	B	H	B	D	A	B	H	H	A	B	A	H	D	D	H	B	H	H	H	A	H	A	B	B	H	D	B	B	H	H	H	B	D	A	B
HS1620	HSSNP15960	H	H	D	A	H	H	B	B	D	D	H	D	B	B	H	B	D	D	B	H	H	A	B	D	H	D	D	H	B	H	D	H	A	H	D	B	B	H	D	B	B	H	H	H	B	A	A	B
HS1620	HSSNP15961	H	H	A	D	H	H	B	B	H	A	H	A	B	B	H	B	A	A	B	H	H	A	B	A	H	D	D	H	B	H	H	H	A	H	A	B	B	H	A	B	B	H	H	H	B	D	A	B
HS1620	HSSNP15962	H	H	D	A	H	H	B	B	H	D	H	A	B	B	H	B	D	D	B	H	H	A	B	A	H	A	A	H	B	H	H	H	A	H	A	B	B	H	A	B	B	H	H	H	B	A	A	B
HS1620	HSSNP15963	H	H	A	A	H	H	B	B	H	A	H	A	B	B	H	B	D	A	B	H	H	A	B	D	H	A	A	H	B	H	H	H	A	H	A	B	B	H	A	B	B	H	H	H	B	A	A	B
HS1620	HSSNP15964	H	H	A	A	H	H	B	B	H	D	H	D	B	B	H	B	A	A	B	H	H	A	B	A	H	A	A	H	B	H	H	H	A	-	A	B	B	H	A	B	B	H	H	H	B	D	A	B
HS1620	HSSNP15965	H	H	A	A	H	H	B	B	H	D	H	A	B	B	H	B	D	A	B	H	H	A	B	D	H	A	A	H	B	H	H	H	A	H	D	B	B	H	D	B	B	H	H	H	B	A	A	B
HS1620	HSSNP15966	H	H	A	A	H	H	B	B	H	A	H	D	B	B	H	B	D	D	B	H	H	A	B	A	D	A	D	H	B	D	H	H	A	H	A	B	B	H	D	-	B	D	H	H	B	A	A	B
HS1620	HSSNP15967	H	D	A	A	H	H	B	B	H	D	H	A	B	B	H	B	D	D	B	H	H	A	B	A	H	D	A	H	B	D	H	H	A	H	A	B	B	H	D	-	B	D	H	H	B	A	A	B
HS1620	HSSNP15968	H	H	-	A	H	H	B	B	H	D	H	D	B	B	D	B	D	A	B	H	H	A	B	A	H	A	D	H	B	H	H	H	A	H	A	B	B	H	D	B	B	D	H	H	B	A	A	B
HS1620	HSSNP15969	H	H	A	A	H	H	B	B	H	D	H	A	B	B	H	B	A	A	B	H	H	A	B	A	H	D	A	H	B	H	D	H	A	H	A	B	B	H	A	B	B	H	H	H	B	A	A	B
HS1620	HSSNP15970	H	H	-	A	H	H	B	B	D	D	H	A	B	B	H	B	A	D	B	H	H	A	B	D	H	D	A	H	B	H	H	H	A	H	A	B	B	H	A	B	B	H	H	H	B	D	A	B
HS1620	HSSNP15971	H	H	A	A	H	H	B	B	D	D	H	A	B	B	H	B	A	D	B	H	H	A	B	D	H	D	A	H	B	H	H	H	A	H	A	B	B	H	A	B	B	H	H	H	B	A	A	B
HS1620	HSSNP15972	H	H	D	A	H	H	B	B	D	A	H	D	B	B	H	B	D	A	B	H	H	A	B	D	H	D	A	H	B	H	H	H	A	H	A	B	B	H	A	B	B	H	H	H	B	A	A	B
HS1620	HSSNP15973	D	H	A	A	H	H	B	B	H	A	H	A	B	B	H	B	D	A	B	H	H	A	B	D	H	D	A	D	B	H	H	H	A	H	D	B	B	H	A	B	B	H	H	H	B	A	A	B
HS1621	HSSNP15974	H	H	A	A	H	H	B	B	H	D	H	A	B	B	H	B	A	A	B	H	H	A	B	D	H	A	A	H	B	H	H	H	A	H	D	B	B	H	A	B	B	H	H	H	B	A	A	B
HS1621	HSSNP15975	H	H	A	A	H	H	B	B	H	D	H	D	B	B	H	B	D	A	B	H	H	A	B	D	H	D	A	H	B	D	H	H	A	H	A	B	B	H	D	B	B	H	H	H	B	A	A	B
HS1621	HSSNP15976	H	H	D	A	H	H	B	B	D	-	H	D	B	B	H	B	-	D	B	H	H	A	B	D	H	D	A	H	B	H	H	H	A	H	A	B	B	H	A	B	B	H	H	H	B	A	A	B
HS1621	HSSNP15977	H	H	A	A	H	H	B	B	H	A	H	A	B	B	H	B	D	A	B	H	H	A	B	D	H	D	A	D	B	H	H	H	A	H	D	B	B	H	A	-	B	H	H	H	B	A	A	B
HS1621	HSSNP15978	H	H	A	A	H	H	B	B	H	D	H	A	B	B	H	B	A	A	B	H	H	A	B	A	H	D	A	H	B	H	H	H	A	H	A	B	B	H	A	B	B	H	H	H	B	A	A	B
HS1621	HSSNP15979	H	H	A	A	H	H	B	B	D	D	H	A	B	B	H	B	D	A	B	H	H	A	B	D	H	D	A	H	B	H	H	H	A	H	A	B	B	H	A	-	B	H	H	H	B	A	A	B
HS1621	HSSNP15980	H	D	D	D	H	H	B	B	H	A	H	A	B	B	H	B	D	A	B	H	H	A	B	D	H	D	D	H	B	-	H	H	A	H	A	B	B	H	A	-	B	H	H	H	B	D	A	B
HS1621	HSSNP15981	H	H	A	D	H	H	B	B	H	D	H	A	B	B	H	B	D	D	B	H	H	A	B	D	H	A	A	H	B	H	H	D	A	H	A	B	B	H	D	B	B	D	H	H	B	A	A	B
HS1621	HSSNP15982	H	H	D	A	H	H	B	B	H	D	H	D	B	B	H	B	D	D	B	H	H	A	B	D	H	D	A	H	B	H	D	H	A	H	A	B	B	H	A	B	B	H	H	H	B	D	D	B
HS1621	HSSNP15983	H	H	D	A	H	H	B	B	D	D	H	A	B	B	H	B	D	D	B	H	H	A	B	D	H	D	A	H	B	H	H	H	A	H	A	B	B	H	A	B	B	H	H	H	B	D	A	B
HS1621	HSSNP15984	H	H	D	A	H	H	B	B	H	D	H	A	B	B	H	B	A	A	B	H	H	A	B	A	H	A	A	-	B	H	H	H	A	H	A	B	B	H	A	B	B	H	H	H	B	A	A	B
HS1621	HSSNP15985	H	H	D	A	H	H	B	B	H	D	H	A	B	B	H	B	A	A	B	H	H	A	B	A	H	A	A	-	B	H	H	H	A	H	A	B	B	H	A	B	B	H	H	H	B	A	A	B
HS1621	HSSNP15986	H	H	A	A	H	H	B	B	H	D	H	A	B	B	H	B	A	A	B	H	H	A	B	D	H	D	A	H	B	H	H	H	A	H	D	B	B	H	A	B	B	H	H	H	B	A	A	B
HS1621	HSSNP15987	H	H	A	A	H	H	B	B	H	-	H	-	B	B	H	B	D	D	B	H	H	A	B	D	H	D	D	H	B	H	D	H	A	H	D	B	B	H	D	B	B	H	H	H	B	A	A	B
HS1621	HSSNP15988	H	H	A	A	H	H	B	B	H	-	H	-	B	B	H	B	D	D	B	H	H	A	B	D	H	D	D	H	B	H	D	H	A	H	D	B	B	H	D	B	B	H	H	H	B	A	A	B
HS1622	HSSNP15989	H	H	A	H	H	H	B	B	H	D	H	A	B	B	H	B	A	A	B	H	H	A	B	D	H	D	A	H	B	H	H	H	A	H	D	B	B	H	A	B	B	H	H	H	B	A	A	B
HS1622	HSSNP15990	H	H	A	H	H	H	B	B	H	D	H	A	B	B	H	B	D	A	B	H	H	A	B	A	H	D	A	H	B	D	H	H	A	H	A	B	B	H	A	-	B	H	H	H	B	A	A	B
HS1622	HSSNP15991	H	H	D	H	H	H	B	B	H	D	H	A	B	B	H	B	D	A	B	H	H	A	B	D	H	A	A	H	B	H	H	H	A	H	-	B	B	H	A	B	B	H	H	H	B	D	D	B
HS1622	HSSNP15992	H	H	A	H	H	H	B	B	H	A	H	A	B	B	H	B	A	A	B	H	H	A	B	A	H	D	A	H	B	H	H	H	D	H	D	B	B	H	A	B	B	H	H	H	B	A	A	B
HS1622	HSSNP15993	H	D	D	H	H	H	B	B	H	A	H	D	B	B	H	B	D	A	B	H	H	A	B	D	H	D	D	H	B	H	D	H	A	H	D	B	B	H	A	B	B	H	H	H	B	D	A	B
HS1622	HSSNP15994	H	H	A	H	H	H	B	B	H	-	H	A	B	C	H	B	A	A	B	H	H	A	C	A	H	A	A	H	B	H	H	H	A	C	A	B	B	H	A	-	B	H	H	H	B	A	A	B
HS1622	HSSNP15995	H	H	A	H	H	H	B	B	H	-	H	D	B	B	H	B	A	A	B	H	H	A	B	D	H	D	A	H	B	H	H	H	A	H	A	B	B	H	A	B	B	-	H	H	B	A	D	B
HS1622	HSSNP15996	H	H	A	H	H	D	B	B	D	D	H	D	B	B	H	B	A	A	B	H	H	A	B	D	H	A	A	H	B	H	H	H	A	H	A	B	B	H	D	B	B	H	H	H	B	A	D	B
HS1622	HSSNP15997	H	H	A	H	H	H	B	B	H	D	H	D	B	B	H	B	-	A	B	H	H	A	B	D	H	A	A	H	B	H	H	H	A	H	D	B	B	H	A	B	B	H	H	H	B	D	A	B
HS1623	HSSNP15998	H	H	A	H	H	A	B	B	H	D	H	A	B	B	H	B	D	A	B	H	H	H	B	A	H	A	A	H	B	H	H	H	A	H	A	B	B	H	A	-	B	-	H	A	B	A	A	B
HS1623	HSSNP15999	H	H	A	H	H	A	B	B	H	D	H	A	B	B	H	B	A	A	B	H	H	H	B	D	H	D	D	H	B	H	H	H	A	H	A	B	B	H	A	B	B	B	H	A	B	A	A	B
HS1623	HSSNP16000	H	D	D	H	H	A	B	B	H	A	H	D	B	B	H	B	D	A	B	H	H	H	B	A	H	D	A	H	B	H	H	H	A	H	A	B	B	H	D	-	B	B	D	D	B	A	D	B
HS1623	HSSNP16001	H	H	A	H	H	D	B	B	H	D	H	A	B	B	H	B	A	A	-	H	-	H	-	A	H	A	A	H	-	H	H	-	D	H	A	-	B	H	A	-	B	B	H	A	-	A	A	-
HS1623	HSSNP16002	H	H	A	H	H	A	B	B	H	D	H	A	B	B	H	B	D	A	B	H	H	H	B	A	H	A	A	H	B	H	H	H	A	H	A	B	B	H	A	-	B	B	H	A	B	A	A	B
HS1623	HSSNP16003	H	H	A	H	H	A	B	B	H	D	H	A	B	B	H	B	A	A	B	H	H	H	B	D	H	D	A	H	B	H	H	H	A	H	D	B	B	H	A	B	B	B	H	A	B	A	A	B
HS1623	HSSNP16004	D	H	D	H	H	A	B	B	H	D	H	D	B	B	H	B	A	A	B	H	H	H	B	D	H	A	A	H	B	H	H	H	A	H	A	B	B	H	A	B	B	B	H	D	B	A	A	B
HS1623	HSSNP16005	H	H	A	H	H	A	B	B	H	A	H	A	B	B	H	B	D	A	B	H	H	H	B	A	H	A	A	H	B	H	H	H	A	H	A	B	B	H	A	B	B	B	H	A	B	D	A	B
HS1623	HSSNP16006	D	H	A	H	H	D	B	B	H	D	H	A	B	B	H	B	D	A	B	H	H	H	B	A	H	A	A	H	B	H	H	H	A	H	A	B	B	H	A	B	B	-	H	A	B	A	A	B
HS1623	HSSNP16007	H	H	D	H	H	A	B	B	D	A	H	A	B	B	H	B	D	A	B	H	H	H	B	D	H	A	A	H	B	H	H	H	A	H	A	B	B	H	A	B	B	B	H	A	B	A	A	B
HS1624	HSSNP16008	H	B	D	H	H	D	B	H	D	A	B	A	B	H	A	B	-	H	H	A	H	H	B	H	D	D	A	H	H	B	A	D	H	B	D	B	B	H	D	-	H	H	H	A	H	H	D	H
HS1624	HSSNP16009	H	B	D	H	H	A	B	H	A	D	B	A	B	H	A	B	A	H	H	A	H	H	B	H	A	A	A	H	H	B	A	A	H	B	D	B	B	H	A	-	H	H	H	A	H	H	A	H
HS1624	HSSNP16010	D	B	A	H	H	A	B	H	D	A	B	A	B	H	A	B	D	H	H	A	H	H	B	D	A	D	D	H	H	B	A	A	H	B	A	B	B	H	A	B	H	H	H	A	H	H	A	H
HS1624	HSSNP16011	H	B	A	H	H	A	B	H	D	D	B	A	B	H	A	B	A	H	H	A	H	H	B	H	D	A	A	H	H	B	D	A	H	B	D	B	B	H	A	B	D	H	H	A	H	H	A	H
HS1624	HSSNP16012	H	B	A	H	H	A	B	H	A	-	B	A	B	H	A	B	A	H	H	D	H	H	B	D	D	A	D	H	H	B	A	A	H	B	A	B	B	H	A	B	H	-	H	D	H	H	A	H
HS1624	HSSNP16013	H	B	A	H	H	A	B	H	D	-	B	A	B	H	A	B	A	H	H	A	H	H	B	H	A	D	D	H	H	B	A	A	H	B	A	B	B	H	A	B	H	H	H	A	H	H	A	H
HS1624	HSSNP16014	H	B	D	H	H	A	B	H	D	D	B	D	B	H	D	B	D	D	H	A	H	H	B	H	D	D	D	H	H	B	A	D	H	B	D	B	B	H	A	-	H	H	H	A	H	H	A	H
HS1624	HSSNP16015	H	B	A	H	H	A	B	H	D	D	B	D	B	H	A	B	A	H	H	A	H	H	B	H	A	A	A	H	H	B	A	A	H	B	A	B	B	H	A	B	D	H	H	A	H	H	A	H
HS1625	HSSNP16016	D	B	A	H	H	A	B	B	D	D	B	D	B	H	A	B	A	D	-	A	H	H	B	H	D	A	A	H	H	B	D	A	H	H	A	B	B	H	A	H	D	H	B	A	H	H	A	H
HS1625	HSSNP16017	H	B	A	H	H	A	B	B	A	D	B	A	B	H	A	B	D	H	H	A	H	H	B	H	A	D	-	H	H	B	A	A	H	H	A	B	B	H	A	H	H	D	B	A	H	H	A	H
HS1626	HSSNP16018	H	A	C	H	H	B	A	A	B	C	A	C	A	H	B	A	C	C	H	B	H	A	A	H	B	C	B	H	H	A	B	B	H	H	B	A	A	H	B	H	H	H	A	B	H	H	C	H
HS1627	HSSNP16019	H	B	A	H	H	A	B	H	H	D	H	D	B	H	A	B	B	H	H	A	H	H	B	D	A	D	A	B	H	B	A	H	H	H	A	B	B	H	A	-	H	H	B	H	H	H	A	H
HS1627	HSSNP16020	H	B	A	H	H	A	B	H	D	H	H	D	B	H	A	B	B	H	H	A	H	H	B	H	A	D	D	B	H	B	A	H	H	-	A	B	B	H	D	H	H	H	B	H	H	H	A	H
HS1627	HSSNP16021	H	B	A	H	H	A	B	H	H	D	H	D	B	H	A	B	B	H	H	A	H	H	B	H	A	A	A	B	H	B	A	H	H	H	A	B	B	H	A	D	H	H	B	H	H	H	D	H
HS1627	HSSNP16022	H	B	A	H	H	A	B	H	H	H	H	A	B	H	D	B	B	H	H	A	H	H	B	H	A	A	A	B	H	B	D	H	H	H	D	B	B	H	A	D	H	H	B	H	H	H	A	H
HS1627	HSSNP16023	H	B	A	H	H	A	B	H	H	H	H	D	B	H	A	B	B	H	H	A	H	H	B	H	A	A	A	B	H	B	A	H	H	H	A	B	B	H	A	H	H	D	B	H	H	H	A	H
HS1627	HSSNP16024	H	B	D	H	H	A	B	H	H	H	H	A	B	H	A	B	B	H	H	A	H	H	B	H	A	D	D	B	H	B	A	H	H	H	A	B	B	H	A	H	H	D	B	H	H	H	A	H
HS1627	HSSNP16025	H	B	A	H	H	A	B	H	H	H	H	A	B	H	A	B	B	H	H	A	H	H	B	H	A	D	A	B	H	B	D	H	H	H	A	B	B	H	A	H	D	H	B	H	H	H	A	H
HS1627	HSSNP16026	H	B	A	H	H	A	B	H	H	D	H	A	B	H	A	B	B	H	H	A	H	H	B	D	A	D	D	B	H	B	A	D	H	H	A	B	B	H	A	-	H	H	B	H	D	H	A	H
HS1627	HSSNP16027	H	B	A	H	H	A	B	H	H	H	H	D	B	H	A	B	B	H	H	A	H	H	B	H	A	D	A	B	H	B	D	H	H	H	A	B	B	H	D	D	H	H	B	H	H	H	A	H
HS1628	HSSNP16028	D	B	A	H	H	A	B	H	H	D	H	D	B	D	A	B	B	H	H	D	H	H	B	H	H	A	A	B	H	B	H	H	H	H	A	B	B	H	A	H	H	H	B	H	H	H	A	H
HS1628	HSSNP16029	H	B	D	H	H	A	B	H	H	H	H	A	B	H	A	B	B	H	H	A	H	H	B	H	H	A	A	B	H	B	H	H	H	H	A	B	B	H	A	H	H	D	B	H	H	H	A	H
HS1628	HSSNP16030	H	B	D	H	H	A	B	H	H	H	H	D	B	H	A	B	B	H	H	A	H	H	B	H	H	A	A	B	H	B	H	H	H	H	A	B	B	H	A	H	H	H	B	H	H	H	D	H
HS1628	HSSNP16031	H	B	A	H	H	D	B	H	H	D	H	A	B	H	A	B	B	H	H	A	H	H	B	H	H	-	D	B	H	B	H	H	H	H	D	B	B	H	D	H	D	H	B	H	H	H	A	H
HS1629	HSSNP16032	H	A	D	H	H	H	A	H	H	B	H	D	B	H	H	A	B	B	H	D	H	H	A	H	H	D	H	A	H	B	H	-	H	A	H	A	B	H	H	B	H	H	A	H	H	H	H	A
HS1629	HSSNP16033	H	A	D	H	H	D	A	H	H	B	H	D	B	H	H	A	B	B	H	D	H	H	A	H	D	-	H	A	H	B	H	-	H	A	H	A	B	H	H	B	D	H	A	H	H	H	H	A
HS1629	HSSNP16034	H	C	C	H	C	C	A	C	H	B	-	H	C	H	C	A	C	C	H	A	H	H	A	-	C	-	H	C	C	C	-	-	H	A	H	C	C	C	C	-	C	-	C	H	C	H	C	-
HS1629	HSSNP16035	-	A	-	C	H	H	A	H	C	-	C	C	B	H	C	C	B	C	C	C	C	C	A	C	H	C	C	A	-	B	C	C	C	A	C	A	B	H	C	-	H	C	A	C	H	C	C	A
HS1629	HSSNP16036	-	D	B	H	H	-	D	D	H	-	H	D	B	H	D	A	B	B	D	A	D	H	D	-	D	-	H	-	D	B	-	D	D	D	D	D	B	D	D	B	D	D	D	D	D	D	D	A
HS1630	HSSNP16037	H	D	-	D	D	H	D	D	D	-	H	D	D	H	D	D	H	D	D	D	D	D	D	-	D	-	H	-	D	H	-	-	H	D	H	D	D	D	D	-	D	-	D	H	H	D	D	A
HS1630	HSSNP16038	H	D	D	H	A	D	D	H	D	-	D	H	-	D	D	D	-	B	D	D	D	A	D	H	D	B	H	D	D	-	D	D	D	D	H	D	D	H	D	B	H	B	A	D	D	H	D	D
HS1630	HSSNP16039	D	D	D	-	A	H	D	D	D	-	H	D	D	D	H	D	D	D	D	D	D	D	D	D	D	B	-	D	D	D	D	H	D	H	D	D	B	D	H	B	H	B	D	H	H	H	H	A
HS1631	HSSNP16040	H	A	B	B	B	C	-	-	C	C	C	C	A	-	B	A	-	-	H	B	H	B	-	-	C	C	C	-	-	-	C	C	B	C	C	A	-	H	C	H	C	C	-	C	C	-	H	H
HS1631	HSSNP16041	H	A	B	C	C	B	A	H	H	H	H	C	A	H	B	A	A	A	H	B	H	B	A	-	H	C	H	A	H	A	H	H	B	C	B	A	A	H	-	C	H	C	A	H	H	H	H	H
HS1631	HSSNP16042	H	A	C	B	B	C	A	H	H	H	H	H	A	H	C	A	A	A	H	C	H	B	A	A	H	H	H	A	H	A	H	H	B	H	C	A	A	H	C	-	H	H	A	H	H	H	C	H
HS1632	HSSNP16043	H	A	C	H	B	C	A	H	H	A	H	C	A	H	B	A	A	A	H	B	H	B	A	H	H	C	B	A	H	A	H	H	H	H	B	A	A	H	B	C	H	H	A	H	H	H	B	H
HS1632	HSSNP16044	H	A	D	H	B	B	A	H	-	A	H	B	A	-	B	A	A	A	H	D	D	B	A	H	H	D	D	A	H	A	H	H	H	D	D	A	A	H	D	-	H	H	A	H	H	H	B	H
HS1632	HSSNP16045	H	A	B	H	B	C	A	H	H	A	H	B	A	H	B	A	A	A	H	B	H	B	A	H	H	H	C	A	H	A	H	-	H	H	C	A	A	H	B	C	H	H	A	H	H	H	B	H
HS1632	HSSNP16046	H	A	B	H	B	B	A	H	H	A	H	C	A	H	B	A	A	A	H	B	H	B	A	H	H	C	B	A	H	A	H	H	H	H	C	A	A	H	B	C	H	H	A	H	H	H	B	H
HS1632	HSSNP16047	H	A	B	H	B	B	A	H	H	A	H	C	A	H	B	A	A	A	H	B	H	B	A	H	H	C	B	A	H	A	H	H	H	H	C	A	A	H	B	C	H	H	A	H	H	H	B	H
HS1632	HSSNP16048	H	A	C	H	B	B	A	H	H	A	H	C	A	H	B	A	A	A	H	B	H	B	A	H	H	H	B	A	H	A	H	H	H	H	B	A	A	H	B	C	H	H	A	H	H	H	B	H
HS1632	HSSNP16049	H	A	C	H	B	B	A	H	H	A	H	C	A	H	B	A	A	A	H	B	H	B	A	H	H	H	B	A	H	A	H	H	H	H	B	A	A	H	B	C	H	H	A	H	H	H	C	H
HS1632	HSSNP16050	H	A	C	H	B	C	A	H	H	A	H	C	A	H	B	A	A	A	H	B	H	B	A	H	H	H	B	A	H	A	H	H	H	H	C	A	A	H	B	B	H	H	A	H	H	H	C	H
HS1632	HSSNP16051	H	A	C	H	B	C	A	H	H	A	H	C	A	H	B	A	A	A	H	B	H	B	A	H	H	H	B	A	H	A	H	H	H	H	C	A	A	H	B	B	H	H	A	H	H	H	C	H
HS1632	HSSNP16052	H	A	B	H	B	B	A	H	H	-	H	B	A	H	B	A	A	A	H	B	H	B	A	H	H	C	B	A	H	A	H	H	H	H	B	A	A	H	B	C	H	H	A	H	H	H	B	H
HS1633	HSSNP16053	H	A	B	H	B	B	A	H	H	A	H	D	A	H	B	A	A	A	H	B	H	B	A	H	H	D	B	A	H	A	H	A	H	H	B	A	A	H	D	D	D	H	A	H	H	H	B	H
HS1633	HSSNP16054	H	A	B	H	B	B	A	C	H	A	H	B	A	H	B	A	A	A	H	B	H	B	A	H	H	C	B	A	H	A	H	A	H	H	C	A	A	H	B	C	H	H	A	H	H	H	B	H
HS1633	HSSNP16055	H	A	B	H	B	B	A	C	H	A	H	B	A	H	B	A	A	A	H	B	H	B	A	H	H	C	B	A	H	A	H	A	H	H	C	A	A	H	B	C	H	H	A	H	H	H	B	H
HS1633	HSSNP16056	-	A	-	H	B	B	A	H	C	-	H	C	A	H	B	A	A	A	H	B	H	B	A	H	C	H	C	A	H	A	H	A	H	H	B	A	A	H	B	C	H	H	A	H	H	H	C	H
HS1634	HSSNP16057	C	A	C	C	C	C	C	C	H	-	C	C	-	C	A	C	A	C	H	C	C	C	H	H	H	-	B	C	C	-	C	A	H	C	C	C	C	C	C	C	C	H	C	H	H	C	C	H
HS1634	HSSNP16058	C	A	C	C	C	C	C	C	H	-	C	C	-	C	A	C	A	C	H	C	C	C	H	H	H	-	B	C	C	-	C	A	H	C	C	C	C	C	C	C	C	H	C	H	H	C	C	H
HS1634	HSSNP16059	H	-	C	C	B	C	C	C	-	A	C	C	-	C	A	C	A	-	C	B	C	C	C	-	H	A	B	A	H	-	C	A	H	C	B	C	C	H	C	-	H	H	C	C	C	C	C	-
HS1634	HSSNP16060	H	-	C	C	B	C	C	C	-	A	H	C	-	C	A	C	A	-	C	B	C	C	C	-	C	A	B	A	H	-	C	A	H	C	B	C	C	H	C	-	H	H	C	C	C	C	C	-
HS1634	HSSNP16061	H	A	C	C	B	C	B	H	-	A	H	C	A	H	A	H	A	H	H	C	H	B	H	-	C	A	-	A	H	-	H	A	H	H	B	H	H	H	B	-	-	-	H	H	H	H	C	H
HS1635	HSSNP16062	-	A	C	H	A	C	A	C	H	-	C	-	-	H	C	C	A	-	-	A	C	C	C	B	A	-	C	-	-	-	-	C	-	C	C	H	-	C	H	-	C	-	C	H	-	-	-	C
HS1635	HSSNP16063	B	D	B	-	D	-	D	D	-	-	D	-	D	-	B	D	D	A	D	D	D	D	H	-	D	H	A	D	D	H	H	B	D	D	H	D	A	D	H	-	H	-	B	D	D	D	-	D
HS1635	HSSNP16064	B	D	B	-	A	-	D	H	H	-	D	-	A	-	-	H	D	A	H	D	D	D	D	-	D	-	A	D	B	-	H	-	D	-	-	H	A	D	-	-	D	-	D	H	D	D	-	D
HS1635	HSSNP16065	B	-	C	C	A	B	C	C	H	B	C	-	A	H	C	H	A	A	C	A	-	C	-	C	C	H	A	C	B	-	C	B	C	H	-	H	C	C	C	B	C	H	C	C	C	A	H	-
HS1636	HSSNP16066	-	D	D	D	H	B	D	D	D	B	D	D	D	H	D	D	D	D	D	D	D	H	H	A	D	D	D	D	B	D	D	-	A	D	D	H	A	D	D	D	-	D	D	D	H	B	D	H
HS1636	HSSNP16067	-	-	B	D	D	B	D	H	D	B	H	H	-	H	D	D	B	H	D	B	D	D	D	A	D	D	A	-	-	-	D	-	A	D	A	H	D	D	D	B	H	D	B	H	H	B	H	D
HS1636	HSSNP16068	-	-	B	D	D	B	D	-	D	B	H	D	-	-	H	D	B	H	D	B	D	D	D	A	D	H	D	-	-	-	H	-	D	D	A	H	D	D	H	B	H	-	B	D	H	B	H	H
HS1636	HSSNP16069	-	D	-	H	D	B	D	H	D	B	-	D	-	H	H	D	B	H	H	B	D	H	H	D	D	H	D	-	B	-	D	-	D	H	D	D	D	D	D	B	H	H	-	H	H	D	D	D
HS1636	HSSNP16070	-	D	B	D	D	B	D	D	D	-	-	H	B	H	-	H	B	D	D	B	D	D	H	D	D	H	D	D	B	B	D	B	A	H	A	D	D	D	D	B	D	H	B	D	H	B	D	H
HS1636	HSSNP16071	-	D	B	D	H	B	D	D	D	-	-	H	B	D	-	H	B	D	D	B	D	H	H	A	D	H	D	D	B	B	H	B	A	D	D	H	D	D	D	B	D	H	B	D	H	B	D	H
HS1636	HSSNP16072	-	D	B	D	H	B	D	D	D	-	-	H	B	D	-	H	B	D	D	B	D	H	D	D	D	H	D	D	B	B	D	B	D	-	D	H	D	D	H	-	D	H	B	D	H	B	D	H
HS1637	HSSNP16073	A	A	B	H	B	B	A	H	H	-	H	B	A	H	C	A	A	A	H	B	H	H	A	H	H	B	C	A	H	A	H	B	H	H	C	A	A	H	H	H	H	H	A	H	H	H	B	H
HS1637	HSSNP16074	A	A	C	H	B	B	A	H	H	H	H	C	A	H	H	A	A	A	H	B	H	H	A	H	H	C	C	A	H	A	H	B	H	H	B	A	A	H	C	H	H	H	A	H	H	H	B	H
HS1637	HSSNP16075	A	A	C	H	B	B	A	H	H	-	H	C	A	H	C	A	A	A	C	C	H	H	A	H	H	C	C	-	H	A	H	B	H	H	C	A	A	H	C	-	H	H	A	H	H	H	C	H
HS1638	HSSNP16076	D	H	D	H	H	A	B	B	H	D	H	D	B	H	D	B	B	B	H	H	H	H	B	H	H	A	A	B	H	B	H	H	H	H	D	B	B	H	A	D	H	H	B	H	H	H	A	H
HS1638	HSSNP16077	H	H	D	H	H	A	B	B	H	H	H	A	B	H	A	B	B	B	H	H	H	H	B	H	H	D	A	B	H	B	H	H	H	H	A	B	B	H	D	D	D	H	B	H	H	H	A	H
HS1638	HSSNP16078	H	H	A	H	H	A	B	B	H	H	H	A	B	H	A	B	B	B	H	H	H	H	B	H	H	D	A	B	H	B	H	H	H	H	A	B	B	H	A	-	H	-	B	H	H	H	A	H
HS1638	HSSNP16079	H	H	A	H	H	A	B	B	H	H	H	A	B	H	A	B	B	B	H	H	H	H	B	D	H	D	D	B	H	B	H	H	H	H	A	B	B	H	A	-	D	H	B	H	H	H	A	H
HS1638	HSSNP16080	H	H	D	H	H	A	B	B	H	H	H	A	B	H	A	B	B	B	H	H	H	H	B	H	H	D	A	B	H	B	H	H	H	H	A	B	B	H	A	D	H	H	B	H	H	H	A	H
HS1638	HSSNP16081	H	H	A	H	H	A	B	B	-	H	H	D	B	D	A	B	B	B	H	H	H	H	B	H	H	D	A	B	H	B	H	H	H	H	A	B	B	H	A	-	H	D	B	H	H	-	A	H
HS1639	HSSNP16082	H	H	A	H	H	A	B	B	H	-	H	A	B	H	A	B	B	B	A	H	H	H	B	B	H	D	D	B	H	B	H	H	H	H	A	B	B	H	A	D	H	D	B	H	H	H	A	H
HS1639	HSSNP16083	H	H	A	H	H	A	B	B	H	H	H	A	B	H	A	B	B	B	A	H	H	H	B	B	H	A	A	B	H	B	H	H	H	H	A	B	B	H	A	D	H	H	B	H	H	H	A	H
HS1639	HSSNP16084	H	H	A	H	H	A	B	B	H	H	H	A	B	H	A	B	B	B	A	H	H	H	B	B	H	D	A	B	H	B	H	H	H	D	A	B	B	H	A	D	H	H	B	H	H	H	A	H
HS1639	HSSNP16085	H	H	A	H	H	A	B	B	H	H	H	D	B	H	A	B	B	B	A	H	H	H	B	B	H	D	D	B	H	B	H	H	H	H	A	B	B	H	A	-	H	H	B	H	H	H	A	H
HS1639	HSSNP16086	H	H	A	H	H	A	B	B	H	H	H	D	B	H	A	B	B	B	A	H	H	H	B	B	H	A	A	B	H	B	H	H	H	H	A	B	B	H	D	D	H	H	B	H	H	H	A	H
HS1639	HSSNP16087	H	H	A	H	H	A	B	B	H	H	H	D	B	H	A	B	B	B	A	H	H	H	B	B	D	D	A	B	H	B	H	H	H	H	A	B	B	H	D	-	H	H	B	H	H	H	A	H
HS1639	HSSNP16088	H	H	D	H	H	D	B	B	H	H	H	A	B	H	A	B	B	B	D	H	H	H	B	-	H	A	A	B	H	B	H	H	H	H	A	B	B	H	A	D	H	H	B	H	H	H	A	H
HS1639	HSSNP16089	H	H	D	H	H	A	B	B	H	-	H	A	B	H	A	B	B	B	A	H	H	H	B	B	H	A	A	B	H	B	H	H	H	D	A	B	B	H	A	H	H	H	B	H	H	H	A	H
HS1639	HSSNP16090	H	H	A	H	H	A	B	B	D	D	H	A	B	H	A	B	B	B	A	H	H	H	B	B	H	D	A	B	H	B	H	H	H	H	D	B	B	H	A	D	H	D	B	H	H	H	A	H
HS1639	HSSNP16091	D	H	D	H	H	D	B	B	H	-	H	D	B	H	A	B	B	B	D	H	H	H	B	B	H	A	D	B	H	B	H	H	H	D	A	B	B	H	A	D	H	H	B	H	H	H	A	H
HS1639	HSSNP16092	H	H	A	H	H	A	B	B	H	H	H	D	B	D	D	-	B	B	A	H	H	H	B	B	H	D	D	B	H	B	H	H	H	H	A	B	B	H	D	-	H	H	B	H	H	H	A	H
HS1639	HSSNP16093	H	H	A	H	H	A	B	B	H	H	H	A	B	H	A	B	B	B	D	H	H	H	B	B	H	D	A	B	H	B	H	H	H	H	A	B	B	H	D	D	H	H	B	H	H	H	A	H
HS1639	HSSNP16094	H	H	A	H	H	A	B	B	H	H	H	A	B	H	A	B	B	B	A	H	H	H	B	B	H	A	A	B	H	B	H	H	H	H	A	B	B	H	A	D	H	H	B	H	H	H	A	H
HS1639	HSSNP16095	H	H	D	H	H	A	B	B	H	H	H	D	B	H	A	B	B	B	A	H	H	H	B	B	H	D	A	B	H	B	H	H	H	H	A	B	B	H	A	D	H	H	B	H	H	H	A	H
HS1639	HSSNP16096	H	H	A	H	H	D	B	B	H	H	H	A	B	H	A	B	B	B	D	H	H	H	B	-	H	A	D	B	H	B	H	H	H	H	A	B	B	H	A	D	H	H	B	H	H	H	A	H
HS1639	HSSNP16097	H	H	A	H	H	A	B	B	H	H	H	A	B	H	A	B	B	B	A	H	H	H	B	B	H	A	A	B	H	B	H	H	H	H	A	B	B	H	A	D	D	H	B	H	H	H	A	H
HS1639	HSSNP16098	H	H	A	H	H	A	B	B	H	H	H	D	B	H	D	B	B	B	A	H	H	H	B	B	H	D	A	B	H	B	H	D	H	H	A	B	B	H	A	D	H	H	B	H	H	H	A	H
HS1639	HSSNP16099	H	H	A	H	H	A	B	B	H	H	H	A	B	H	A	B	B	B	A	H	H	H	B	B	H	D	A	B	H	B	H	H	H	H	A	B	B	H	A	D	H	H	B	H	H	H	A	H
HS1639	HSSNP16100	H	H	A	H	H	A	B	B	H	H	H	D	B	H	A	B	B	B	A	H	H	H	B	B	H	A	A	B	H	B	H	H	H	H	A	B	B	H	A	-	H	H	B	H	H	H	A	H
HS1639	HSSNP16101	H	H	D	H	H	A	B	B	H	H	H	D	B	H	A	B	B	B	A	H	H	H	B	B	H	A	A	B	H	B	H	H	H	H	A	B	B	H	A	-	H	D	B	H	H	H	A	H
HS1639	HSSNP16102	H	H	A	H	H	D	B	B	H	-	H	A	B	H	A	B	B	B	A	H	H	H	B	B	H	D	A	B	H	B	H	H	H	H	A	B	B	H	D	-	H	H	B	H	H	H	A	H
HS1639	HSSNP16103	H	H	A	H	H	A	B	B	H	H	H	D	B	H	A	B	B	B	D	H	H	H	B	B	H	A	D	B	H	B	H	H	H	H	A	B	B	H	A	D	H	H	B	H	H	H	A	H
HS1639	HSSNP16104	H	H	A	H	H	A	B	B	H	H	H	D	B	H	A	B	B	B	A	H	H	H	B	B	H	A	A	B	H	B	H	H	H	H	A	B	B	H	A	D	H	H	B	H	H	H	A	H
HS1639	HSSNP16105	H	H	A	H	H	A	B	B	H	H	H	D	B	H	A	B	B	B	D	H	H	H	B	B	H	A	D	B	H	-	H	H	H	H	A	B	B	H	D	D	H	D	B	H	H	H	A	H
HS1640	HSSNP16106	H	H	A	H	H	A	B	B	H	H	H	A	B	H	A	B	B	B	A	H	H	H	B	B	H	A	A	B	H	B	H	H	H	H	A	B	B	H	D	D	H	H	H	B	H	H	A	H
HS1640	HSSNP16107	H	H	A	H	H	A	B	B	H	H	H	A	B	H	A	B	B	B	A	H	H	H	B	B	H	A	A	B	H	B	H	H	H	H	A	B	B	H	A	D	H	H	H	B	H	H	A	H
HS1640	HSSNP16108	H	H	A	H	H	A	B	B	H	H	H	D	B	H	A	B	B	B	A	H	H	H	B	B	H	A	A	B	H	B	H	H	H	H	A	B	B	H	A	D	H	H	H	B	H	H	A	H
HS1640	HSSNP16109	H	H	A	H	H	A	B	B	H	D	H	A	B	H	A	B	B	B	D	H	H	H	B	B	H	D	A	B	H	B	H	H	H	H	A	B	B	H	A	-	H	H	H	B	H	H	D	H
HS1640	HSSNP16110	H	H	D	H	H	A	B	B	H	H	H	A	B	H	A	B	B	B	D	H	H	H	B	B	H	A	D	B	H	B	H	H	H	H	A	B	B	H	A	D	H	H	H	B	H	H	A	H
HS1640	HSSNP16111	H	H	D	H	H	D	B	B	H	H	H	A	B	H	A	B	B	B	D	H	H	H	B	B	H	A	D	B	H	B	H	H	H	H	A	B	B	H	D	D	H	H	H	B	H	H	D	H
HS1640	HSSNP16112	H	H	D	H	H	A	B	B	H	H	H	A	B	H	A	B	B	B	D	H	H	H	B	B	H	A	A	B	H	-	H	H	H	H	A	B	B	H	A	-	H	H	H	B	H	H	A	H
HS1640	HSSNP16113	H	H	D	H	H	A	B	B	H	H	H	D	B	H	A	B	B	B	A	H	H	H	B	B	H	D	A	B	H	B	H	H	H	H	A	B	B	H	A	D	H	H	H	B	H	H	A	H
HS1640	HSSNP16114	H	H	A	H	H	A	B	B	H	H	H	D	B	H	A	B	B	B	A	H	H	H	B	B	H	D	A	B	H	B	H	H	H	H	A	B	B	H	A	D	H	H	H	B	H	H	A	H
HS1640	HSSNP16115	H	H	A	H	H	A	B	B	H	H	H	D	B	H	A	B	B	B	A	H	H	H	B	B	H	D	A	B	H	B	H	H	H	H	A	B	B	H	A	D	H	D	H	B	H	H	A	H
HS1640	HSSNP16116	H	H	A	H	H	D	B	B	H	H	H	D	B	H	A	B	B	B	A	H	H	H	B	B	H	D	A	B	H	-	H	H	H	D	A	B	B	H	A	D	H	D	H	B	H	H	A	H
HS1640	HSSNP16117	D	H	D	H	H	A	B	B	H	H	H	D	B	H	A	B	B	B	A	H	H	H	B	B	H	A	D	B	H	-	H	H	H	H	A	B	B	H	D	A	H	H	H	B	H	H	A	H
HS1640	HSSNP16118	D	H	-	H	H	A	B	B	-	D	H	D	B	H	D	B	B	B	A	H	H	H	B	B	H	D	A	B	H	B	H	H	H	H	A	B	B	H	A	D	D	H	H	B	H	H	A	H
HS1640	HSSNP16119	H	H	A	H	H	D	B	B	H	H	H	A	B	H	A	B	B	B	A	H	H	H	B	B	H	A	A	B	H	B	H	H	H	H	A	B	B	H	A	-	H	H	H	B	H	H	A	H
HS1640	HSSNP16120	H	H	A	H	H	D	B	B	H	H	H	A	B	H	A	B	B	B	A	H	D	H	B	B	H	A	A	B	H	B	H	H	H	H	A	B	B	H	A	D	H	H	H	B	H	H	A	H
HS1640	HSSNP16121	H	H	A	H	H	D	B	B	H	H	H	A	B	H	A	B	B	B	A	H	H	H	B	B	H	D	A	B	H	B	H	H	H	H	A	B	B	H	A	A	H	H	H	B	H	H	A	H
HS1640	HSSNP16122	H	H	A	H	H	A	B	B	H	H	H	A	B	H	D	B	B	B	D	H	H	H	B	B	H	D	A	B	H	B	H	H	H	H	A	B	B	H	A	D	H	H	H	B	H	H	A	H
HS1641	HSSNP16123	H	H	A	H	B	A	B	B	H	D	H	A	B	H	A	H	B	B	A	H	H	B	B	B	H	D	A	B	H	B	H	H	H	H	A	B	B	H	A	D	H	H	H	B	A	H	A	H
HS1641	HSSNP16124	H	H	A	H	B	D	B	B	H	H	H	A	B	H	A	H	B	B	D	H	H	B	B	B	H	D	A	B	H	B	H	H	H	H	D	B	B	H	A	D	H	H	H	B	A	H	A	H
HS1641	HSSNP16125	H	H	A	H	B	A	B	B	H	H	H	A	B	H	D	H	B	B	A	H	H	B	B	B	H	D	A	B	H	B	H	H	H	H	D	B	B	H	A	A	H	H	H	B	A	H	A	H
HS1641	HSSNP16126	H	H	A	H	B	A	B	B	H	H	H	A	B	H	A	H	B	B	A	H	H	B	B	B	H	D	A	B	H	B	H	H	H	H	A	B	B	H	D	A	H	H	H	B	A	H	A	H
HS1641	HSSNP16127	H	H	A	H	B	A	B	B	H	H	H	A	B	H	A	H	B	B	A	H	H	B	B	B	H	A	A	B	H	B	H	D	H	H	A	B	B	H	A	D	H	-	H	B	A	H	A	H
HS1641	HSSNP16128	H	H	D	H	B	A	B	B	H	H	H	D	B	H	A	H	B	B	A	H	H	B	B	B	H	A	A	B	H	B	H	H	H	H	D	B	B	H	A	A	H	H	H	B	A	H	A	H
HS1641	HSSNP16129	D	H	D	H	B	A	B	B	H	H	H	D	B	H	-	H	B	B	D	H	H	B	B	B	H	D	D	B	H	B	H	H	H	H	D	B	B	H	D	-	H	H	H	B	A	H	A	H
HS1641	HSSNP16130	H	H	A	H	B	A	B	B	H	H	H	D	B	H	A	H	B	B	A	H	H	B	B	B	H	D	A	B	H	B	H	H	H	H	A	B	B	H	D	A	H	H	H	B	A	H	A	H
HS1641	HSSNP16131	H	H	D	H	B	A	B	B	H	H	H	A	B	H	A	H	B	B	D	H	H	B	B	B	H	D	D	B	H	B	H	H	H	H	A	B	B	H	A	D	H	H	H	B	A	H	A	H
HS1641	HSSNP16132	H	H	A	H	B	A	B	B	H	H	H	A	B	H	A	H	B	B	D	H	H	B	B	B	H	D	A	B	H	B	H	H	H	H	D	B	B	H	A	D	H	H	H	B	A	H	A	H
HS1642	HSSNP16133	H	H	A	H	H	A	B	B	B	D	H	A	B	H	A	H	B	B	A	H	H	H	B	B	H	D	H	B	H	B	H	H	H	H	A	B	H	H	A	D	H	H	H	H	A	H	A	H
HS1642	HSSNP16134	H	H	A	H	H	A	B	B	B	H	H	D	B	D	A	H	B	B	A	H	H	H	B	B	D	D	H	B	H	B	H	H	H	H	A	B	H	H	A	D	H	H	H	H	D	H	A	H
HS1642	HSSNP16135	H	H	A	H	H	A	B	B	B	H	H	A	B	H	A	H	B	B	A	H	H	H	B	B	H	A	H	B	H	B	H	H	H	H	A	B	H	H	D	D	H	H	H	H	A	H	A	H
HS1642	HSSNP16136	H	H	A	H	H	A	B	B	B	H	H	A	B	H	A	H	B	B	A	H	H	H	B	B	H	A	H	B	H	B	H	D	H	H	A	B	H	H	A	D	H	H	H	H	A	H	A	H
HS1643	HSSNP16137	H	H	H	H	H	A	B	B	B	H	H	D	B	H	A	H	B	B	A	H	H	H	B	B	H	D	B	B	H	B	H	H	H	H	A	H	H	H	A	D	H	H	H	H	A	H	A	H
HS1643	HSSNP16138	H	H	H	H	H	A	B	B	B	-	H	D	B	H	A	H	B	B	A	H	H	H	B	B	H	D	B	B	H	B	H	H	H	D	A	H	H	H	D	D	H	H	H	H	A	H	D	H
HS1643	HSSNP16139	H	H	H	H	H	A	B	B	B	D	H	D	B	H	A	H	B	B	A	H	H	H	B	B	H	D	B	B	H	B	H	H	H	H	A	H	H	H	A	D	H	H	H	H	A	H	A	H
HS1643	HSSNP16140	H	H	H	H	H	A	B	B	B	D	H	A	B	H	A	H	B	B	A	H	H	H	B	B	H	A	B	B	H	B	H	H	H	H	A	H	H	H	A	D	H	H	H	H	A	H	A	D
HS1643	HSSNP16141	H	H	H	H	H	A	B	B	B	H	H	A	B	H	A	H	B	B	A	H	H	H	B	B	H	D	B	B	H	B	H	H	H	H	A	H	H	H	A	D	H	H	H	H	A	H	D	H
HS1644	HSSNP16142	B	H	H	H	H	A	B	B	B	D	H	A	B	H	A	H	B	B	A	B	H	H	B	B	H	A	H	B	H	B	H	H	H	B	D	H	H	H	A	D	H	H	H	B	D	H	A	H
HS1644	HSSNP16143	B	H	H	H	H	D	B	B	B	-	H	A	B	H	A	H	B	B	A	B	H	H	B	B	H	D	H	B	H	B	H	H	H	B	D	H	H	H	A	A	H	H	H	B	D	H	D	H
HS1644	HSSNP16144	B	H	H	H	H	D	B	B	B	-	H	D	B	H	A	H	B	B	D	B	H	H	B	B	H	D	H	B	H	B	H	H	H	B	D	H	H	H	A	D	H	H	H	B	A	H	A	H
HS1644	HSSNP16145	B	H	H	H	H	A	B	B	B	H	H	D	B	H	A	H	B	B	D	B	H	H	B	B	H	D	H	B	H	B	H	H	H	B	A	H	H	H	A	D	H	H	H	B	A	H	A	H
HS1645	HSSNP16146	H	H	H	H	H	A	B	B	B	H	H	A	B	H	A	B	B	B	D	B	H	H	B	B	H	D	H	H	A	B	H	H	H	H	A	H	H	H	A	D	H	H	H	H	A	D	A	H
HS1646	HSSNP16147	B	H	H	H	H	A	B	B	B	H	H	A	B	H	A	H	B	B	A	B	H	H	B	B	H	A	H	H	H	B	H	H	H	B	A	H	H	H	A	D	H	B	H	H	A	B	A	H
HS1646	HSSNP16148	B	H	H	H	H	D	B	B	B	H	H	D	B	H	D	H	B	B	A	B	H	H	B	B	H	D	H	H	H	B	H	D	H	B	D	H	H	H	A	D	H	B	H	H	A	B	D	H
HS1646	HSSNP16149	D	H	H	H	H	A	B	B	B	H	H	A	B	H	A	H	B	B	A	B	H	H	B	B	H	D	H	H	H	B	H	H	H	B	A	H	H	H	A	-	H	B	H	H	A	B	A	H
HS1647	HSSNP16150	D	H	H	H	H	A	B	B	B	H	H	A	B	H	A	H	-	B	D	B	H	H	B	B	H	A	H	H	H	B	H	H	H	B	A	H	H	H	D	D	H	H	H	H	H	H	H	H
HS1647	HSSNP16151	D	D	H	H	H	D	B	B	B	H	H	D	B	H	A	H	B	B	A	B	H	H	B	B	H	D	H	H	H	B	H	H	H	B	A	H	H	H	D	D	H	D	H	H	H	H	H	H
HS1647	HSSNP16152	A	H	H	H	H	A	B	B	B	D	H	D	B	H	A	H	B	B	D	B	H	H	B	B	H	A	H	H	H	B	H	H	H	B	D	H	H	H	A	D	H	-	H	H	H	H	H	H
HS1647	HSSNP16153	D	H	H	H	H	A	B	B	B	H	H	D	B	H	A	H	B	B	A	B	H	H	B	B	H	D	H	H	H	B	H	H	H	B	A	H	H	H	A	D	H	-	H	H	H	D	H	H
HS1647	HSSNP16154	A	H	H	H	H	D	B	B	B	H	H	A	B	H	A	H	B	B	A	B	H	H	B	B	H	A	H	H	H	B	H	H	H	B	A	H	H	H	A	D	H	H	H	H	H	H	H	H
HS1647	HSSNP16155	A	H	H	H	H	A	B	B	B	D	H	D	B	H	A	H	B	B	D	B	H	H	B	B	H	D	H	H	H	B	H	H	H	B	A	H	H	H	A	D	H	H	H	H	H	H	H	H
HS1647	HSSNP16156	A	H	H	H	H	A	B	B	B	H	H	D	B	H	A	H	B	B	A	B	H	H	B	B	H	D	H	H	H	B	H	H	H	B	D	H	H	H	A	D	H	H	H	H	H	H	H	H
HS1647	HSSNP16157	A	H	H	H	H	A	B	B	B	H	H	A	B	H	A	H	B	B	A	B	H	H	B	B	H	A	H	D	H	B	H	H	H	B	A	H	H	H	A	D	H	H	H	H	H	H	H	H
HS1647	HSSNP16158	D	H	H	H	H	A	B	B	B	H	H	D	B	H	A	H	B	B	A	B	H	H	B	B	H	D	H	H	H	B	H	H	H	B	A	H	H	H	D	D	H	H	D	H	H	H	H	H
HS1647	HSSNP16159	D	H	H	H	H	A	B	B	B	H	H	A	B	H	A	H	B	B	A	B	H	H	B	B	H	A	H	H	H	B	H	H	H	B	A	H	H	H	D	A	H	H	H	H	H	H	H	H
HS1647	HSSNP16160	D	H	H	H	H	A	B	B	B	H	H	A	B	H	A	H	B	B	A	B	H	H	B	B	H	D	H	H	H	B	H	H	H	B	A	H	H	H	A	A	-	H	H	H	H	H	H	H
HS1647	HSSNP16161	A	H	H	H	H	D	B	B	B	D	H	A	B	H	A	H	B	B	D	B	H	H	B	B	H	D	H	H	H	B	H	D	H	B	A	H	H	H	A	D	H	H	H	H	H	H	H	H
HS1647	HSSNP16162	A	H	H	H	H	A	B	B	B	H	H	A	B	H	A	H	B	B	A	B	H	H	B	B	H	D	H	H	H	B	H	H	H	B	A	H	H	H	D	A	H	H	H	H	H	H	H	H
HS1648	HSSNP16163	H	H	H	H	H	A	B	B	B	B	B	A	B	H	A	H	B	B	A	B	H	H	B	B	H	D	B	H	B	B	H	H	B	B	A	H	A	H	A	A	H	B	B	H	D	H	H	H
HS1648	HSSNP16164	H	H	H	H	H	A	B	B	B	B	B	A	B	H	A	H	B	B	A	B	H	H	B	B	H	D	B	H	B	B	H	H	B	B	A	H	A	H	D	D	H	B	B	H	H	H	H	H
HS1648	HSSNP16165	H	H	H	H	H	A	B	B	B	-	B	A	B	H	A	H	B	B	D	B	H	H	B	B	H	D	B	H	B	B	H	H	B	B	A	H	A	H	A	A	H	B	B	H	H	H	-	H
HS1648	HSSNP16166	H	H	H	H	H	A	B	B	B	-	B	A	B	H	A	H	B	B	D	B	H	H	B	B	H	D	B	H	B	B	H	H	B	B	A	H	A	H	A	D	H	B	B	H	H	H	H	H
HS1648	HSSNP16167	D	H	H	H	H	A	B	B	B	B	B	D	B	H	A	H	B	B	D	B	H	H	B	B	H	A	B	H	B	B	H	H	B	B	A	H	A	H	A	D	H	B	B	H	H	H	H	H
HS1648	HSSNP16168	D	H	H	H	H	A	B	B	B	B	B	D	B	H	A	H	B	B	A	B	H	H	B	B	H	A	B	H	B	B	H	D	B	B	A	H	A	H	A	D	H	B	B	H	H	H	H	H
HS1648	HSSNP16169	D	H	H	H	H	A	B	B	B	B	B	A	B	H	A	H	B	B	A	B	H	H	B	B	H	A	B	H	B	B	H	H	B	B	D	H	A	H	A	A	H	B	B	H	H	H	H	H
HS1648	HSSNP16170	D	H	H	H	H	A	B	B	B	B	B	A	B	H	A	H	B	B	A	B	H	H	B	B	H	A	B	H	B	B	H	H	B	B	A	H	A	H	A	D	H	B	B	H	H	H	H	H
HS1648	HSSNP16171	H	H	H	H	H	A	B	B	B	B	B	A	B	H	A	H	B	B	A	B	H	H	B	B	H	A	B	H	B	B	H	H	B	B	A	H	A	H	A	D	H	B	B	H	H	H	H	H
HS1648	HSSNP16172	D	H	H	H	H	A	B	B	B	B	B	A	B	H	A	H	B	B	D	B	H	H	B	B	H	A	B	H	B	B	H	H	B	B	A	H	A	H	A	D	H	B	B	H	H	H	H	H
HS1648	HSSNP16173	-	H	H	H	H	A	B	B	B	B	B	D	B	H	D	H	B	B	D	B	H	H	B	B	H	D	B	H	B	B	H	H	B	B	A	H	A	H	A	D	H	-	B	H	H	H	H	H
HS1648	HSSNP16174	H	H	H	H	D	D	B	B	B	B	B	D	B	H	D	H	B	B	D	B	H	H	B	B	H	A	B	H	B	-	H	H	B	B	A	H	A	H	D	A	H	B	B	H	H	H	H	H
HS1648	HSSNP16175	H	H	H	H	D	D	B	B	B	B	B	D	B	H	D	H	B	B	D	B	H	H	B	B	H	A	B	H	B	B	H	H	B	B	A	H	A	H	D	A	H	B	B	H	H	H	H	H
HS1648	HSSNP16176	D	H	H	H	H	D	B	B	B	B	D	D	B	H	A	H	B	B	D	B	H	H	B	B	H	D	B	H	B	-	H	H	B	B	A	H	A	H	A	A	H	B	B	H	H	H	H	H
HS1648	HSSNP16177	H	H	H	H	H	A	B	B	B	B	B	A	B	H	A	H	B	B	A	B	H	H	B	B	H	A	B	H	B	B	H	H	B	B	A	H	A	H	A	A	H	B	B	H	H	H	H	H
HS1648	HSSNP16178	H	H	H	H	H	A	B	B	B	B	B	A	B	H	A	H	B	B	A	B	H	H	B	B	H	A	B	H	B	B	H	H	B	B	A	H	A	H	-	A	H	B	B	H	H	H	H	H
HS1648	HSSNP16179	D	H	H	H	H	A	B	B	B	B	B	A	B	H	A	H	B	B	A	B	H	H	B	B	H	A	B	H	B	B	H	H	B	B	A	H	D	H	A	A	H	B	B	H	H	H	H	H
HS1649	HSSNP16180	A	H	H	H	B	A	B	B	B	D	B	A	B	H	A	H	B	B	A	B	B	B	B	B	H	D	H	H	B	B	H	H	H	B	D	H	B	H	A	D	H	H	B	H	B	H	H	H
HS1649	HSSNP16181	A	H	H	H	B	A	B	B	B	D	B	D	B	H	A	H	B	B	A	B	B	B	B	B	H	D	D	H	B	B	H	H	H	B	A	H	B	H	D	D	H	H	B	H	B	H	H	H
HS1649	HSSNP16182	A	H	H	H	B	A	B	B	B	H	B	A	B	H	A	H	B	B	A	B	B	B	B	B	H	A	H	H	B	B	H	H	H	B	A	H	B	H	A	D	H	D	B	H	B	H	H	H
HS1649	HSSNP16183	A	H	H	H	B	D	B	B	B	D	B	D	B	H	A	H	B	B	A	B	B	B	B	B	H	D	H	H	B	B	H	H	H	B	A	H	B	H	A	D	H	H	B	H	B	H	H	H
HS1649	HSSNP16184	A	H	H	H	B	A	B	B	B	H	B	A	B	H	A	H	B	B	A	B	B	B	B	B	H	A	H	H	B	B	H	H	H	B	A	H	B	H	A	A	H	H	B	H	B	H	H	H
HS1649	HSSNP16185	A	H	H	H	B	A	B	B	B	H	B	A	B	H	A	H	B	B	A	B	B	B	B	B	H	D	H	H	B	B	H	H	H	B	A	H	B	H	A	D	H	H	B	H	B	H	H	H
HS1649	HSSNP16186	A	H	H	H	B	A	B	B	B	H	B	D	B	H	A	H	B	B	A	B	B	B	B	B	H	A	H	H	B	B	H	H	H	B	A	H	B	H	A	D	H	H	B	H	B	H	H	H
HS1649	HSSNP16187	A	H	H	H	B	A	B	B	B	H	B	D	B	H	A	H	B	B	A	B	B	B	B	B	H	A	H	H	B	B	H	H	H	B	A	H	B	H	A	D	H	H	B	H	B	H	H	H
HS1649	HSSNP16188	D	H	H	H	B	A	B	B	B	H	B	A	B	H	A	H	B	B	A	B	B	B	B	B	H	D	H	H	B	B	H	H	H	B	D	H	B	H	A	D	H	H	B	H	B	H	H	H
HS1649	HSSNP16189	D	H	H	H	B	A	B	B	B	H	B	A	B	H	A	H	B	B	D	B	B	B	B	B	H	A	H	H	B	B	H	H	H	B	D	H	B	H	A	D	H	H	B	H	B	H	H	H
HS1649	HSSNP16190	-	H	H	H	B	A	B	B	B	H	B	A	B	H	A	H	B	B	A	B	B	B	B	B	H	D	H	H	B	B	H	H	H	B	A	H	B	H	D	D	H	-	B	H	B	H	H	H
HS1649	HSSNP16191	D	H	H	H	B	A	B	B	B	H	B	A	B	H	A	H	B	B	A	B	B	B	B	B	H	D	H	H	B	B	H	H	H	B	A	H	B	H	A	A	H	H	B	H	B	H	H	H
HS1650	HSSNP16192	D	B	H	H	H	A	B	B	B	H	B	A	B	H	A	H	B	B	A	B	H	B	B	B	D	D	H	B	H	B	H	H	B	B	A	H	H	H	A	D	H	B	H	H	H	H	H	H
HS1650	HSSNP16193	A	B	H	H	H	A	B	B	-	H	B	D	B	H	A	H	-	B	A	B	H	B	B	B	H	D	H	B	H	B	H	H	B	B	A	H	H	H	A	H	H	B	H	D	H	H	H	H
HS1650	HSSNP16194	A	B	D	H	H	A	B	B	B	H	B	A	B	H	A	H	B	B	A	B	H	B	B	B	H	D	H	B	H	B	H	H	B	B	A	H	H	H	A	-	H	B	H	H	H	H	H	H
HS1650	HSSNP16195	D	B	H	H	H	A	B	B	B	-	B	A	B	H	A	H	B	B	A	B	H	B	B	B	H	A	H	B	H	B	H	H	B	B	A	H	H	H	A	D	H	B	H	H	H	H	H	H
HS1650	HSSNP16196	D	B	H	H	H	A	B	B	B	-	B	D	B	H	A	H	B	B	A	B	H	B	B	B	H	A	H	B	H	B	H	H	B	B	A	H	H	H	A	D	H	B	H	H	H	H	H	H
HS1650	HSSNP16197	D	B	H	H	H	A	B	B	B	H	B	A	B	H	A	H	B	B	D	B	H	B	B	B	H	A	H	B	H	B	H	H	B	B	A	H	H	H	A	D	H	B	H	H	H	H	H	H
HS1650	HSSNP16198	D	B	H	H	H	A	B	B	B	H	B	A	B	H	A	H	B	B	A	B	H	B	B	B	H	D	H	B	H	B	H	H	B	B	A	H	H	H	A	D	H	B	H	H	H	H	H	H
HS1650	HSSNP16199	A	B	H	H	H	A	B	B	B	H	B	A	B	H	A	H	B	B	A	B	H	B	B	B	H	A	H	B	H	B	H	H	B	B	D	H	H	H	A	D	H	B	H	H	H	H	H	H
HS1650	HSSNP16200	D	B	H	H	H	D	B	B	B	H	B	D	B	H	D	H	B	B	-	B	H	B	B	B	H	A	D	B	H	B	H	H	B	B	D	D	H	H	D	D	H	B	H	H	H	H	H	H
HS1650	HSSNP16201	D	B	H	H	H	A	B	B	B	H	B	A	B	H	A	H	B	B	D	B	H	B	B	B	H	D	-	B	H	B	H	H	B	B	D	D	H	H	D	-	H	B	H	H	H	H	H	H
HS1650	HSSNP16202	A	B	H	H	H	A	B	B	B	D	B	A	B	H	A	H	B	B	A	B	H	B	B	B	H	A	D	B	H	B	H	H	B	B	D	H	H	H	A	D	H	B	H	H	H	H	H	H
HS1650	HSSNP16203	A	B	H	H	H	A	B	B	B	H	B	A	B	H	A	H	B	B	D	B	H	B	B	B	H	A	H	B	H	B	H	H	B	B	D	H	H	H	D	D	H	-	H	H	H	H	H	H
HS1651	HSSNP16204	A	B	H	H	H	A	B	B	B	H	H	A	B	H	A	B	B	B	A	B	H	B	B	B	H	A	H	H	H	B	H	H	B	B	A	H	A	H	D	D	H	B	H	H	H	H	H	H
HS1651	HSSNP16205	A	B	H	H	H	D	B	B	B	H	H	A	B	H	D	B	B	B	A	B	H	B	B	B	H	A	H	H	H	B	H	H	B	B	A	H	A	H	A	D	H	B	H	H	H	H	H	H
HS1651	HSSNP16206	A	B	H	H	H	D	B	B	B	H	H	A	B	H	D	B	B	B	A	B	H	B	B	B	H	A	H	H	H	B	H	H	B	B	A	H	A	H	A	-	H	B	H	H	H	H	H	H
HS1651	HSSNP16207	D	B	H	H	H	A	B	B	B	H	H	A	B	H	A	B	B	B	A	B	H	B	B	B	H	A	H	H	H	B	H	H	B	B	D	H	A	H	A	-	H	B	H	H	H	H	H	H
HS1651	HSSNP16208	A	B	H	H	H	A	B	B	B	D	D	A	B	H	A	B	B	B	A	B	H	B	B	B	H	D	H	D	H	B	H	D	B	B	A	H	A	H	A	-	H	B	H	H	H	H	H	H
HS1651	HSSNP16209	D	B	H	H	H	A	B	B	B	-	D	D	B	H	A	B	B	B	A	B	H	B	B	B	H	D	H	H	H	B	H	D	B	B	A	H	A	H	A	-	H	B	H	H	H	H	H	H
HS1651	HSSNP16210	A	B	H	H	H	A	B	B	B	-	H	A	B	H	A	B	B	B	A	B	H	B	B	B	H	D	H	H	H	B	H	H	B	B	D	H	A	H	A	A	H	B	H	H	H	H	H	H
HS1652	HSSNP16211	A	H	H	H	B	A	B	B	B	H	B	A	B	H	A	H	-	B	A	B	H	B	B	B	H	A	H	H	H	B	H	H	B	B	A	B	H	H	A	D	H	H	H	H	H	H	H	H
HS1652	HSSNP16212	A	H	H	H	B	A	B	B	B	H	B	A	B	H	A	H	B	B	D	B	D	B	B	B	H	A	H	H	H	B	H	H	B	B	A	B	H	H	A	A	H	D	H	H	H	H	H	H
HS1652	HSSNP16213	D	H	H	H	B	D	B	B	B	H	B	D	B	H	A	H	B	B	D	B	H	B	B	B	H	-	H	H	H	B	H	H	B	B	D	B	H	H	A	D	H	D	H	H	H	H	H	H
HS1652	HSSNP16214	A	H	H	H	B	D	B	B	B	H	B	A	B	H	D	H	B	B	D	B	H	B	B	B	H	D	H	H	H	B	H	H	B	B	A	B	H	H	D	D	H	D	H	H	H	H	H	H
HS1652	HSSNP16215	A	H	H	H	B	A	B	B	B	H	B	A	B	H	A	H	B	B	A	B	H	B	B	B	H	A	H	H	H	B	H	H	B	B	A	B	H	H	A	A	H	H	H	H	H	H	H	H
HS1652	HSSNP16216	A	H	H	H	B	A	B	B	B	H	B	A	B	H	A	H	B	B	A	B	H	B	B	B	H	A	H	H	H	B	D	H	B	B	A	B	H	H	A	D	H	H	H	H	H	H	H	H
HS1652	HSSNP16217	A	H	H	H	B	A	B	B	B	H	B	A	B	H	A	H	B	B	A	B	H	B	B	B	H	A	H	H	H	B	H	H	B	B	A	B	H	H	A	A	D	H	H	H	H	H	H	H
HS1652	HSSNP16218	A	H	H	H	B	A	B	B	B	H	B	A	B	H	A	H	B	B	A	B	H	B	B	B	H	D	H	H	H	B	H	H	B	B	A	B	H	H	A	A	H	H	H	H	H	H	H	H
HS1652	HSSNP16219	A	H	H	H	B	A	B	B	B	H	B	A	B	H	A	H	B	B	A	B	H	B	B	B	H	A	H	H	H	B	H	H	B	B	A	B	H	H	A	A	H	H	H	H	H	H	H	H
HS1652	HSSNP16220	D	H	H	H	B	A	B	B	B	H	B	A	B	H	-	H	B	B	A	B	H	B	B	B	H	A	H	H	H	B	H	H	B	B	A	B	H	H	A	A	H	H	H	H	H	H	H	H
HS1652	HSSNP16221	A	H	H	-	B	A	B	B	B	D	B	A	B	H	A	H	B	B	A	B	H	B	B	B	H	A	H	H	H	B	H	H	B	B	A	B	H	H	A	D	H	H	H	H	H	H	H	H
HS1652	HSSNP16222	A	H	H	H	B	A	B	B	B	D	B	A	B	H	A	H	B	B	A	B	H	B	B	B	H	A	H	H	H	B	H	H	B	B	A	B	H	H	A	A	H	H	H	H	H	H	H	H
HS1653	HSSNP16223	A	H	B	B	H	D	B	B	B	H	B	A	B	H	D	H	B	B	A	B	H	H	B	B	H	D	H	D	H	B	H	H	H	B	D	H	H	B	A	D	H	H	H	B	H	H	B	H
HS1653	HSSNP16224	A	H	B	B	H	D	B	B	B	H	B	A	B	H	D	H	B	B	A	B	H	H	B	B	H	D	H	H	H	B	H	H	H	B	D	H	H	B	A	D	H	H	H	B	H	H	B	H
HS1653	HSSNP16225	A	H	B	B	H	D	B	B	B	H	B	A	B	H	A	H	B	B	D	B	H	H	B	B	D	D	H	H	H	B	H	H	H	B	D	H	H	B	A	D	H	H	H	B	H	H	B	H
HS1653	HSSNP16226	D	H	B	B	H	D	B	B	B	H	B	D	B	H	D	H	B	B	D	B	H	H	B	B	H	A	H	H	H	B	-	D	H	B	A	H	H	B	D	A	H	H	H	B	H	H	B	H
HS1653	HSSNP16227	D	H	B	B	H	D	B	B	B	H	B	D	B	H	A	H	B	B	A	B	H	H	B	B	H	A	H	H	H	B	H	H	H	B	A	H	H	B	A	A	H	D	H	B	H	H	B	H
HS1653	HSSNP16228	A	H	B	B	H	A	B	B	B	H	B	A	B	H	A	H	B	B	A	B	H	H	B	B	H	-	H	H	H	B	H	H	H	B	D	H	H	B	A	-	H	H	H	B	H	H	B	H
HS1653	HSSNP16229	A	H	B	B	H	A	B	B	-	H	B	A	B	H	A	H	B	B	A	B	H	H	B	B	H	D	H	H	H	B	H	H	H	B	D	H	H	B	A	-	H	H	H	B	H	H	B	H
HS1653	HSSNP16230	A	H	B	B	H	A	B	B	B	H	B	A	B	H	A	H	B	B	A	B	H	H	B	B	H	D	D	H	H	B	H	H	H	B	D	H	H	B	A	-	H	H	H	B	H	H	B	H
HS1654	HSSNP16231	D	H	H	H	H	A	B	B	B	H	B	D	B	H	A	H	B	B	D	B	H	B	B	B	H	D	H	H	H	B	B	H	H	B	A	H	B	H	D	D	H	H	B	B	H	H	H	H
HS1654	HSSNP16232	A	H	H	H	H	A	B	B	B	H	B	A	B	H	A	H	B	B	A	B	H	B	B	B	H	-	H	H	H	B	B	H	H	B	D	H	B	H	D	D	D	H	B	B	H	H	H	H
HS1654	HSSNP16233	A	H	H	H	H	D	B	B	B	H	B	A	B	H	A	H	B	B	A	B	H	B	B	B	H	H	H	H	H	B	B	H	H	B	A	H	B	H	D	D	D	H	B	B	H	H	H	H
HS1654	HSSNP16234	A	H	H	H	H	D	B	B	B	H	B	A	B	H	A	H	B	B	A	B	H	B	B	B	H	H	H	H	H	B	B	H	H	B	A	H	B	H	D	D	D	H	B	B	H	H	H	H
HS1654	HSSNP16235	A	H	H	H	H	A	B	B	B	H	B	A	B	H	A	H	B	B	A	B	H	B	B	B	H	H	H	H	H	B	B	H	H	B	A	H	B	H	A	D	H	H	B	B	H	H	H	H
HS1654	HSSNP16236	-	H	H	H	H	A	B	B	B	H	B	A	B	H	A	H	B	B	A	B	H	B	B	B	H	D	H	H	H	B	B	H	H	B	A	H	B	H	A	D	H	H	B	B	H	H	H	H
HS1654	HSSNP16237	A	D	H	H	H	A	B	B	B	H	B	A	B	H	A	H	B	B	A	B	H	B	B	B	H	D	H	H	H	B	B	H	H	B	D	H	B	H	A	D	H	H	B	B	H	H	H	H
HS1654	HSSNP16238	A	H	H	H	H	A	B	B	B	H	B	D	B	H	A	H	B	B	A	B	H	B	B	B	H	D	H	H	H	B	B	H	H	B	A	H	B	H	A	D	H	-	B	B	H	H	H	H
HS1654	HSSNP16239	D	D	H	H	H	D	B	B	B	-	B	D	B	D	A	H	B	B	A	B	H	B	B	B	D	H	D	H	H	B	B	H	H	B	D	H	B	H	A	A	H	D	B	B	H	H	H	H
HS1654	HSSNP16240	-	H	H	H	H	D	B	B	B	H	B	A	B	H	A	H	B	B	A	B	H	B	B	B	H	D	H	H	H	B	B	H	H	B	A	H	B	H	A	D	H	D	B	B	H	H	H	H
HS1654	HSSNP16241	A	H	H	H	H	D	B	B	B	D	B	D	B	H	A	H	B	B	A	B	H	B	B	B	H	D	H	H	H	B	B	H	H	B	A	H	B	H	A	D	D	H	B	B	H	H	H	H
HS1655	HSSNP16242	D	H	H	H	H	A	B	B	B	H	H	A	B	B	A	H	B	B	D	B	H	H	B	B	B	A	H	H	H	B	H	H	H	B	D	H	A	A	A	D	H	H	H	B	H	H	H	H
HS1655	HSSNP16243	D	H	H	H	H	A	B	B	B	H	H	A	B	B	A	H	B	B	A	B	H	H	B	B	B	D	H	H	H	B	H	H	H	B	D	H	A	A	A	D	H	H	H	B	H	H	H	H
HS1655	HSSNP16244	A	H	H	H	H	A	B	B	B	D	H	D	B	B	A	H	B	B	A	B	H	H	B	B	B	D	H	H	H	B	H	H	H	B	A	H	A	A	D	D	H	H	H	B	H	H	H	H
HS1655	HSSNP16245	A	H	H	H	H	A	B	B	B	D	H	D	B	B	A	H	B	B	A	B	H	H	B	B	B	D	H	H	H	B	H	D	H	B	A	H	A	A	D	D	H	H	H	B	H	H	H	H
HS1655	HSSNP16246	A	H	H	H	H	D	B	B	B	-	H	A	B	B	A	H	B	B	A	B	H	H	B	B	B	D	H	H	H	B	D	H	H	B	A	H	A	A	A	D	H	D	H	B	H	H	H	H
HS1655	HSSNP16247	A	H	H	H	H	D	B	B	B	D	H	A	B	B	A	H	B	B	A	B	H	H	B	B	B	A	H	H	H	B	H	H	H	B	A	H	A	A	A	D	H	-	H	B	H	H	D	H
HS1655	HSSNP16248	D	D	H	H	H	D	B	B	B	-	H	A	B	B	A	H	B	B	D	B	H	H	B	B	B	D	H	H	H	B	H	H	H	B	A	H	A	A	A	D	H	H	H	B	H	H	H	H
HS1655	HSSNP16249	D	H	H	H	H	A	B	B	B	D	H	A	B	B	A	H	B	B	A	B	H	H	B	B	B	D	H	H	H	B	H	H	H	B	D	H	A	A	D	D	H	H	H	B	H	H	H	H
HS1656	HSSNP16250	D	H	H	H	H	A	B	B	B	H	H	A	B	H	A	H	B	B	A	B	H	H	B	B	B	D	H	H	H	B	H	H	H	B	A	H	H	H	A	D	H	D	H	H	H	H	H	H
HS1657	HSSNP16251	A	A	B	H	H	A	B	B	B	H	H	A	B	H	A	H	B	B	A	B	H	H	B	B	B	D	H	H	H	B	H	H	H	B	D	H	H	H	A	A	H	H	H	H	H	B	H	H
HS1657	HSSNP16252	A	A	B	H	H	A	B	B	B	H	H	A	B	H	A	H	B	B	A	B	H	H	B	B	B	D	H	H	H	B	H	H	H	B	A	H	H	H	A	D	H	H	H	H	H	B	H	H
HS1657	HSSNP16253	A	A	B	H	H	A	B	B	B	H	H	A	B	H	A	D	B	B	A	B	H	H	B	B	B	D	H	H	H	B	H	H	H	B	D	H	H	H	A	D	H	H	H	H	H	B	H	H
HS1657	HSSNP16254	D	D	B	H	H	A	B	B	B	H	H	D	B	H	A	H	B	B	D	B	H	H	B	B	B	A	H	H	H	B	H	H	H	B	A	H	H	H	A	D	D	H	H	H	H	B	H	H
HS1657	HSSNP16255	A	A	B	H	H	A	B	B	B	D	H	A	B	H	A	H	B	B	A	B	H	H	B	B	B	A	H	H	H	B	H	H	H	B	A	H	H	H	A	D	H	H	H	H	H	B	H	H
HS1657	HSSNP16256	A	A	-	H	H	A	B	B	B	H	H	D	B	H	A	H	B	B	A	B	H	H	B	B	B	D	H	H	H	B	H	H	H	B	A	H	H	H	A	D	H	H	H	H	H	B	H	H
HS1657	HSSNP16257	D	D	B	H	D	D	B	B	B	H	H	A	B	H	A	H	B	B	A	B	H	H	B	B	B	D	H	H	H	B	H	H	H	B	D	H	H	H	A	D	H	H	H	H	H	B	H	H
HS1657	HSSNP16258	D	A	B	H	H	A	B	B	B	H	H	-	B	H	A	H	B	B	A	B	H	H	B	B	B	D	H	H	H	B	H	D	H	B	A	H	H	H	A	D	H	H	H	H	H	B	H	H
HS1657	HSSNP16259	A	A	B	H	H	D	B	B	-	H	D	D	B	H	A	H	B	B	D	B	D	H	B	B	B	A	H	H	H	B	H	H	H	B	D	H	H	H	A	D	H	H	H	H	D	B	H	H
HS1658	HSSNP16260	B	H	H	B	H	B	B	H	D	H	H	A	H	B	H	A	H	B	H	B	B	A	B	H	H	B	A	H	A	H	H	B	H	D	B	H	A	B	A	D	D	D	H	B	H	H	H	H
HS1658	HSSNP16261	B	H	H	B	H	B	B	H	D	H	H	D	H	B	H	A	H	B	H	B	B	A	B	H	H	B	A	H	A	H	H	B	H	A	B	H	A	B	A	D	H	D	H	B	H	H	H	H
HS1658	HSSNP16262	B	H	H	B	H	B	B	H	A	D	H	A	H	B	H	D	H	B	H	B	B	A	B	H	H	B	A	H	A	H	H	B	H	A	B	H	A	B	A	D	H	A	H	B	H	H	H	H
HS1658	HSSNP16263	B	H	H	B	H	C	B	H	A	H	-	A	H	B	H	A	H	C	H	B	B	A	B	-	H	C	A	C	A	H	H	B	H	A	C	H	A	B	A	A	H	A	H	B	H	H	H	H
HS1658	HSSNP16264	B	H	H	B	H	B	B	H	A	D	H	D	H	B	H	D	H	B	H	B	B	A	B	H	H	B	A	H	A	H	H	B	H	A	B	H	A	B	A	D	H	D	H	B	H	H	H	H
HS1658	HSSNP16265	B	H	H	B	H	B	B	H	A	H	H	D	H	B	H	A	H	B	H	B	B	A	B	H	H	B	A	H	A	H	H	B	H	A	B	H	A	B	A	D	H	D	H	B	H	H	H	H
HS1658	HSSNP16266	B	H	H	B	H	B	B	H	A	D	H	D	H	B	H	A	H	B	H	B	B	A	B	H	H	B	D	H	A	H	H	B	H	D	B	H	A	B	A	D	H	D	H	B	H	H	H	H
HS1658	HSSNP16267	B	H	H	B	H	B	B	H	A	D	H	D	H	B	H	A	H	B	H	B	B	A	B	H	H	B	A	H	A	H	H	B	H	D	B	H	A	B	A	D	H	D	H	B	H	H	H	H
HS1658	HSSNP16268	B	H	H	B	H	B	B	H	D	D	H	A	H	B	H	A	H	B	H	B	B	A	B	H	H	B	A	H	A	D	H	B	H	A	B	H	A	B	A	A	H	A	H	B	H	H	H	H
HS1658	HSSNP16269	B	H	H	B	H	B	B	H	D	H	H	A	H	-	H	A	D	B	D	B	B	A	B	H	H	B	A	H	A	H	H	B	H	A	B	H	D	B	A	D	H	D	H	B	H	H	H	H
HS1658	HSSNP16270	B	H	H	B	H	B	C	H	-	C	H	A	H	B	H	A	H	B	C	B	B	A	C	H	H	-	A	H	A	H	H	C	H	A	C	H	A	B	A	A	H	A	H	B	-	H	H	H
HS1658	HSSNP16271	B	H	H	B	H	B	B	H	A	H	H	A	H	B	H	A	H	B	H	B	B	A	B	H	H	B	A	H	A	H	H	B	H	A	B	H	A	B	A	A	H	D	H	B	H	H	H	H
HS1659	HSSNP16272	C	H	H	C	H	C	C	H	-	H	H	A	H	B	H	A	H	B	H	B	B	A	H	H	H	C	A	H	A	H	H	B	H	A	B	H	A	B	A	H	H	A	H	B	H	H	H	H
HS1659	HSSNP16273	B	-	H	B	-	-	-	H	D	H	H	D	H	B	H	A	H	B	H	-	B	D	-	H	-	B	D	-	A	-	-	B	H	D	-	-	D	B	A	H	H	A	-	B	H	H	-	-
HS1659	HSSNP16274	B	H	H	B	H	B	B	H	D	H	H	A	H	B	H	A	H	B	H	B	B	A	H	H	H	B	A	H	A	H	H	B	H	A	B	H	A	B	A	D	H	A	H	B	H	H	H	H
HS1659	HSSNP16275	B	H	H	B	H	B	B	H	A	H	H	A	H	B	H	A	H	B	H	B	B	A	H	H	H	B	A	H	A	H	H	B	H	A	B	H	A	B	A	D	H	D	H	B	H	H	H	H
HS1659	HSSNP16276	B	H	H	B	H	B	B	H	D	H	H	A	H	B	H	A	H	B	H	B	B	A	H	H	H	B	A	H	A	H	H	B	H	A	B	H	A	B	A	D	H	D	H	B	H	H	H	H
HS1659	HSSNP16277	C	H	H	B	H	B	B	H	A	C	H	A	H	B	H	A	H	C	H	B	B	A	H	H	H	B	A	H	A	H	H	B	H	A	B	H	A	B	A	-	H	A	H	B	H	H	H	H
HS1659	HSSNP16278	B	H	H	B	H	B	B	H	A	H	H	D	H	B	H	A	H	B	H	B	B	A	H	H	H	B	A	H	A	H	H	B	H	D	B	H	A	B	A	D	H	D	H	B	H	H	H	H
HS1659	HSSNP16279	B	H	H	B	H	B	B	H	A	H	H	D	H	B	H	A	H	B	H	B	B	A	H	H	H	B	A	H	A	H	H	B	H	A	B	H	A	B	A	H	H	D	H	B	H	H	H	H
HS1659	HSSNP16280	B	H	H	B	H	B	B	H	A	H	H	D	H	B	H	-	H	B	H	B	B	A	H	H	H	B	A	H	A	H	H	B	H	A	B	H	A	B	A	H	H	D	H	B	H	H	H	H
HS1659	HSSNP16281	B	H	H	B	H	B	B	H	A	H	H	A	H	B	H	A	D	B	H	B	B	A	H	H	H	B	A	H	A	H	H	B	H	D	B	H	A	B	A	D	H	D	H	B	H	H	H	H
HS1659	HSSNP16282	B	H	H	B	H	C	B	H	A	H	H	A	H	B	H	A	H	B	H	B	B	A	H	H	H	B	A	H	A	H	H	C	H	A	B	H	A	B	A	H	H	A	H	B	H	H	H	H
HS1659	HSSNP16283	B	H	H	B	H	B	B	H	A	H	H	A	H	B	H	D	H	B	H	B	B	A	H	H	H	B	D	H	A	H	H	B	H	A	B	H	D	B	D	-	H	D	H	B	H	H	H	H
HS1659	HSSNP16284	B	H	H	B	H	B	B	H	A	H	H	A	H	B	H	A	H	B	H	B	B	A	H	H	H	B	A	H	A	H	H	B	H	A	B	H	D	B	D	D	H	A	H	B	H	H	H	H
HS1659	HSSNP16285	B	H	H	B	H	B	B	H	D	H	H	A	H	B	H	A	D	B	H	B	B	A	H	H	H	B	A	H	A	H	H	B	H	A	B	H	D	B	A	D	H	D	H	B	H	H	H	H
HS1659	HSSNP16286	B	H	H	B	H	B	B	H	A	H	H	D	H	B	H	A	H	B	H	B	B	A	H	H	H	B	A	H	A	H	H	B	H	A	B	H	A	B	D	-	H	A	H	B	H	H	H	H
HS1659	HSSNP16287	B	H	H	B	H	B	B	H	A	H	H	D	H	B	H	A	H	B	H	B	B	A	H	H	H	B	A	H	A	-	H	B	H	A	B	H	A	B	D	-	H	D	H	B	H	H	H	H
HS1659	HSSNP16288	B	H	H	B	H	B	B	H	A	H	H	D	H	B	H	A	H	B	H	B	B	A	H	H	H	B	A	H	A	H	H	B	H	D	B	H	A	B	A	D	H	A	H	B	H	H	H	H
HS1660	HSSNP16289	B	H	H	B	H	B	B	H	D	H	H	D	H	B	H	A	H	B	H	B	B	A	H	H	H	B	A	H	A	H	H	B	H	A	B	H	A	B	D	D	H	A	H	B	H	H	H	H
HS1660	HSSNP16290	B	H	H	B	H	B	B	H	A	D	H	A	H	B	H	A	H	B	H	B	B	A	H	H	H	-	A	H	A	H	H	B	H	A	B	H	A	B	A	D	H	D	H	B	H	H	H	H
HS1660	HSSNP16291	B	H	H	B	H	B	B	H	A	D	H	D	H	B	H	A	H	B	-	B	B	A	H	H	H	B	A	H	A	H	H	B	H	A	B	H	A	B	A	D	H	A	H	B	H	H	H	H
HS1660	HSSNP16292	-	H	H	B	H	B	B	H	D	D	H	A	H	B	H	A	H	B	H	B	B	A	H	H	H	B	A	D	A	H	H	B	H	D	B	H	A	B	A	D	H	D	H	B	H	H	H	H
HS1660	HSSNP16293	B	H	H	B	H	B	B	H	D	H	H	D	H	B	H	A	D	B	H	B	B	A	H	H	H	B	A	H	A	H	H	-	H	A	B	H	A	B	D	-	-	A	H	B	H	H	H	H
HS1660	HSSNP16294	B	H	H	B	H	B	B	H	D	H	H	D	H	B	H	A	H	B	H	B	B	A	H	H	H	B	A	H	A	H	H	B	H	A	B	H	A	B	A	-	H	D	H	B	H	H	H	H
HS1660	HSSNP16295	B	H	H	B	H	B	B	H	A	H	H	D	H	B	H	A	H	B	H	B	B	A	H	H	H	B	A	H	A	H	H	B	H	A	B	H	A	B	A	H	H	A	H	B	H	H	H	H
HS1660	HSSNP16296	B	H	H	B	H	B	B	H	A	H	H	D	H	B	H	-	H	B	H	B	B	A	H	H	H	B	D	H	A	H	H	B	H	D	B	H	A	B	A	H	H	D	H	B	H	H	H	H
HS1660	HSSNP16297	B	H	H	B	H	B	B	H	A	H	H	D	H	B	H	A	H	B	H	B	B	A	H	H	H	B	A	H	A	H	H	B	H	D	B	H	A	B	A	D	H	D	H	B	H	H	H	H
HS1660	HSSNP16298	C	H	H	B	H	C	B	H	A	H	H	A	H	B	H	A	H	B	C	B	B	A	H	H	H	C	A	H	A	H	H	B	H	A	B	H	A	B	A	H	H	A	H	B	H	H	H	H
HS1660	HSSNP16299	B	H	H	B	H	B	B	H	A	-	H	A	D	B	H	A	H	B	H	B	B	A	H	H	H	B	A	H	A	H	H	B	H	A	B	H	A	B	A	H	H	A	H	B	H	H	H	H
HS1661	HSSNP16300	B	H	H	H	H	B	B	H	A	H	H	A	H	B	H	A	H	B	H	B	B	A	H	H	H	B	A	H	A	H	A	B	B	A	B	H	A	B	H	D	H	D	H	B	H	H	H	H
HS1661	HSSNP16301	B	H	H	H	H	B	B	H	A	-	H	A	H	B	H	A	H	B	H	B	B	A	H	H	H	B	A	H	A	H	A	B	B	D	B	H	A	B	H	-	H	D	H	B	H	H	H	H
HS1661	HSSNP16302	B	H	H	H	H	B	B	H	D	H	H	A	H	B	H	D	H	B	H	B	B	A	H	D	H	B	A	H	A	H	A	-	B	D	B	H	A	B	H	D	H	A	H	B	H	H	H	H
HS1661	HSSNP16303	B	H	H	H	H	B	B	H	D	H	H	A	H	B	H	A	H	B	H	B	B	A	H	H	H	B	A	H	A	H	A	B	B	A	B	H	A	B	H	D	H	A	H	B	H	H	H	H
HS1661	HSSNP16304	B	H	H	H	H	B	B	H	D	D	H	A	H	B	H	A	H	B	H	B	B	A	H	H	H	B	A	H	A	H	A	B	B	D	B	H	A	B	H	H	H	A	H	B	H	H	H	H
HS1661	HSSNP16305	B	H	H	H	H	B	B	H	D	H	H	D	H	B	H	A	H	B	H	B	B	A	H	H	D	B	D	H	D	-	A	B	B	A	B	H	A	B	H	D	H	A	H	B	H	H	H	H
HS1661	HSSNP16306	-	H	H	H	H	B	B	H	A	H	H	D	H	B	H	A	H	B	H	B	B	A	H	H	H	B	A	H	A	H	A	B	B	A	B	H	A	B	H	D	H	D	H	B	H	D	H	H
HS1661	HSSNP16307	B	H	H	H	H	B	B	H	A	D	H	D	H	B	H	D	D	B	H	B	B	A	H	H	H	B	A	H	A	D	A	B	B	A	B	H	A	B	H	-	H	D	H	B	H	H	H	H
HS1661	HSSNP16308	B	H	H	H	H	B	B	H	A	H	H	D	H	B	H	A	H	B	H	B	B	A	H	H	H	B	A	H	A	H	A	B	B	D	B	H	D	B	H	-	H	A	H	B	D	H	H	H
HS1661	HSSNP16309	B	H	H	H	H	B	B	H	A	H	H	A	H	B	H	A	H	B	H	B	B	A	H	H	H	B	A	H	A	H	A	B	B	A	B	H	A	B	H	D	H	D	H	B	H	H	H	H
HS1661	HSSNP16310	B	H	H	H	H	B	B	H	A	H	H	A	H	B	H	A	H	B	H	B	B	A	H	H	H	B	A	H	A	H	A	B	B	A	B	H	A	B	H	D	H	A	H	B	H	H	H	H
HS1661	HSSNP16311	B	H	H	H	H	B	B	H	D	D	H	A	H	B	H	A	H	B	H	B	B	A	H	H	H	B	D	H	A	D	D	B	B	A	B	H	A	B	H	-	H	A	H	B	H	H	H	H
HS1662	HSSNP16312	B	H	H	H	H	B	B	H	D	D	H	D	H	B	H	A	H	B	H	B	B	A	H	B	H	B	H	D	A	H	D	B	B	A	B	H	A	B	H	D	B	A	H	B	H	H	H	H
HS1662	HSSNP16313	B	H	H	H	H	B	B	H	D	H	H	A	H	B	H	A	H	B	H	B	B	A	H	B	H	B	H	H	A	H	A	B	B	A	B	H	A	B	H	D	B	A	H	B	H	H	H	H
HS1662	HSSNP16314	B	H	H	H	H	B	B	H	A	D	H	D	H	B	H	A	H	B	H	B	B	D	H	B	H	B	H	H	A	H	A	B	B	A	B	H	A	B	H	A	B	D	H	B	H	H	H	H
HS1662	HSSNP16315	B	H	H	H	H	B	B	H	A	H	H	D	H	B	H	A	H	B	H	B	B	A	H	B	H	B	H	H	A	D	A	B	B	D	B	H	D	B	H	D	B	D	H	B	H	H	H	H
HS1663	HSSNP16316	B	H	B	H	H	B	B	H	D	H	H	A	B	B	H	A	H	B	H	B	B	A	B	B	H	B	H	H	A	H	A	B	B	-	B	D	A	B	H	D	B	-	H	B	H	D	H	H
HS1663	HSSNP16317	B	H	B	H	H	B	B	H	D	H	H	D	B	B	H	A	H	B	H	B	B	A	B	B	H	B	H	H	A	H	A	B	B	D	B	H	A	B	H	A	B	-	H	B	H	H	H	H
HS1663	HSSNP16318	B	H	B	H	H	B	B	H	D	H	H	A	B	B	H	A	H	B	H	B	B	A	B	B	H	B	H	H	A	D	A	B	B	A	B	H	A	B	H	D	B	D	H	B	H	H	H	H
HS1663	HSSNP16319	B	H	B	H	H	B	B	H	D	H	H	D	B	B	H	A	H	B	H	B	B	A	B	B	H	B	H	H	A	H	A	B	B	D	B	H	A	B	H	D	B	A	H	B	H	H	H	H
HS1663	HSSNP16320	B	H	B	H	H	B	B	H	D	H	H	D	B	-	H	D	D	B	H	B	B	A	B	B	H	B	H	H	A	H	A	B	B	D	B	H	A	B	H	-	B	A	H	B	H	H	H	H
HS1663	HSSNP16321	B	H	B	H	H	B	B	H	D	H	H	A	B	-	H	A	H	-	H	B	B	A	B	B	H	B	H	H	A	H	A	B	B	D	B	H	A	B	H	D	B	A	H	B	H	H	H	H
HS1663	HSSNP16322	B	H	B	H	H	B	B	H	D	H	H	A	B	-	H	D	H	-	H	B	B	A	B	B	H	B	H	H	A	H	A	B	B	D	B	H	A	B	H	D	B	A	H	B	H	H	H	H
HS1663	HSSNP16323	B	H	B	H	H	B	B	H	A	H	H	D	B	B	H	A	H	B	H	B	B	A	B	B	H	B	H	H	A	H	A	B	B	D	B	H	A	B	H	D	B	A	H	B	H	H	H	H
HS1663	HSSNP16324	B	H	B	H	H	B	B	H	A	H	H	D	B	B	H	D	H	B	H	B	B	A	B	B	H	B	H	H	A	H	A	B	B	D	B	H	A	B	H	D	B	A	H	B	H	H	H	H
HS1664	HSSNP16325	B	H	B	H	H	B	H	H	D	B	A	A	H	B	H	A	A	B	H	B	B	A	H	H	H	B	H	H	A	H	A	B	B	A	B	H	A	B	H	A	B	-	H	B	H	A	H	H
HS1664	HSSNP16326	B	H	B	H	H	B	H	H	D	B	A	A	H	B	H	A	D	B	H	B	B	A	H	H	H	B	H	H	A	D	A	B	B	A	B	H	A	B	H	D	B	H	H	B	H	A	H	H
HS1664	HSSNP16327	B	H	B	H	H	B	H	H	A	B	A	A	H	B	H	A	A	B	H	B	B	A	H	D	H	B	H	H	A	H	A	B	B	A	B	H	A	B	H	D	B	H	H	B	H	D	H	H
HS1664	HSSNP16328	B	H	B	H	H	B	H	H	A	B	A	A	H	B	H	A	A	B	H	B	B	A	H	H	H	B	H	H	A	D	A	B	B	A	B	H	A	B	H	D	B	H	H	B	H	A	H	H
HS1664	HSSNP16329	B	H	B	H	H	B	H	H	A	B	A	-	H	B	H	A	A	B	H	B	B	A	H	H	H	B	H	H	A	H	A	B	B	A	B	H	A	B	H	D	B	D	H	B	H	A	H	H
HS1664	HSSNP16330	B	H	B	H	H	B	H	H	A	B	A	A	H	B	H	D	A	B	H	B	B	A	H	D	H	B	H	H	A	H	A	-	B	D	B	H	A	B	H	D	B	D	H	B	H	A	H	H
HS1664	HSSNP16331	B	H	B	H	H	B	H	H	A	B	A	D	H	B	H	A	D	B	H	B	B	A	H	H	H	B	H	H	A	H	A	B	B	A	B	H	A	B	H	D	B	D	H	B	H	A	H	H
HS1664	HSSNP16332	B	H	B	H	H	B	H	H	A	B	A	A	H	B	H	A	A	B	H	B	B	A	H	H	H	B	H	H	A	H	A	B	B	D	B	H	A	B	H	D	B	D	H	B	H	A	H	H
HS1665	HSSNP16333	H	B	D	H	H	H	B	H	B	A	A	A	D	H	H	B	H	H	A	H	A	H	B	A	H	B	H	H	A	H	H	B	B	H	B	A	H	A	H	-	H	H	B	A	A	H	H	A
HS1665	HSSNP16334	H	B	A	H	H	H	B	H	B	D	A	A	H	H	H	B	H	H	D	H	A	H	B	A	H	B	H	H	A	H	H	B	B	H	B	A	H	A	H	B	D	-	B	A	D	H	H	A
HS1665	HSSNP16335	H	B	A	H	H	H	B	H	B	D	A	A	H	H	H	B	H	H	A	H	A	H	B	D	H	B	H	H	A	H	H	B	B	H	B	A	H	A	H	B	D	H	B	A	A	H	H	A
HS1665	HSSNP16336	H	B	A	H	H	H	B	H	B	D	A	D	H	H	H	B	D	H	D	H	A	H	B	D	H	B	H	H	A	H	H	B	B	H	B	A	H	A	H	B	H	H	B	A	A	H	H	A
HS1665	HSSNP16337	H	B	D	H	H	H	B	H	B	D	D	-	D	H	H	B	H	H	A	H	A	H	B	A	H	-	H	H	D	H	H	B	B	H	B	A	H	A	H	B	H	H	B	D	D	H	H	A
HS1665	HSSNP16338	H	B	A	H	H	D	B	H	B	D	A	A	H	H	H	B	H	H	A	H	A	H	B	A	H	B	H	H	A	H	H	B	B	H	B	A	H	A	H	B	H	H	B	A	A	H	H	A
HS1665	HSSNP16339	H	B	D	D	H	H	B	H	B	A	A	D	H	H	H	B	H	H	A	H	A	H	B	A	H	B	H	H	A	H	H	B	B	H	B	D	H	A	H	B	H	H	B	A	D	H	H	A
HS1665	HSSNP16340	H	B	D	H	H	H	B	H	B	A	D	D	H	H	H	B	H	H	A	H	A	H	B	A	H	B	H	D	A	D	H	B	B	H	B	A	H	A	H	B	H	H	B	A	A	H	H	D
HS1665	HSSNP16341	H	B	A	H	H	H	B	H	B	D	A	D	H	H	H	B	H	H	A	H	A	H	B	D	H	B	H	H	A	H	H	B	B	H	B	A	H	A	H	B	H	H	B	A	A	H	H	A
HS1665	HSSNP16342	D	B	A	H	H	H	B	D	B	-	D	D	H	H	H	B	D	H	D	D	A	H	B	A	H	-	D	D	A	H	H	B	B	H	B	A	H	A	H	B	D	H	B	A	A	H	H	A
HS1665	HSSNP16343	H	B	A	H	H	H	B	H	B	D	A	A	H	H	H	B	D	H	A	H	A	H	B	D	H	B	H	H	A	-	H	B	B	H	B	A	H	A	H	B	H	H	B	A	A	H	H	A
HS1665	HSSNP16344	H	B	A	H	H	H	C	H	C	A	A	A	H	H	H	B	H	H	A	H	A	H	B	A	H	B	H	H	A	H	H	B	B	H	B	A	H	A	H	C	H	H	B	A	A	H	H	A
HS1665	HSSNP16345	H	B	A	H	H	H	B	H	B	-	A	D	H	H	H	B	H	D	A	H	A	H	B	A	H	B	H	H	A	H	H	B	B	H	B	A	H	A	H	B	H	D	B	A	A	H	H	D
HS1665	HSSNP16346	H	B	A	H	H	H	B	H	B	D	A	A	H	H	D	B	H	H	A	H	A	H	B	D	H	B	H	H	A	H	H	B	B	H	B	A	H	A	H	B	H	D	B	A	A	H	H	D
HS1665	HSSNP16347	H	B	A	H	H	H	B	H	B	D	A	D	H	H	H	B	H	H	A	H	A	H	B	D	H	B	H	H	A	H	H	B	B	H	B	A	H	A	H	B	H	-	B	A	A	H	H	A
HS1665	HSSNP16348	H	B	A	H	H	H	B	H	B	D	A	D	H	H	H	B	H	H	D	H	A	H	B	D	H	-	H	H	A	H	H	B	B	H	B	A	H	A	H	B	H	H	B	A	A	H	H	A
HS1665	HSSNP16349	H	B	A	H	H	H	B	H	B	D	A	D	H	H	H	B	D	H	A	H	A	H	B	A	H	B	H	H	A	H	H	B	B	H	B	A	H	A	H	B	H	H	B	A	D	H	H	D
HS1666	HSSNP16350	H	B	D	B	B	H	B	H	B	A	A	A	H	H	H	B	H	-	D	H	H	H	H	D	H	B	H	H	A	B	H	B	B	H	B	A	H	-	H	B	H	H	H	A	A	B	H	A
HS1666	HSSNP16351	H	B	D	B	B	H	B	H	B	A	A	A	H	H	H	B	H	-	D	H	H	H	H	A	H	B	H	H	A	B	H	B	B	H	B	A	H	A	H	B	H	H	H	A	A	B	H	A
HS1666	HSSNP16352	H	B	A	B	B	H	B	H	B	D	A	A	H	H	H	B	H	B	D	H	H	H	H	A	H	B	H	H	A	B	H	B	B	H	B	A	H	A	H	B	H	D	H	A	A	B	H	A
HS1666	HSSNP16353	H	B	A	B	B	H	B	H	B	D	A	A	H	H	H	B	H	B	D	H	H	H	H	D	H	B	H	D	A	B	H	B	B	H	B	A	H	A	H	B	H	D	H	A	A	B	H	A
HS1666	HSSNP16354	H	B	D	B	B	H	B	H	B	D	A	A	H	H	H	B	H	B	D	H	H	H	H	D	H	B	H	H	A	B	H	B	B	H	B	A	H	A	H	B	H	D	H	A	D	B	H	A
HS1666	HSSNP16355	H	B	D	B	B	H	B	H	B	-	A	D	H	H	H	B	H	B	A	H	H	H	H	D	H	B	H	H	D	-	D	B	B	H	B	A	H	A	H	B	H	-	H	A	D	B	H	A
HS1666	HSSNP16356	H	B	D	B	B	H	B	H	B	D	A	D	H	H	H	B	H	B	A	H	H	H	H	D	H	B	H	H	A	B	H	B	B	H	B	A	H	A	H	B	H	H	H	A	A	B	H	A
HS1666	HSSNP16357	D	B	A	B	B	H	B	H	B	D	A	D	H	H	H	B	H	B	A	H	H	H	H	A	H	B	H	H	A	B	H	B	B	H	B	A	H	A	H	B	H	H	H	A	A	B	H	A
HS1666	HSSNP16358	H	B	D	B	B	H	B	H	B	D	A	D	H	H	H	B	H	B	D	H	H	H	H	A	H	B	H	H	A	B	H	B	B	H	B	A	H	A	H	B	H	-	H	A	A	B	H	D
HS1667	HSSNP16359	H	B	A	H	B	H	B	H	B	D	A	D	H	H	H	B	H	B	D	B	H	B	H	A	H	B	H	H	A	H	H	B	B	H	B	A	H	A	H	B	H	H	H	A	A	B	H	D
HS1667	HSSNP16360	H	B	A	H	B	H	B	H	B	A	A	D	H	H	H	B	H	B	D	B	H	B	H	A	H	B	H	H	A	H	H	B	B	H	B	A	H	A	H	B	H	H	D	A	D	B	H	D
HS1667	HSSNP16361	H	B	A	H	B	H	B	H	B	D	A	A	H	H	H	B	D	B	A	B	H	B	H	A	H	B	H	H	A	D	H	B	B	D	B	D	H	A	H	B	H	H	H	A	A	B	H	A
HS1667	HSSNP16362	H	B	A	H	B	H	B	H	B	D	A	D	H	H	H	B	H	B	A	B	H	B	H	A	H	B	H	H	A	H	H	B	B	D	B	D	H	A	H	B	H	H	H	A	A	B	H	A
HS1667	HSSNP16363	D	B	-	H	B	H	B	H	B	D	A	A	H	H	H	B	H	B	A	B	H	B	H	D	H	B	H	H	A	H	H	B	B	H	B	A	H	A	H	B	H	H	H	A	A	B	H	A
HS1667	HSSNP16364	H	B	A	H	B	H	B	H	B	D	A	A	H	H	H	B	H	B	D	B	H	B	H	A	H	B	H	H	A	H	H	B	B	H	B	D	H	A	H	B	H	D	H	A	A	B	H	A
HS1667	HSSNP16365	H	B	D	H	B	H	B	H	B	D	A	A	H	H	H	B	H	B	A	B	H	B	H	A	H	B	H	H	A	H	H	B	B	H	B	A	H	D	H	-	H	H	H	A	D	B	H	D
HS1667	HSSNP16366	H	B	D	H	B	H	B	H	B	D	D	A	H	H	H	B	H	B	D	B	H	B	H	D	H	B	H	H	A	H	H	B	B	H	B	D	H	A	H	B	H	H	H	A	D	B	H	D
HS1667	HSSNP16367	H	B	D	H	B	H	B	H	B	D	D	A	H	H	H	B	H	B	D	B	H	B	H	D	H	B	H	H	A	-	H	B	B	H	B	A	H	A	H	B	H	H	H	A	D	B	H	D
HS1667	HSSNP16368	H	B	D	H	B	H	B	H	B	A	A	D	H	H	H	B	H	B	A	B	H	B	H	-	H	B	H	H	D	H	H	B	B	H	B	D	H	D	H	B	H	H	H	A	D	B	H	D
HS1667	HSSNP16369	H	B	A	H	B	H	B	H	B	D	A	A	H	H	H	B	H	B	A	B	H	B	H	A	H	B	H	H	A	H	H	B	B	H	B	A	H	A	H	B	H	H	H	A	A	B	H	A
HS1667	HSSNP16370	H	B	D	H	B	H	B	H	B	D	A	A	H	H	H	B	H	B	A	B	H	B	H	D	H	B	H	H	A	D	H	B	B	H	B	A	H	A	H	B	H	H	H	A	A	B	H	A
HS1667	HSSNP16371	H	B	D	H	B	H	B	H	B	D	D	A	H	H	H	B	H	B	A	B	H	B	H	D	H	B	H	H	A	D	H	B	B	-	B	A	H	A	H	B	H	H	H	A	A	B	H	A
HS1667	HSSNP16372	H	B	A	H	B	H	B	H	B	D	A	A	H	H	H	B	H	B	D	B	H	B	H	A	H	B	H	H	A	H	H	B	B	H	B	A	H	A	H	B	H	H	H	A	A	B	H	A
HS1667	HSSNP16373	H	B	A	H	B	H	B	H	B	A	A	A	H	H	H	B	H	B	D	B	H	B	H	A	H	B	H	H	A	H	H	B	B	H	B	A	H	A	H	B	H	D	H	A	A	B	H	A
HS1667	HSSNP16374	H	B	A	H	B	H	B	H	B	A	A	A	H	H	H	B	H	B	D	B	H	B	H	A	H	B	H	H	D	H	H	B	B	H	B	A	H	A	H	B	H	D	H	A	A	B	H	A
HS1667	HSSNP16375	H	B	A	H	B	H	B	H	B	D	A	A	H	H	H	B	H	B	D	B	H	B	H	A	H	B	H	H	D	H	H	B	B	H	B	A	H	A	H	B	H	D	H	A	A	B	H	A
HS1668	HSSNP16376	H	B	D	H	B	H	B	H	B	-	A	A	H	H	H	B	H	H	A	D	B	H	B	D	H	B	H	H	A	H	H	B	B	H	B	A	B	A	H	B	B	H	H	A	A	H	H	A
HS1668	HSSNP16377	H	B	D	H	B	H	B	H	B	-	A	A	H	H	H	B	H	H	A	D	B	H	B	D	H	B	H	H	A	H	H	B	B	H	B	A	B	A	H	B	B	H	H	A	A	H	H	A
HS1668	HSSNP16378	H	B	A	H	B	H	B	H	B	-	A	A	H	H	H	B	H	H	A	D	B	H	B	A	H	B	H	H	A	D	H	B	B	H	B	A	B	A	H	B	B	H	H	A	A	H	H	A
HS1668	HSSNP16379	H	B	A	H	B	H	B	H	B	D	A	A	H	H	H	B	H	H	A	D	B	H	B	A	H	B	H	H	A	H	H	B	B	H	B	A	B	A	H	B	B	H	H	A	A	H	H	A
HS1668	HSSNP16380	H	B	A	H	B	H	B	H	B	D	A	A	H	H	H	B	H	H	A	D	B	H	B	A	H	B	H	H	A	H	H	B	B	H	B	A	B	A	H	B	B	H	H	A	A	H	H	A
HS1668	HSSNP16381	H	B	A	H	B	H	B	H	B	H	A	A	H	H	H	B	H	H	A	D	B	H	B	A	H	B	H	H	A	H	H	B	B	D	B	A	B	A	H	B	B	H	H	A	A	H	H	A
HS1668	HSSNP16382	H	B	D	D	B	H	B	H	B	-	A	A	H	D	H	B	H	H	D	D	B	H	B	D	H	B	D	H	A	D	H	B	B	H	B	A	B	A	H	B	B	H	H	D	A	H	H	D
HS1668	HSSNP16383	H	B	A	H	B	H	B	H	B	D	A	A	H	H	H	B	H	H	A	H	B	H	B	D	H	B	H	H	A	H	H	B	B	H	B	A	B	A	H	B	B	D	H	A	A	H	H	A
HS1668	HSSNP16384	H	B	A	H	B	H	B	H	B	H	A	A	H	H	H	B	H	H	A	H	B	H	B	A	H	B	H	H	A	H	H	B	B	H	B	A	B	A	H	B	B	H	H	A	A	H	H	A
HS1668	HSSNP16385	H	B	A	H	B	H	B	H	B	D	A	A	H	H	H	B	H	H	D	H	B	H	B	A	H	B	H	H	A	H	H	B	B	H	B	A	B	A	H	B	B	-	H	A	A	H	H	A
HS1668	HSSNP16386	H	B	D	H	B	H	B	H	B	-	D	A	H	H	H	B	H	H	D	H	B	H	B	D	H	B	H	H	A	H	H	B	B	H	B	D	B	A	H	-	B	H	H	A	A	H	H	A
HS1668	HSSNP16387	H	B	A	H	B	H	B	H	B	-	A	A	H	H	H	B	H	H	A	H	B	H	B	A	H	B	H	H	A	H	H	B	B	H	B	A	B	A	H	-	B	H	H	A	A	H	H	A
HS1668	HSSNP16388	H	B	A	H	B	H	B	H	B	-	A	A	H	H	H	B	H	H	A	H	B	H	B	A	H	B	H	H	A	H	H	B	B	H	B	A	B	A	H	-	B	D	H	A	A	H	H	A
HS1668	HSSNP16389	H	B	A	H	B	H	B	H	B	-	A	A	H	H	H	B	H	H	D	H	B	H	B	A	H	B	H	H	A	H	H	B	B	H	B	A	B	A	H	-	B	H	H	A	A	H	H	A
HS1668	HSSNP16390	H	B	D	H	B	H	B	H	B	-	A	A	H	H	H	B	H	H	D	H	B	H	B	-	H	B	H	H	A	H	H	B	B	H	B	A	B	A	H	-	B	H	H	A	A	H	H	A
HS1668	HSSNP16391	H	B	A	H	B	H	B	H	B	D	A	A	H	H	H	B	H	H	A	H	B	H	B	D	H	B	H	H	A	H	H	B	B	H	B	A	B	A	H	B	B	H	H	A	A	H	H	A
HS1668	HSSNP16392	H	B	A	H	B	H	B	H	B	D	A	A	H	H	H	B	H	H	A	H	B	H	B	D	H	B	H	H	A	H	H	B	B	H	B	A	B	A	H	B	B	H	H	A	A	H	H	A
HS1668	HSSNP16393	H	B	A	H	B	H	B	H	B	D	A	A	H	H	H	B	H	H	A	H	B	H	B	D	H	B	H	H	A	H	H	B	B	H	B	A	B	A	H	-	B	D	H	A	A	H	H	A
HS1669	HSSNP16394	H	B	A	H	B	H	B	B	B	H	A	A	H	B	H	B	H	H	D	H	H	H	H	A	H	B	H	H	A	H	B	B	B	H	B	A	H	A	H	B	H	H	B	A	A	H	H	A
HS1669	HSSNP16395	H	B	A	H	B	H	B	B	B	-	A	D	H	B	H	B	H	H	A	H	H	H	H	D	H	B	H	D	A	H	B	B	B	H	B	D	H	D	H	B	H	H	B	A	A	H	H	D
HS1669	HSSNP16396	H	B	D	H	B	H	B	B	B	-	A	D	H	B	H	B	H	H	A	H	H	H	H	D	H	B	H	H	D	H	B	B	B	H	B	D	H	A	H	B	H	H	B	A	A	H	H	D
HS1669	HSSNP16397	H	B	D	H	-	-	B	B	B	-	A	D	H	-	H	-	D	H	A	H	H	H	H	D	-	B	H	H	A	H	B	-	B	H	B	A	H	D	H	B	H	H	-	A	A	H	H	D
HS1669	HSSNP16398	H	B	A	H	B	H	B	B	B	-	A	D	H	B	H	B	H	H	D	H	H	H	H	D	H	B	H	H	A	H	B	B	B	H	B	A	H	A	H	B	H	D	B	A	A	H	H	A
HS1669	HSSNP16399	H	B	D	H	B	H	B	B	B	-	D	D	H	B	H	B	H	H	A	H	H	H	H	D	H	B	H	H	A	H	B	B	B	H	B	A	H	A	H	B	H	H	B	A	A	H	H	A
HS1669	HSSNP16400	H	B	D	H	B	H	B	B	B	-	D	D	H	B	H	B	H	H	A	H	H	H	H	D	H	B	H	H	A	H	B	B	B	H	B	A	H	A	H	B	H	H	B	A	A	H	H	A
HS1669	HSSNP16401	H	B	D	H	B	H	B	B	B	D	A	A	H	B	H	B	H	H	A	H	H	H	H	D	H	B	H	H	A	H	B	B	B	H	B	A	H	A	H	B	H	H	B	A	A	H	H	A
HS1669	HSSNP16402	H	B	A	H	B	H	B	B	B	D	A	D	H	B	H	B	H	H	A	H	H	H	H	A	H	B	H	H	A	H	B	B	B	H	B	A	H	A	H	B	H	H	B	A	A	H	H	A
HS1669	HSSNP16403	H	B	D	H	B	H	B	B	B	H	A	A	H	B	H	B	H	H	A	H	H	H	H	A	H	B	H	H	A	H	B	B	B	H	B	A	H	A	H	B	H	H	B	A	D	H	H	D
HS1669	HSSNP16404	H	B	A	H	B	H	B	B	B	H	A	A	H	B	H	B	H	H	A	H	H	H	H	A	H	B	H	H	A	H	B	B	B	H	B	A	H	A	H	B	H	H	B	A	D	H	H	A
HS1669	HSSNP16405	H	B	A	H	B	H	B	B	B	D	A	A	H	B	H	B	H	H	D	H	H	H	H	D	H	B	H	H	A	H	B	B	B	H	B	A	H	A	H	B	H	H	B	A	A	H	H	A
HS1669	HSSNP16406	H	B	A	H	B	H	B	B	B	D	A	D	H	B	H	B	H	H	A	H	H	H	H	A	H	B	H	H	A	H	B	B	B	H	B	A	H	D	H	B	H	H	B	A	A	H	H	A
HS1669	HSSNP16407	H	B	A	H	B	H	B	B	B	D	D	A	H	B	H	B	D	H	A	H	H	H	H	D	H	B	H	H	A	H	B	B	B	H	B	A	H	A	H	B	H	H	B	A	D	H	H	A
HS1669	HSSNP16408	H	B	A	H	B	H	B	B	B	D	A	D	H	B	H	B	H	D	A	H	H	H	H	A	H	B	H	H	A	H	B	B	B	H	B	A	H	A	H	B	H	H	B	A	A	H	H	A
HS1669	HSSNP16409	D	B	A	H	B	H	B	B	B	D	A	A	H	B	H	B	H	H	D	H	H	H	H	-	H	B	H	H	A	H	B	B	B	H	B	A	H	A	H	B	H	D	B	A	A	H	D	A
HS1669	HSSNP16410	H	B	A	H	B	H	B	B	B	D	D	A	H	B	H	B	H	H	A	H	H	H	H	D	H	B	H	H	A	H	B	B	B	H	B	A	H	A	H	B	H	H	B	A	A	H	H	A
HS1669	HSSNP16411	H	B	A	H	B	D	B	B	B	D	A	A	H	B	H	B	H	H	D	H	H	H	H	D	H	B	H	H	A	H	B	B	B	H	B	A	H	A	H	B	H	D	B	A	A	H	H	A
HS1669	HSSNP16412	H	B	A	H	B	H	B	B	B	H	A	A	H	B	H	B	H	H	A	H	H	H	H	A	H	B	H	H	A	H	B	B	B	H	B	A	H	A	H	B	H	D	B	A	A	H	H	A
HS1669	HSSNP16413	H	B	A	H	B	H	B	B	B	D	A	D	H	B	H	B	-	H	A	H	H	H	H	A	H	B	H	H	A	H	B	B	B	H	B	A	H	A	H	B	H	H	B	D	A	H	H	A
HS1669	HSSNP16414	H	B	A	H	B	H	B	B	B	D	A	A	H	B	H	B	H	H	A	H	H	H	H	A	H	B	H	H	A	H	B	B	B	H	B	A	H	A	H	B	H	H	B	A	D	H	H	A
HS1669	HSSNP16415	H	B	D	H	B	H	B	B	B	-	A	A	H	B	H	B	H	H	D	H	H	H	H	A	H	B	H	H	A	H	D	B	B	H	B	A	H	A	H	-	H	H	B	A	A	H	H	A
HS1670	HSSNP16416	H	B	A	H	B	H	B	H	B	D	A	A	H	H	H	B	H	H	A	H	H	H	A	A	D	B	H	H	A	H	H	B	B	H	B	A	H	A	H	B	H	H	B	A	A	H	A	A
HS1670	HSSNP16417	H	B	D	H	B	H	B	H	B	D	A	D	H	H	H	B	H	H	A	H	H	H	A	D	H	B	-	H	D	D	H	B	B	H	B	D	H	A	H	-	D	H	B	A	A	H	A	A
HS1670	HSSNP16418	H	B	D	H	B	H	B	H	B	D	D	A	H	H	H	B	H	H	D	H	H	H	A	D	H	B	H	H	A	H	D	B	B	H	B	A	H	A	H	B	H	H	B	A	A	H	A	A
HS1670	HSSNP16419	H	B	A	H	B	H	B	H	B	D	A	A	H	H	H	B	D	H	D	H	H	H	A	A	H	B	H	H	D	H	H	B	B	H	B	A	H	A	H	B	H	H	B	A	A	H	A	A
HS1670	HSSNP16420	H	B	A	H	B	H	B	H	B	D	A	D	H	H	H	B	H	H	D	H	H	H	A	A	H	B	H	H	A	H	D	B	B	H	B	A	H	A	H	B	H	H	B	A	A	H	A	A
HS1670	HSSNP16421	H	B	A	H	B	H	B	H	B	D	A	D	H	H	H	B	H	H	A	H	H	H	A	D	H	B	H	H	A	H	H	B	B	H	B	A	H	A	H	B	H	H	B	A	A	H	A	A
HS1670	HSSNP16422	H	B	A	H	B	H	B	H	B	D	A	D	H	H	H	B	D	H	A	H	H	H	A	A	H	B	H	H	A	H	H	B	B	H	B	A	H	A	H	B	H	H	B	A	A	H	A	A
HS1670	HSSNP16423	H	B	A	H	B	H	B	H	B	D	A	A	H	H	H	B	H	H	D	H	H	H	A	D	H	B	H	H	A	H	H	B	B	H	B	A	H	A	H	B	H	H	B	A	A	H	A	A
HS1670	HSSNP16424	H	B	A	H	B	H	B	H	B	A	A	A	H	H	H	B	D	H	A	H	H	H	A	D	H	B	H	H	A	H	H	B	B	H	B	A	H	A	H	B	H	H	B	A	D	H	A	A
HS1670	HSSNP16425	H	B	D	H	B	H	B	H	B	A	A	A	H	H	H	B	H	H	A	H	H	H	A	D	H	B	H	H	A	H	H	B	B	H	B	A	H	A	H	B	H	H	B	A	A	H	A	A
HS1670	HSSNP16426	H	B	A	H	B	H	B	H	B	D	D	A	H	H	H	B	H	H	D	H	H	H	A	A	H	B	H	H	A	H	H	B	B	H	B	A	H	A	H	B	H	H	B	A	A	H	A	A
HS1670	HSSNP16427	H	B	A	H	B	H	B	H	B	D	A	A	H	H	H	B	H	H	D	H	H	H	A	A	H	B	H	H	A	H	H	B	B	H	B	A	H	A	H	B	H	H	B	A	A	H	A	A
HS1670	HSSNP16428	H	B	A	H	B	H	B	H	B	D	A	D	H	H	H	B	H	H	A	H	H	H	A	A	H	B	H	H	A	H	H	B	B	H	B	A	D	A	H	B	H	H	B	A	A	H	A	A
HS1670	HSSNP16429	D	B	A	H	B	H	B	H	B	D	A	A	H	H	H	B	H	H	A	H	H	H	A	D	H	B	H	H	A	H	H	B	B	H	B	A	H	A	H	B	H	H	B	A	A	H	A	A
HS1670	HSSNP16430	H	B	D	H	B	H	B	H	B	D	D	D	H	H	H	B	H	H	A	H	H	H	A	A	H	B	H	H	A	H	H	B	B	H	B	A	H	A	H	B	H	H	B	D	A	H	A	D
HS1670	HSSNP16431	H	B	D	H	B	H	B	H	-	D	D	A	H	H	H	B	H	H	D	H	H	H	A	D	H	B	H	H	A	H	H	B	B	H	B	A	H	A	H	B	H	H	B	A	A	H	A	A
HS1670	HSSNP16432	H	B	A	H	B	H	B	H	B	A	A	A	H	H	H	B	H	H	A	H	H	H	A	D	H	B	H	H	A	H	D	B	B	H	B	A	H	A	H	B	H	H	B	A	A	H	A	A
HS1670	HSSNP16433	H	B	A	H	B	H	B	H	B	D	A	A	H	H	H	B	H	H	A	H	H	H	A	A	H	B	H	H	A	H	H	B	B	H	B	A	H	A	H	-	H	H	B	A	A	H	A	A
HS1670	HSSNP16434	H	B	A	H	B	H	B	H	B	D	A	A	H	H	H	B	H	H	D	H	H	H	A	A	H	B	H	H	A	D	H	B	B	H	B	A	H	A	H	B	H	H	B	A	A	H	A	A
HS1670	HSSNP16435	H	B	D	H	B	H	B	H	B	-	A	A	H	H	H	B	H	-	A	H	H	H	A	D	H	B	H	H	A	H	H	B	B	H	B	D	H	A	H	B	H	D	B	A	A	H	A	A
HS1670	HSSNP16436	H	B	A	H	B	D	B	H	B	D	A	A	H	H	H	B	H	H	A	H	H	H	A	D	H	B	H	H	A	H	H	B	B	H	B	A	H	A	H	B	H	H	B	A	A	H	A	A
HS1670	HSSNP16437	H	B	A	H	B	H	B	H	B	-	A	A	H	H	H	B	D	H	A	H	H	H	A	A	H	B	H	H	A	D	H	B	B	H	B	D	H	A	H	B	H	H	B	A	A	H	A	A
HS1670	HSSNP16438	H	B	A	H	B	H	B	H	B	-	A	A	H	H	H	B	H	H	D	H	H	H	A	D	H	B	H	H	D	H	H	B	B	H	B	A	H	A	H	B	H	H	B	A	A	H	A	A
HS1670	HSSNP16439	H	B	A	H	B	H	B	H	B	D	A	D	H	H	H	B	D	H	D	H	H	H	A	A	H	B	H	H	A	D	H	B	B	H	B	D	H	A	H	B	H	H	B	A	D	H	A	A
HS1670	HSSNP16440	H	B	A	H	B	H	B	H	B	D	A	A	H	H	H	B	H	H	D	H	H	H	A	D	H	B	H	H	A	D	H	B	B	H	B	A	H	A	H	-	H	H	B	A	A	H	A	A
HS1670	HSSNP16441	H	B	A	H	B	H	B	H	B	D	A	A	H	H	H	B	H	H	A	D	H	H	A	D	H	B	H	H	A	-	H	B	B	H	B	A	H	A	H	B	D	H	B	A	A	H	A	A
HS1671	HSSNP16442	H	B	D	H	H	H	B	H	B	A	A	A	H	H	H	B	H	D	D	H	H	H	H	A	H	B	H	H	A	H	H	B	B	H	B	A	H	A	H	B	H	H	H	D	A	H	H	A
HS1671	HSSNP16443	H	B	D	H	H	H	B	H	B	D	A	A	D	D	H	B	H	H	A	H	H	H	H	D	H	B	H	H	A	H	H	B	B	H	B	D	H	A	H	B	H	H	H	A	A	H	H	A
HS1671	HSSNP16444	H	B	A	H	H	H	B	H	B	D	A	A	H	H	H	B	H	H	A	H	H	H	H	A	H	B	H	D	A	H	H	B	B	H	B	A	H	A	H	B	H	H	H	A	A	H	H	A
HS1671	HSSNP16445	H	B	A	H	H	H	B	H	B	D	A	D	H	H	H	B	H	H	A	H	H	H	H	D	H	B	H	H	A	H	H	B	B	D	-	A	H	A	H	-	H	H	H	D	D	H	H	A
HS1671	HSSNP16446	H	B	A	H	H	H	B	H	B	A	A	D	H	H	H	B	H	H	D	H	H	H	H	D	H	B	H	H	A	H	H	B	B	H	B	A	H	A	H	B	H	H	H	A	A	H	H	A
HS1671	HSSNP16447	H	B	A	H	H	H	B	H	B	D	D	A	H	H	H	B	H	H	A	H	H	H	H	A	H	B	H	H	A	H	H	B	B	D	B	A	H	A	H	B	H	H	H	A	A	H	H	A
HS1671	HSSNP16448	H	B	A	H	H	H	B	H	B	D	A	D	H	H	H	B	H	H	D	H	H	H	H	A	H	B	H	H	A	H	H	B	B	H	B	A	H	A	H	-	H	H	H	A	A	H	H	A
HS1671	HSSNP16449	H	B	A	H	H	H	B	H	B	A	A	A	H	H	H	B	-	H	A	H	H	H	H	D	H	B	H	H	A	D	H	B	B	H	B	A	H	A	H	-	H	H	H	A	D	H	H	A
HS1671	HSSNP16450	H	B	A	H	H	H	B	H	B	D	A	D	H	H	H	B	H	H	D	H	H	H	H	A	D	B	H	H	A	H	H	-	B	H	B	A	H	A	H	B	H	D	H	A	A	H	H	A
HS1671	HSSNP16451	H	B	D	H	H	H	B	H	B	D	A	A	H	H	H	B	H	H	A	H	H	H	H	A	H	B	H	H	A	H	H	B	B	D	B	A	H	A	H	B	H	-	H	A	A	H	H	A
HS1671	HSSNP16452	H	B	D	H	H	D	B	H	B	-	A	A	H	H	H	B	-	H	A	H	H	H	H	A	H	B	H	H	A	H	H	B	B	-	B	D	H	A	H	B	H	H	H	A	A	H	H	A
HS1671	HSSNP16453	H	B	A	H	H	H	B	H	B	D	A	A	H	H	H	B	H	H	A	H	H	H	H	D	H	B	H	H	A	H	H	B	B	H	B	A	H	A	H	B	H	H	H	A	D	H	H	D
HS1671	HSSNP16454	H	B	A	H	H	H	B	H	B	D	D	D	H	H	H	B	H	H	D	H	H	H	H	D	H	B	H	H	A	D	H	B	B	H	B	D	H	A	H	B	H	-	H	A	A	H	H	A
HS1671	HSSNP16455	H	B	A	H	D	H	B	H	B	D	A	-	H	H	H	B	H	H	A	H	H	H	H	A	H	B	H	H	A	H	H	B	B	H	B	A	H	A	H	B	H	H	H	A	A	H	H	A
HS1671	HSSNP16456	H	B	A	H	H	H	B	H	B	D	A	A	H	H	H	B	H	H	D	H	H	H	H	D	H	B	H	H	A	H	H	B	B	H	B	A	H	A	H	B	H	H	H	A	A	H	H	A
HS1671	HSSNP16457	H	B	A	H	H	H	B	H	B	D	A	A	H	H	H	B	H	H	D	H	H	H	H	D	H	B	H	H	A	H	H	B	B	H	B	A	H	A	H	B	H	H	H	A	A	H	H	A
HS1671	HSSNP16458	H	B	A	-	H	H	B	H	B	D	A	D	H	H	H	B	H	D	A	H	H	H	H	A	H	B	H	H	A	H	H	B	B	H	B	A	H	A	H	B	H	-	H	A	D	H	H	A
HS1672	HSSNP16459	H	B	A	H	H	H	B	H	B	D	A	A	H	B	H	B	H	H	A	H	H	H	B	D	H	B	H	H	A	H	H	B	B	H	B	A	H	A	H	B	H	D	H	A	D	H	B	A
HS1672	HSSNP16460	H	B	A	H	H	H	B	H	B	D	A	A	H	B	H	B	H	H	A	H	H	H	B	D	H	B	H	H	A	H	H	B	B	H	B	A	H	A	H	B	H	D	H	A	D	H	B	A
HS1672	HSSNP16461	H	B	A	H	H	H	B	H	B	D	A	-	-	B	H	B	H	H	D	H	H	H	B	A	H	B	H	H	A	D	H	B	B	H	B	A	H	A	H	B	H	H	H	A	A	H	B	A
HS1672	HSSNP16462	H	B	A	H	H	H	B	H	B	A	A	A	H	B	H	B	H	H	D	H	H	H	B	A	H	B	H	H	A	D	H	B	B	H	B	A	H	A	D	B	D	H	H	A	A	H	B	A
HS1672	HSSNP16463	H	B	D	H	H	H	B	H	B	D	A	A	H	B	H	B	H	H	D	H	H	H	B	D	H	B	H	H	A	H	H	B	B	H	B	A	H	A	H	-	D	D	H	A	A	H	B	A
HS1672	HSSNP16464	H	B	D	H	H	H	B	H	B	D	A	A	H	B	H	B	H	D	D	H	H	H	B	A	H	B	H	H	A	H	H	B	B	H	B	A	H	A	H	B	H	D	H	A	A	D	B	A
HS1672	HSSNP16465	H	B	D	H	H	H	B	H	B	D	A	A	H	B	H	B	H	D	D	H	H	H	B	D	H	B	H	H	A	H	H	B	B	H	B	A	H	A	H	B	H	D	H	A	A	H	B	A
HS1672	HSSNP16466	H	B	A	H	H	H	B	H	B	A	D	D	H	B	H	B	H	H	D	H	H	H	B	A	H	-	H	H	A	D	H	B	B	H	B	A	H	A	H	B	H	H	H	A	A	H	B	A
HS1672	HSSNP16467	H	B	A	H	H	H	B	H	B	D	A	A	H	B	H	B	H	H	A	H	H	H	B	D	H	B	H	H	A	D	H	B	B	H	B	A	H	A	H	B	H	D	H	A	A	H	B	A
HS1672	HSSNP16468	H	B	A	H	H	H	B	H	B	-	A	A	H	B	H	B	H	H	A	H	H	H	B	D	H	B	H	H	A	H	H	B	B	H	B	A	H	A	H	B	H	H	H	A	A	H	B	A
HS1673	HSSNP16469	H	B	A	H	H	H	B	H	B	D	D	D	H	B	H	B	H	H	D	H	H	H	B	D	H	B	H	H	A	H	D	B	B	H	B	A	H	A	A	B	H	H	A	A	A	H	B	A
HS1673	HSSNP16470	H	B	A	H	H	H	B	H	B	D	A	D	H	B	H	B	H	H	A	H	H	D	B	D	H	B	H	H	A	H	H	B	B	D	B	A	H	A	A	-	D	D	A	A	A	H	B	A
HS1673	HSSNP16471	H	B	A	H	H	H	B	H	B	-	A	A	H	B	H	B	-	H	A	H	H	H	B	D	H	B	H	H	A	H	H	B	B	H	B	A	H	A	A	B	H	D	A	A	A	H	B	A
HS1673	HSSNP16472	H	B	A	H	H	H	B	H	B	D	A	A	H	B	H	B	D	H	A	H	H	H	B	A	H	B	H	H	A	H	H	B	B	H	B	A	H	A	A	B	H	H	A	A	A	H	B	A
HS1673	HSSNP16473	H	B	A	H	H	H	B	H	B	A	D	A	H	B	H	B	H	H	A	H	H	H	B	D	H	B	H	H	A	H	H	B	B	H	B	A	H	A	A	B	H	H	A	A	A	H	B	A
HS1674	HSSNP16474	H	B	A	H	B	H	B	H	B	D	A	A	H	H	H	B	D	H	A	H	H	H	H	A	H	B	H	H	A	H	H	B	B	H	B	A	B	A	H	B	H	H	H	A	A	H	B	A
HS1674	HSSNP16475	H	B	D	H	B	H	B	H	B	D	A	D	H	H	H	B	H	H	A	H	H	H	H	D	H	B	H	H	A	H	H	B	B	D	B	A	B	A	H	B	H	H	H	A	A	H	B	A
HS1674	HSSNP16476	H	B	D	H	B	H	B	H	B	D	A	D	H	H	H	B	H	H	A	H	H	H	H	D	H	B	H	H	A	H	H	B	B	D	B	A	B	A	H	B	H	H	H	A	A	H	B	A
HS1674	HSSNP16477	H	B	A	H	B	H	B	H	B	D	A	A	H	H	H	B	H	H	A	H	H	H	H	A	H	B	H	D	A	H	H	B	B	H	B	A	B	A	H	B	H	H	H	A	A	H	B	A
HS1674	HSSNP16478	D	B	A	H	B	H	B	H	B	D	A	A	H	H	H	B	H	H	A	H	H	H	H	A	H	B	H	H	A	H	H	B	B	D	B	A	B	A	H	B	H	H	H	A	A	H	B	A
HS1674	HSSNP16479	H	B	A	H	B	H	B	H	B	D	A	A	H	H	H	B	H	H	A	H	H	H	H	A	H	B	H	H	A	H	H	B	B	H	B	A	B	A	H	B	H	H	H	A	D	H	B	A
HS1674	HSSNP16480	H	B	A	H	B	H	B	H	B	D	A	A	H	H	H	B	H	H	D	H	H	H	H	A	H	B	H	H	A	H	H	B	B	H	B	A	B	A	H	B	H	H	H	A	D	H	B	A
HS1674	HSSNP16481	H	B	A	H	B	H	B	H	B	D	A	A	H	H	H	B	H	H	A	H	H	H	H	A	H	B	H	H	A	H	H	B	B	H	B	A	B	A	H	B	H	H	H	A	D	H	B	A
HS1674	HSSNP16482	H	B	A	H	B	H	B	H	B	A	A	A	H	H	H	B	H	H	A	H	H	H	H	D	H	B	H	H	A	H	H	B	B	H	B	A	B	A	H	-	H	H	H	A	A	H	B	A
HS1674	HSSNP16483	H	B	A	H	B	H	B	H	B	D	A	D	H	H	H	B	H	H	A	H	H	H	H	A	H	B	H	H	A	H	H	B	B	H	B	A	B	A	H	B	H	H	H	A	D	H	B	A
HS1674	HSSNP16484	H	B	A	H	B	H	B	H	B	-	A	A	H	H	H	B	H	D	A	H	H	H	H	D	H	B	H	H	A	H	H	B	B	H	B	A	B	A	H	B	H	H	H	D	A	H	B	D
HS1675	HSSNP16485	D	B	A	H	B	H	B	H	B	A	A	A	H	H	H	B	H	H	A	H	H	H	H	D	H	B	H	H	A	H	H	B	B	H	B	A	H	A	H	B	H	H	B	A	D	H	H	D
HS1675	HSSNP16486	H	B	A	H	B	H	B	H	B	D	A	D	H	H	H	B	H	H	A	H	H	H	H	D	H	-	H	H	D	H	H	-	B	H	B	A	H	A	H	B	H	D	B	A	A	H	H	A
HS1675	HSSNP16487	H	B	A	H	B	H	B	D	B	D	A	D	H	H	H	B	H	H	A	H	H	H	H	A	H	B	H	H	D	H	H	-	B	H	B	A	H	A	H	B	H	D	B	A	A	H	H	A
HS1675	HSSNP16488	H	B	A	H	B	H	B	H	B	D	A	D	H	H	H	B	H	H	A	H	H	H	H	A	H	B	H	H	D	H	H	B	B	H	B	A	H	A	H	B	H	D	B	A	D	H	H	A
HS1675	HSSNP16489	H	B	A	H	B	H	B	H	B	D	A	D	H	H	H	B	H	H	A	H	H	H	H	A	H	B	H	H	D	H	H	B	B	H	B	A	H	A	H	B	H	D	B	A	D	H	H	A
HS1675	HSSNP16490	H	B	A	H	B	H	B	H	B	A	A	D	H	H	H	B	H	H	A	H	H	H	H	A	H	B	H	H	A	H	H	B	B	H	B	A	H	A	H	B	H	D	B	A	D	H	H	A
HS1675	HSSNP16491	H	B	D	H	B	H	B	H	B	D	D	D	H	H	H	B	H	H	D	H	H	H	H	A	H	B	H	H	D	H	H	B	B	H	B	D	H	A	H	B	H	H	B	D	D	H	H	A
HS1675	HSSNP16492	H	B	A	H	B	H	B	H	B	D	A	A	H	H	H	B	H	H	A	H	H	H	H	A	H	B	H	H	A	H	H	B	B	H	B	A	H	A	H	B	H	H	B	A	A	H	H	A
HS1675	HSSNP16493	H	B	A	H	B	H	B	H	B	D	A	A	H	H	H	B	H	H	A	H	H	H	H	A	H	B	D	H	A	H	H	B	B	H	B	D	H	A	H	B	H	H	B	A	A	H	H	A
HS1675	HSSNP16494	H	B	A	H	B	H	B	H	B	A	A	A	H	H	H	B	H	H	A	H	H	H	H	D	H	B	H	H	A	H	H	B	B	H	B	A	H	A	H	B	D	H	B	A	A	H	H	D
HS1676	HSSNP16495	B	B	D	H	A	H	B	H	B	-	A	D	H	H	H	B	H	H	D	B	B	H	B	D	H	B	H	H	A	H	H	B	B	H	B	D	H	A	H	-	H	H	H	A	A	H	H	A
HS1676	HSSNP16496	B	B	A	H	A	H	B	H	B	D	A	A	H	H	H	B	H	H	A	B	B	H	B	D	H	B	H	H	A	H	H	B	B	D	B	D	H	A	H	B	-	D	H	A	A	H	H	A
HS1676	HSSNP16497	B	B	A	H	A	H	B	H	B	A	A	A	H	H	H	B	H	H	A	B	B	H	B	D	H	B	H	H	A	H	H	B	B	H	B	D	H	A	H	B	H	D	H	A	A	H	H	A
HS1676	HSSNP16498	B	B	A	H	A	H	B	H	B	A	A	A	H	H	H	B	H	H	A	B	B	H	B	A	H	B	H	H	A	H	H	B	B	H	B	D	H	A	H	B	H	D	H	A	A	H	H	A
HS1676	HSSNP16499	B	B	A	H	A	H	B	H	B	D	A	A	H	H	H	B	H	H	A	B	B	H	B	A	H	B	H	H	A	H	H	B	B	H	B	D	H	A	H	B	H	D	H	A	A	H	H	A
HS1676	HSSNP16500	B	B	A	H	A	H	B	H	B	D	D	A	H	H	H	B	H	H	D	B	B	H	B	A	H	B	H	H	A	H	H	B	B	H	B	D	H	A	H	B	H	D	H	A	A	H	H	A
HS1676	HSSNP16501	B	B	A	H	A	H	B	H	B	D	D	A	H	H	H	B	H	H	D	B	B	H	B	A	H	B	H	H	A	H	H	B	B	H	B	D	H	A	H	B	H	D	H	A	A	H	H	D
HS1676	HSSNP16502	B	B	A	H	A	H	B	H	B	D	A	A	H	H	H	B	H	H	D	B	B	H	B	A	H	B	H	H	A	H	H	B	B	H	B	A	H	A	H	B	H	H	H	A	A	H	H	D
HS1676	HSSNP16503	B	B	D	H	A	H	B	H	B	D	A	A	H	D	H	B	H	H	D	B	B	H	B	A	H	B	H	H	A	H	H	B	B	H	B	A	H	A	H	B	H	H	H	A	A	H	H	D
HS1676	HSSNP16504	B	B	D	H	A	H	B	H	B	D	A	A	H	H	H	B	H	H	D	B	B	H	B	A	H	B	H	H	A	H	H	B	B	H	B	A	H	A	H	B	H	H	H	A	A	H	H	D
HS1676	HSSNP16505	B	B	A	H	A	H	B	H	B	D	A	D	H	H	H	B	H	H	D	B	B	H	B	A	H	B	H	H	A	H	H	B	B	H	B	D	H	A	H	B	H	H	H	A	A	H	H	D
HS1676	HSSNP16506	B	B	A	H	A	H	B	H	B	D	A	A	H	H	H	B	H	H	D	B	B	H	B	D	H	B	H	H	A	H	H	B	B	H	B	A	H	A	H	B	H	H	H	A	A	H	H	A
HS1676	HSSNP16507	B	B	A	H	A	H	B	H	B	A	A	A	H	H	H	B	D	H	A	B	B	H	B	A	H	B	H	H	D	H	H	B	B	H	B	A	H	A	H	B	H	H	H	A	A	H	H	A
HS1676	HSSNP16508	B	B	A	H	A	H	B	H	B	A	A	A	H	H	H	B	D	H	A	B	B	H	B	A	H	B	H	H	D	H	H	B	B	H	B	A	H	A	H	B	H	H	H	A	A	H	H	A
HS1677	HSSNP16509	H	B	A	H	H	H	B	B	B	D	A	A	H	H	H	B	H	H	A	H	H	H	H	A	B	B	H	H	A	H	H	B	B	-	B	A	B	A	H	B	H	H	H	A	A	H	D	A
HS1677	HSSNP16510	H	B	A	H	H	H	B	B	B	H	A	A	H	H	H	B	H	H	A	H	H	H	H	A	B	B	H	H	A	H	H	B	B	H	B	A	B	A	D	B	H	H	H	A	A	H	H	A
HS1677	HSSNP16511	H	B	D	H	H	H	B	B	-	D	D	A	H	H	H	B	H	H	A	H	H	H	H	D	B	B	H	H	A	H	H	B	B	H	B	A	B	A	D	B	H	H	H	A	A	H	H	A
HS1677	HSSNP16512	H	B	A	H	H	H	B	B	B	D	A	A	H	H	H	B	H	H	D	H	H	H	H	A	B	B	H	H	A	H	H	B	B	H	B	D	B	A	H	B	H	H	H	D	A	H	H	A
HS1677	HSSNP16513	H	B	D	H	H	H	B	B	B	D	A	A	H	H	H	B	H	H	A	H	H	H	H	D	B	B	H	H	A	H	H	B	B	H	B	A	B	A	H	B	H	H	H	A	D	H	D	D
HS1677	HSSNP16514	H	B	A	H	H	H	B	B	B	D	A	A	H	H	H	B	H	H	A	H	H	H	H	A	B	B	H	H	A	H	H	B	B	H	B	A	B	A	H	B	H	H	H	A	A	H	H	A
HS1677	HSSNP16515	H	B	A	H	H	H	B	B	B	D	A	A	H	H	H	B	H	H	A	H	H	H	H	A	B	B	H	H	A	H	H	B	B	H	B	A	B	A	H	B	H	H	H	A	A	H	H	A
HS1677	HSSNP16516	H	B	A	H	H	H	B	B	B	D	A	A	H	H	H	B	H	H	A	H	H	H	H	D	B	B	H	H	A	H	H	B	B	H	B	A	B	A	H	B	H	H	H	A	A	H	H	D
HS1678	HSSNP16517	B	B	A	H	H	D	B	B	B	-	A	A	H	H	H	B	H	H	A	H	H	H	H	D	B	B	H	H	A	H	H	B	B	H	B	A	B	A	H	B	H	B	A	A	A	H	H	A
HS1678	HSSNP16518	B	B	A	H	H	H	B	B	B	D	D	D	H	H	H	B	H	H	A	H	H	H	H	D	B	B	H	H	A	H	H	B	B	H	B	A	B	A	H	B	H	B	A	A	A	H	H	A
HS1678	HSSNP16519	B	B	A	H	H	H	B	B	B	D	A	A	H	H	H	B	H	H	D	H	H	H	H	D	B	B	H	H	A	H	D	B	B	D	B	D	B	A	H	B	H	B	A	A	A	H	H	A
HS1678	HSSNP16520	B	B	A	H	H	H	B	B	B	-	A	A	H	H	H	B	H	H	A	H	H	H	H	D	B	B	H	H	A	H	H	B	B	H	B	A	B	D	H	B	H	B	A	D	A	H	H	A
HS1678	HSSNP16521	B	B	A	H	H	H	B	B	B	-	A	A	H	H	H	B	H	H	D	H	H	H	H	D	B	B	H	H	A	H	H	B	B	H	B	A	B	A	H	B	H	B	A	D	A	H	H	D
HS1678	HSSNP16522	B	B	A	H	H	H	B	B	B	A	A	A	H	H	H	B	H	H	D	H	H	H	H	D	B	B	H	H	A	H	H	B	B	H	B	A	B	A	H	B	H	B	A	D	A	H	H	A
HS1678	HSSNP16523	B	B	A	H	H	H	B	B	B	D	A	A	H	H	H	B	H	H	A	H	H	H	H	D	B	B	H	H	A	H	H	B	B	H	B	A	B	A	H	B	H	B	A	D	A	H	H	A
HS1678	HSSNP16524	B	B	A	H	H	H	B	B	B	D	A	A	H	H	H	B	H	H	D	H	H	H	H	D	B	B	H	H	A	H	H	B	B	H	B	A	B	A	H	B	H	B	A	A	A	H	H	A
HS1678	HSSNP16525	B	B	A	H	H	H	B	B	B	D	A	A	H	D	H	B	H	H	A	H	H	H	H	D	B	B	H	H	A	H	H	B	B	H	B	A	B	A	H	B	H	B	A	A	A	H	H	A
HS1678	HSSNP16526	B	B	A	H	H	H	B	B	B	A	A	A	H	H	H	B	H	H	A	H	H	H	H	D	B	B	H	H	A	H	H	B	B	H	B	A	B	A	H	B	H	B	A	D	A	H	H	A
HS1679	HSSNP16527	B	B	A	H	H	H	B	B	B	-	A	A	H	H	H	B	B	H	D	H	H	H	H	D	B	B	H	H	A	H	H	B	B	H	B	A	H	A	H	B	H	H	A	A	A	H	H	A
HS1679	HSSNP16528	B	B	A	H	H	H	B	B	B	D	A	A	H	H	H	B	B	H	D	H	H	H	H	A	B	B	H	H	A	H	H	B	B	H	B	A	H	A	H	B	H	H	D	A	D	H	H	D
HS1679	HSSNP16529	B	B	A	H	H	H	B	B	B	D	A	A	H	H	H	B	B	H	D	H	H	H	H	A	B	B	H	H	A	H	H	B	B	H	B	A	H	A	H	B	H	H	D	A	D	H	H	A
HS1679	HSSNP16530	B	B	A	H	H	H	B	B	B	D	D	D	H	H	H	B	B	H	D	H	H	H	H	A	B	B	H	H	A	H	H	B	B	H	B	A	H	A	H	B	H	H	D	A	D	H	H	D
HS1679	HSSNP16531	B	B	D	H	H	H	B	B	B	D	D	D	H	H	H	B	B	H	A	H	H	H	H	D	B	B	H	H	A	H	H	B	B	D	B	D	H	A	H	B	H	H	A	D	A	H	H	A
HS1679	HSSNP16532	B	B	D	H	H	H	B	B	B	D	A	A	H	H	H	B	B	H	A	H	H	H	H	A	B	B	H	H	A	D	H	B	B	H	B	A	H	A	H	B	D	D	A	A	A	H	H	A
HS1679	HSSNP16533	B	B	D	H	H	H	B	B	-	A	D	D	D	H	H	B	B	H	D	H	H	H	H	D	B	B	H	H	A	H	H	B	B	H	B	A	H	A	H	B	H	H	A	D	A	H	H	A
HS1679	HSSNP16534	B	B	D	H	H	H	B	B	B	D	D	A	H	H	H	B	B	H	A	H	H	H	H	D	B	B	H	H	A	H	H	B	B	H	B	A	H	A	H	B	H	H	A	A	D	H	H	A
HS1679	HSSNP16535	B	B	D	H	H	H	B	B	B	D	D	D	H	H	H	B	B	H	A	H	H	H	H	D	B	B	H	D	A	H	H	B	B	H	B	A	H	A	H	B	H	H	A	A	D	H	H	A
HS1679	HSSNP16536	B	B	D	H	H	H	B	B	B	D	D	D	H	H	H	B	B	H	A	H	H	H	H	D	B	B	H	D	A	H	H	B	B	H	B	A	H	A	H	B	H	H	A	A	A	H	H	A
HS1680	HSSNP16537	H	B	A	H	H	H	B	B	B	A	A	D	H	H	H	B	H	B	A	H	H	H	H	A	B	B	H	H	A	D	H	B	B	H	B	A	H	A	H	-	H	H	H	A	A	H	H	A
HS1680	HSSNP16538	H	B	D	H	H	H	B	B	B	A	A	A	H	H	H	B	H	B	D	H	H	H	H	A	B	B	H	H	A	H	H	B	B	H	B	A	H	A	H	B	H	D	H	A	A	H	H	A
HS1680	HSSNP16539	H	B	A	H	H	H	B	B	B	A	A	A	H	H	H	B	H	B	A	H	H	H	H	D	B	B	H	H	A	H	H	B	B	H	B	A	H	A	H	B	H	D	H	A	A	H	H	A
HS1680	HSSNP16540	H	B	A	H	H	H	B	B	B	D	D	A	H	H	H	B	H	B	D	H	H	H	H	D	B	B	D	H	A	D	H	B	B	H	B	A	H	A	H	B	H	D	H	A	A	H	H	A
HS1681	HSSNP16541	H	B	A	H	B	H	B	B	B	D	A	A	H	H	H	B	H	H	A	H	H	H	B	A	H	B	H	H	A	H	H	B	B	H	B	A	H	A	H	-	H	-	H	A	D	H	H	A
HS1681	HSSNP16542	H	B	D	H	B	H	B	B	B	A	A	D	H	H	H	B	H	H	A	H	H	H	B	D	H	B	H	H	A	H	H	B	B	H	B	-	H	A	H	-	H	-	H	A	A	H	H	A
HS1681	HSSNP16543	H	B	A	H	B	H	B	B	B	A	A	A	H	H	H	B	H	H	A	H	H	H	B	A	H	B	H	H	A	H	H	B	B	H	B	A	H	A	H	B	H	-	H	A	A	H	H	A
HS1681	HSSNP16544	H	B	A	H	B	H	B	B	B	D	A	D	H	H	H	B	H	H	D	H	H	H	B	A	H	B	H	H	A	H	H	B	B	H	B	-	H	A	H	B	H	H	H	A	A	H	H	A
HS1681	HSSNP16545	H	B	D	H	B	H	B	B	B	A	D	A	H	H	H	B	H	H	A	H	H	H	B	D	H	B	H	H	A	H	H	B	B	H	B	A	H	A	H	-	H	H	H	A	D	H	H	A
HS1681	HSSNP16546	-	B	A	H	B	H	B	B	-	A	D	D	H	H	H	B	H	H	D	H	H	H	B	D	H	B	H	H	A	H	H	B	B	-	B	D	H	A	H	B	H	H	H	A	A	H	H	A
HS1681	HSSNP16547	H	B	A	H	B	H	B	B	B	D	A	A	H	H	H	B	D	H	A	H	H	H	B	A	H	B	H	H	D	H	H	B	B	H	B	A	H	A	H	B	H	H	H	A	A	H	H	A
HS1681	HSSNP16548	H	B	A	H	B	H	B	B	B	A	A	A	H	H	H	B	H	H	A	H	H	H	B	A	H	B	H	H	A	D	H	B	B	H	B	A	H	A	H	-	H	H	H	A	A	H	H	D
HS1681	HSSNP16549	H	B	A	H	B	H	B	B	B	A	A	A	H	H	H	B	H	H	A	H	H	H	B	A	H	B	H	H	A	H	H	B	B	H	B	A	H	A	H	B	H	H	H	A	A	H	H	A
HS1681	HSSNP16550	H	B	A	H	B	H	B	B	B	D	A	A	H	H	H	B	H	H	A	H	H	H	B	A	H	B	H	H	A	H	H	B	B	H	B	A	H	A	H	B	H	D	H	A	A	H	H	A
HS1681	HSSNP16551	H	B	A	H	B	H	B	B	B	D	D	A	H	H	H	B	H	H	A	H	H	H	B	D	H	B	H	H	A	H	H	B	B	H	B	A	H	A	H	B	H	H	H	D	A	H	H	A
HS1682	HSSNP16552	H	B	A	H	B	H	B	B	B	A	A	A	H	H	H	B	H	D	A	H	H	H	B	D	-	B	D	H	A	H	H	B	B	H	B	A	H	A	H	B	H	H	H	A	A	D	H	A
HS1682	HSSNP16553	H	B	A	H	B	H	B	B	B	D	A	A	H	H	H	B	D	H	A	H	H	H	B	A	H	B	H	H	A	H	H	B	B	H	B	A	H	A	H	B	D	H	H	A	A	H	H	A
HS1682	HSSNP16554	H	B	D	H	B	H	B	B	B	D	A	-	H	H	H	B	H	H	D	H	H	H	B	D	H	B	H	H	D	H	H	B	B	H	B	A	H	A	H	B	H	H	H	A	D	H	H	D
HS1682	HSSNP16555	H	B	A	H	B	H	B	B	B	D	A	A	H	H	H	B	H	H	D	H	H	H	B	A	H	B	H	H	D	H	H	B	B	H	B	A	H	A	H	B	H	-	H	A	D	H	H	D
HS1682	HSSNP16556	H	B	A	H	B	H	B	B	B	D	A	A	H	H	H	B	H	H	A	H	H	H	B	A	H	B	D	H	A	H	H	B	B	H	B	A	H	A	H	B	H	H	H	A	D	H	H	A
HS1682	HSSNP16557	H	B	A	H	B	H	B	B	B	A	A	D	H	H	H	B	H	D	A	H	H	H	B	A	H	B	H	H	A	H	H	B	B	H	B	A	H	A	H	B	H	H	H	A	A	H	H	A
HS1682	HSSNP16558	H	B	D	H	B	H	B	B	B	D	A	D	H	H	H	B	H	H	A	H	H	H	B	D	H	B	H	H	A	H	H	B	B	D	B	A	H	A	H	B	H	H	H	A	A	H	H	A
HS1682	HSSNP16559	H	B	D	H	B	H	B	B	B	D	A	D	H	H	H	B	H	H	A	H	H	H	B	D	H	B	H	H	A	H	H	B	B	D	B	A	H	A	H	B	H	H	H	A	A	H	H	A
HS1682	HSSNP16560	D	B	A	H	B	H	B	B	B	D	A	A	H	H	H	B	H	H	A	H	H	H	B	D	H	B	H	H	A	H	H	B	B	H	B	A	H	A	H	B	H	H	H	A	A	H	H	A
HS1682	HSSNP16561	H	B	A	H	B	H	B	B	B	A	A	D	H	H	H	B	H	H	A	H	H	H	B	D	H	B	H	H	A	H	H	B	B	H	B	A	H	A	H	-	H	-	H	A	A	H	H	A
HS1682	HSSNP16562	H	B	A	H	B	H	B	B	B	D	A	A	H	H	H	B	H	H	D	H	H	H	B	A	H	B	H	H	A	H	H	B	B	H	B	D	H	A	D	B	H	D	H	A	A	H	H	A
HS1682	HSSNP16563	H	B	A	H	B	H	B	B	B	D	A	A	H	H	H	B	H	H	D	H	H	H	B	A	H	B	H	H	A	H	H	B	B	H	B	D	H	A	D	B	H	-	H	A	A	H	H	A
HS1682	HSSNP16564	H	B	A	H	B	H	B	B	B	A	A	A	H	H	H	B	H	H	A	H	H	H	B	A	H	B	H	H	A	H	H	B	B	H	B	A	H	D	H	B	H	H	H	A	A	H	H	D
HS1683	HSSNP16565	H	B	A	H	H	D	B	B	B	A	A	D	H	B	H	B	H	B	A	H	H	H	B	A	H	-	H	H	A	H	H	B	B	H	B	A	H	A	H	B	H	D	H	A	A	H	H	A
HS1683	HSSNP16566	H	B	A	H	H	D	B	B	B	A	A	D	H	B	H	B	H	B	A	H	H	H	B	A	H	B	H	H	A	H	H	B	B	H	B	A	H	A	H	B	H	D	H	A	A	H	D	A
HS1683	HSSNP16567	H	B	A	H	H	H	B	B	B	A	A	A	H	B	H	B	H	B	D	H	H	H	B	A	H	B	H	H	A	H	H	B	B	H	B	A	H	A	H	-	H	H	H	A	A	H	H	A
HS1683	HSSNP16568	H	B	A	H	H	D	B	B	B	A	A	A	H	B	H	B	D	B	A	H	H	H	B	A	H	B	H	H	A	H	H	B	B	H	B	D	H	A	H	-	H	H	H	A	A	H	H	A
HS1683	HSSNP16569	H	B	A	H	H	D	B	B	B	A	A	A	H	B	H	B	D	B	A	H	H	H	B	A	H	B	H	H	A	H	H	B	B	H	B	A	H	A	H	-	H	H	H	A	A	H	H	A
HS1683	HSSNP16570	H	B	D	H	H	H	B	B	B	A	A	A	H	B	H	B	D	B	A	H	H	H	B	A	H	B	H	H	A	H	H	B	B	H	B	A	H	A	H	B	H	H	H	A	A	H	H	A
HS1683	HSSNP16571	H	B	D	H	H	H	B	B	B	D	A	A	H	B	H	B	D	B	A	H	H	H	B	A	D	B	H	H	D	H	H	B	B	H	B	A	H	A	H	B	H	H	H	A	A	H	H	A
HS1684	HSSNP16572	H	B	D	H	B	H	B	B	B	A	D	D	H	H	H	B	D	H	A	H	H	H	H	-	H	B	H	H	A	D	B	B	B	H	B	A	H	A	H	B	H	H	H	A	A	H	H	A
HS1684	HSSNP16573	H	B	D	H	B	H	B	B	B	A	D	D	H	H	H	B	D	H	D	H	H	H	H	D	H	B	H	H	A	D	B	B	B	H	B	A	H	A	H	B	H	H	H	A	A	H	H	A
HS1684	HSSNP16574	H	B	A	H	B	H	B	B	B	D	A	A	H	H	H	B	H	H	A	H	H	H	H	D	H	B	H	H	A	H	B	B	B	H	B	A	H	A	H	B	H	H	H	A	A	H	H	A
HS1684	HSSNP16575	H	B	A	H	B	H	B	B	B	D	A	D	H	H	H	B	H	H	A	H	H	H	H	A	H	B	H	H	A	H	B	B	B	H	B	A	H	A	H	B	H	H	H	A	A	H	H	A
HS1684	HSSNP16576	H	B	A	H	B	H	B	B	B	D	A	D	H	H	H	B	H	H	A	H	H	H	H	A	H	B	H	H	A	H	B	B	B	H	B	A	H	A	H	B	H	H	H	A	A	H	H	A
HS1684	HSSNP16577	H	B	A	H	B	H	B	B	B	D	A	A	H	H	H	B	H	H	A	H	H	H	H	A	H	B	H	H	D	H	B	B	B	H	B	D	H	A	H	B	H	H	H	D	A	H	H	D
HS1684	HSSNP16578	H	B	D	H	B	H	B	B	B	-	D	D	H	H	H	B	H	H	D	H	H	H	H	A	H	B	H	H	D	H	B	B	B	H	B	A	H	D	H	B	H	H	H	D	D	H	H	D
HS1684	HSSNP16579	H	B	D	H	B	H	B	B	B	D	A	A	H	H	H	B	H	H	D	H	H	H	H	D	H	B	H	H	A	D	B	B	B	H	B	A	H	A	H	B	D	H	H	A	A	H	H	D
HS1684	HSSNP16580	H	B	A	H	B	H	B	B	B	D	A	A	D	H	H	B	D	H	D	H	H	H	H	D	H	B	H	H	A	-	B	B	B	H	B	A	H	A	H	B	D	H	H	A	D	H	H	D
HS1684	HSSNP16581	H	B	D	H	B	H	B	B	B	D	A	D	H	H	H	B	H	H	D	H	H	H	H	A	H	-	H	H	A	H	B	B	B	H	B	A	H	A	H	B	D	H	H	A	A	H	H	A
HS1685	HSSNP16582	H	B	A	B	B	H	B	B	B	D	A	A	H	H	H	B	H	H	A	H	H	H	H	D	H	B	D	H	A	H	H	B	B	H	B	A	H	A	H	B	H	B	H	A	A	H	H	A
HS1685	HSSNP16583	H	B	A	B	B	H	B	B	B	D	A	A	H	H	H	B	H	H	A	H	H	H	H	D	H	B	D	H	A	H	H	B	B	H	B	A	H	A	H	B	H	B	H	A	A	H	H	A
HS1685	HSSNP16584	H	B	A	B	B	H	B	B	B	D	A	A	H	H	H	B	H	H	A	H	H	H	H	D	H	B	D	H	A	H	H	B	B	H	B	A	H	A	H	B	H	B	H	A	A	H	H	A
HS1685	HSSNP16585	H	B	A	B	B	H	B	B	B	D	A	D	H	H	H	B	D	H	A	H	H	H	H	A	H	B	H	H	A	H	H	B	B	H	B	D	H	A	H	-	H	B	H	A	D	H	H	A
HS1685	HSSNP16586	H	B	D	B	B	H	B	B	B	D	D	D	H	H	H	B	D	H	D	H	H	H	H	A	H	B	H	H	D	H	H	B	B	-	B	D	H	A	H	B	H	B	H	D	D	H	H	D
HS1685	HSSNP16587	H	B	A	B	B	H	B	B	B	A	A	A	H	H	H	B	H	H	D	H	H	H	H	A	H	B	H	H	A	H	H	B	B	H	B	A	H	A	H	B	H	B	H	A	D	H	H	A
HS1685	HSSNP16588	H	B	A	B	B	H	B	B	B	A	A	A	H	H	H	B	H	H	D	H	H	H	H	A	H	B	H	H	A	H	H	B	B	H	B	A	H	A	H	B	H	B	H	A	D	H	H	A
HS1685	HSSNP16589	H	B	D	B	B	H	B	B	-	D	A	D	H	H	H	B	H	H	A	H	H	H	H	A	H	B	H	H	A	H	H	B	B	H	B	A	H	A	H	B	H	B	H	A	D	H	H	A
HS1685	HSSNP16590	H	B	-	B	B	H	B	B	-	D	A	D	H	H	H	B	H	H	A	H	H	H	H	A	H	B	H	H	A	H	H	B	B	H	B	A	H	A	H	B	H	B	H	D	D	H	H	D
HS1685	HSSNP16591	H	B	A	B	B	H	B	B	B	D	A	A	H	H	H	B	H	H	D	H	H	H	H	D	H	B	H	H	A	H	H	B	B	H	B	A	H	A	H	-	H	B	H	A	D	H	H	D
HS1685	HSSNP16592	H	B	A	B	B	H	B	B	B	D	A	A	H	H	H	B	H	H	D	H	H	H	H	D	H	B	H	H	A	H	H	B	B	H	B	A	H	A	H	-	H	B	H	D	D	H	H	D
HS1685	HSSNP16593	H	B	D	B	B	H	B	B	-	-	D	D	H	D	H	B	H	H	D	H	H	H	H	A	H	B	H	H	D	D	H	B	B	H	B	D	H	A	H	B	H	B	H	D	A	H	D	D
HS1685	HSSNP16594	H	B	A	B	B	H	B	B	-	-	D	D	H	D	H	B	H	H	D	H	H	H	H	A	H	B	H	H	D	D	H	B	B	H	B	D	H	A	H	B	H	B	H	D	A	H	D	D
HS1686	HSSNP16595	D	B	A	H	H	H	B	B	B	D	D	D	H	H	B	B	H	H	A	B	H	A	H	A	D	B	H	H	A	D	H	B	B	H	B	A	H	A	H	B	H	H	H	A	A	H	H	A
HS1686	HSSNP16596	D	B	A	H	H	H	B	B	B	D	D	D	H	H	B	B	H	H	A	B	H	A	H	A	D	B	H	H	A	D	H	B	B	H	B	A	H	A	H	B	H	H	H	A	A	H	H	A
HS1686	HSSNP16597	H	B	A	H	H	H	B	B	B	-	A	A	H	H	B	B	H	H	A	B	H	A	H	A	D	B	H	H	A	H	H	B	B	H	B	A	H	A	H	B	H	H	H	A	A	H	H	A
HS1686	HSSNP16598	H	B	A	H	H	D	B	B	B	D	A	A	H	H	B	B	H	H	A	B	H	A	H	A	D	B	H	H	A	H	H	B	B	H	B	A	H	A	H	B	H	H	H	A	A	H	H	A
HS1686	HSSNP16599	H	B	A	H	H	D	B	B	B	D	A	A	H	H	B	B	H	H	A	B	H	A	H	A	D	B	H	H	A	H	H	B	B	H	B	A	H	A	H	B	H	H	H	A	A	H	H	A
HS1686	HSSNP16600	H	B	A	H	H	H	B	B	B	D	A	A	H	H	B	B	H	H	A	B	H	A	H	A	H	B	H	H	A	H	H	B	B	H	B	A	H	A	H	B	H	H	H	A	A	H	H	A
HS1686	HSSNP16601	H	B	A	H	H	H	B	B	B	A	A	A	H	H	B	B	H	H	A	B	H	A	H	A	H	B	H	H	A	H	H	B	B	H	B	A	H	A	H	B	H	H	H	A	A	H	H	D
HS1686	HSSNP16602	H	B	A	H	H	H	B	B	B	A	A	A	H	H	B	B	H	H	A	B	H	A	H	D	H	B	H	H	A	H	H	B	B	H	B	A	H	A	H	B	H	H	H	A	A	H	H	A
HS1686	HSSNP16603	H	B	A	H	H	H	B	B	B	D	A	A	H	H	B	B	H	H	A	B	H	A	H	D	H	B	H	D	A	H	H	B	B	H	B	A	H	A	H	B	H	H	H	A	A	H	H	A
HS1687	HSSNP16604	H	B	A	H	H	H	B	B	B	A	A	A	H	H	B	B	H	H	A	H	H	H	B	D	H	B	B	H	A	H	H	B	B	D	B	A	H	A	H	B	H	D	H	A	A	H	H	A
HS1687	HSSNP16605	H	B	A	H	H	H	B	B	B	A	A	A	H	H	B	B	H	H	A	H	D	H	B	D	H	B	B	H	A	H	H	B	B	-	B	A	H	A	H	B	H	D	H	A	A	H	H	A
HS1687	HSSNP16606	D	B	A	H	H	H	B	B	B	D	A	A	H	D	B	B	H	H	D	H	H	H	B	A	H	B	B	D	A	H	H	B	B	H	B	A	H	A	H	B	D	H	H	A	A	H	H	A
HS1687	HSSNP16607	D	B	A	H	H	H	B	B	B	D	A	A	H	D	B	B	H	H	A	H	H	H	B	A	H	B	B	H	A	H	H	B	B	H	B	A	H	A	H	B	H	H	H	D	A	H	H	A
HS1687	HSSNP16608	H	B	A	D	H	H	B	B	B	D	A	A	H	D	B	B	H	H	D	H	H	H	B	D	H	B	B	H	A	H	H	B	B	H	B	A	H	A	H	B	H	H	H	A	A	H	H	A
HS1687	HSSNP16609	H	B	D	H	H	D	B	B	B	D	A	D	H	H	B	B	H	H	D	H	H	H	B	A	H	B	B	H	A	H	H	B	B	H	B	A	H	A	H	B	H	H	H	A	A	H	H	A
HS1687	HSSNP16610	H	B	-	H	H	H	B	B	B	D	A	A	H	H	B	B	H	H	D	H	H	H	B	A	H	B	B	H	A	H	H	B	B	H	B	D	H	A	H	B	H	H	H	D	A	H	H	A
HS1687	HSSNP16611	D	B	A	H	H	H	B	B	B	D	A	A	H	H	B	B	H	H	D	H	H	H	B	A	H	B	B	H	A	H	H	B	B	H	B	D	H	A	H	B	H	H	H	D	A	H	H	A
HS1687	HSSNP16612	H	B	D	H	H	H	B	B	B	D	D	D	H	H	B	B	H	H	-	H	H	H	B	D	H	B	B	H	A	H	H	B	B	H	B	A	H	A	H	-	H	H	H	A	D	H	H	A
HS1687	HSSNP16613	H	B	A	H	H	H	B	B	B	A	A	D	H	H	B	B	H	H	D	H	H	H	B	A	H	B	B	H	A	H	H	B	B	H	B	A	H	A	H	-	H	H	H	A	D	H	H	D
HS1687	HSSNP16614	D	B	A	H	H	H	B	B	B	A	A	A	H	H	B	B	H	H	D	H	H	H	B	A	H	B	B	H	A	H	H	B	B	H	B	A	H	A	H	-	H	H	H	A	D	H	H	D
HS1687	HSSNP16615	D	B	A	H	H	D	B	B	B	D	A	A	H	H	B	B	H	H	D	H	H	H	B	A	H	B	B	H	A	H	H	B	B	H	B	A	H	A	H	-	H	H	H	A	D	H	H	D
HS1687	HSSNP16616	D	B	A	H	H	H	B	B	B	D	A	A	H	H	B	B	H	H	D	H	H	H	B	A	H	B	B	H	A	H	H	B	B	H	B	A	H	A	H	B	H	H	H	A	D	H	H	A
HS1688	HSSNP16617	H	B	A	B	H	H	B	B	B	D	A	A	D	H	H	B	H	D	-	H	H	H	H	A	H	B	B	H	A	B	H	B	B	B	B	A	H	A	B	B	H	H	H	A	A	H	H	A
HS1688	HSSNP16618	H	B	D	B	H	H	B	B	B	D	A	A	D	H	H	B	H	H	A	H	H	H	H	A	H	B	B	H	A	B	H	B	B	B	B	A	H	A	B	B	H	H	H	A	A	H	H	D
HS1688	HSSNP16619	D	B	A	B	H	H	B	B	B	D	A	D	H	D	H	B	H	H	D	H	H	H	H	A	H	B	B	H	A	B	H	B	B	B	B	A	H	A	B	B	H	H	H	A	A	H	H	A
HS1688	HSSNP16620	H	B	D	B	H	H	B	B	B	D	A	A	H	H	H	B	H	H	A	H	H	H	H	D	H	B	B	H	A	D	H	B	B	B	B	A	H	A	B	B	H	H	H	A	A	H	H	A
HS1688	HSSNP16621	D	B	A	B	H	H	B	B	B	D	A	D	H	H	H	B	D	H	A	H	H	H	H	D	H	B	B	H	A	B	H	B	B	B	B	A	H	A	B	B	H	H	H	A	A	H	H	A
HS1688	HSSNP16622	H	B	A	B	H	H	B	B	B	A	A	D	H	H	H	B	D	H	A	H	H	H	H	D	H	B	B	H	A	B	H	B	B	B	B	A	H	A	B	B	D	H	H	A	A	H	H	A
HS1688	HSSNP16623	D	B	A	B	H	H	B	B	B	D	A	D	H	H	H	B	H	H	A	H	H	H	H	D	H	B	B	H	A	B	H	B	B	B	B	A	H	A	B	B	H	H	H	A	A	H	H	A
HS1688	HSSNP16624	H	B	A	B	H	H	B	B	B	D	A	D	H	H	H	B	H	H	D	H	H	H	H	D	H	B	B	H	A	B	H	B	B	B	B	A	H	D	B	B	D	H	H	A	A	H	H	A
HS1688	HSSNP16625	H	B	A	B	H	H	B	B	B	D	A	D	H	H	H	B	H	H	A	H	H	H	H	D	H	-	B	H	A	B	H	B	B	B	B	A	H	D	B	B	H	H	H	A	A	H	H	A
HS1688	HSSNP16626	H	B	A	B	H	H	B	B	B	D	A	D	H	H	H	B	H	H	A	H	H	H	H	D	H	-	B	H	A	B	H	B	B	B	B	A	H	D	B	B	H	H	H	A	A	H	H	A
HS1688	HSSNP16627	H	B	A	B	H	H	B	B	B	D	A	D	H	H	H	B	H	H	A	H	H	H	H	D	H	-	B	H	A	D	H	B	B	B	B	A	H	D	B	B	H	H	H	A	A	H	H	A
HS1688	HSSNP16628	H	B	A	B	H	H	B	B	B	D	A	D	H	H	H	B	H	H	A	H	H	H	H	D	H	-	B	H	A	B	H	B	B	B	B	A	H	D	B	-	H	H	H	A	D	H	H	A
HS1688	HSSNP16629	H	B	D	B	H	H	B	B	B	D	A	A	H	H	H	B	H	H	A	H	H	H	H	D	H	B	B	H	A	B	H	B	B	B	B	D	H	D	B	-	H	D	H	A	D	H	H	D
HS1688	HSSNP16630	H	B	D	B	H	H	B	B	B	D	A	A	H	H	H	B	H	H	A	H	H	H	H	D	H	B	B	H	A	B	H	B	B	B	B	D	H	D	B	-	H	D	H	A	A	H	H	D
HS1689	HSSNP16631	H	B	D	H	H	H	B	B	B	A	A	A	H	H	H	B	H	H	A	A	B	H	H	D	H	B	H	H	A	D	H	B	B	H	B	A	H	A	H	B	H	H	H	A	A	B	H	A
HS1689	HSSNP16632	H	B	D	H	H	H	B	B	B	A	A	D	H	H	H	B	H	H	D	A	B	H	H	D	H	B	H	H	A	H	H	B	B	H	B	A	H	A	H	-	H	D	H	A	D	B	H	A
HS1689	HSSNP16633	H	B	A	H	H	H	B	B	B	A	D	D	H	H	H	B	H	H	D	A	B	H	H	D	H	B	H	H	A	H	H	B	B	H	B	A	H	A	H	-	H	D	H	A	A	B	H	A
HS1689	HSSNP16634	H	B	A	D	H	H	B	B	B	D	A	D	H	H	H	B	H	H	A	A	B	H	H	-	D	B	H	H	A	H	H	B	B	H	B	A	H	D	H	B	H	D	H	A	D	B	H	A
HS1689	HSSNP16635	H	B	D	H	H	H	B	B	B	D	A	A	H	H	H	B	D	H	A	A	B	H	H	D	H	B	H	H	A	D	H	B	B	H	B	A	D	A	H	B	H	H	H	A	D	B	H	A
HS1689	HSSNP16636	H	B	D	H	H	H	B	B	B	D	A	A	H	H	H	B	H	H	A	A	B	H	H	D	H	B	H	H	A	H	H	B	B	H	B	A	H	A	H	B	H	H	H	A	A	B	H	A
HS1689	HSSNP16637	H	B	-	H	H	H	B	B	B	A	A	A	H	D	H	B	H	H	A	A	B	H	H	D	H	B	D	H	A	H	H	B	B	H	B	A	H	A	H	B	H	H	H	A	A	B	H	A
HS1689	HSSNP16638	H	B	D	H	H	H	B	B	B	D	A	D	H	H	H	B	H	H	A	A	B	H	H	D	H	B	H	H	A	H	H	B	B	H	B	A	H	A	H	B	H	H	H	A	A	B	H	A
HS1689	HSSNP16639	H	B	D	H	H	H	B	B	B	D	A	D	H	H	H	B	H	H	A	A	B	H	H	D	H	B	H	H	A	H	H	B	B	H	B	A	H	A	H	B	H	H	H	A	A	B	H	A
HS1689	HSSNP16640	H	B	A	H	H	H	B	B	-	D	A	D	H	H	H	B	H	H	A	A	B	H	H	A	H	B	H	H	A	-	H	B	B	H	B	A	H	A	H	-	H	D	H	A	A	B	H	A
HS1689	HSSNP16641	H	B	A	H	H	H	B	B	B	A	A	D	H	H	H	B	H	H	D	A	B	H	H	A	H	B	H	H	A	H	H	B	B	H	B	A	H	A	H	B	H	H	H	A	D	B	H	A
HS1689	HSSNP16642	H	B	A	H	H	H	B	B	B	D	A	A	H	H	H	B	H	H	D	A	B	D	H	D	H	B	H	H	A	D	H	B	B	H	B	A	H	A	H	B	H	H	H	D	A	B	H	D
HS1689	HSSNP16643	H	B	D	H	H	H	B	B	B	-	D	D	H	H	H	B	H	H	D	A	B	H	H	A	H	B	H	H	A	D	H	B	B	H	B	A	H	A	H	B	D	H	H	D	D	B	H	A
HS1689	HSSNP16644	H	B	A	H	H	H	B	B	B	D	A	A	H	H	H	B	H	H	A	A	B	H	H	D	H	B	H	H	A	H	H	B	B	D	B	A	H	A	H	B	H	H	H	A	A	B	H	A
HS1689	HSSNP16645	H	B	A	H	H	H	B	B	B	D	A	A	H	H	H	B	H	H	A	A	B	H	H	D	H	B	H	H	A	H	H	B	B	H	B	A	H	A	H	B	H	H	H	A	A	B	H	A
HS1689	HSSNP16646	H	B	A	H	H	H	B	B	B	D	A	A	H	H	H	B	H	H	A	A	B	H	H	D	H	B	H	H	A	H	H	B	B	H	B	D	H	A	H	B	H	H	H	A	A	B	H	A
HS1690	HSSNP16647	B	B	D	H	H	H	B	B	B	A	A	D	B	H	H	B	H	H	A	B	H	H	H	A	H	B	H	D	D	H	H	B	B	H	B	D	B	A	H	B	H	D	H	A	A	H	H	A
HS1690	HSSNP16648	B	B	A	H	H	H	B	B	B	D	A	D	B	H	H	B	H	H	A	B	H	H	H	A	H	B	H	H	A	H	H	B	B	H	B	A	B	A	H	B	H	H	H	A	A	H	H	A
HS1690	HSSNP16649	B	B	A	H	H	H	B	B	B	A	A	A	B	H	H	B	H	H	A	B	H	H	H	A	H	B	H	H	A	H	H	B	B	H	B	A	B	A	H	B	H	H	H	A	A	H	H	A
HS1690	HSSNP16650	B	B	A	H	H	H	B	B	B	A	A	D	B	H	H	B	H	H	A	B	H	H	H	D	H	B	H	H	A	H	H	B	B	H	B	A	B	D	H	B	H	H	H	A	A	H	H	D
HS1690	HSSNP16651	B	B	A	H	H	H	B	B	B	D	A	D	B	H	H	B	H	H	A	B	H	H	H	A	H	B	H	H	A	H	H	B	B	H	B	A	B	A	H	B	H	H	H	A	A	H	H	A
HS1690	HSSNP16652	B	B	A	H	H	H	B	B	B	D	D	D	B	H	H	B	H	H	A	B	H	H	H	A	H	B	H	H	A	H	H	B	B	H	B	D	B	A	D	B	H	H	H	A	A	H	H	A
HS1690	HSSNP16653	B	B	D	H	H	H	B	B	B	D	A	D	B	H	H	B	H	H	A	B	H	H	H	A	H	B	H	H	A	H	H	B	B	H	B	D	B	A	H	B	D	H	H	A	A	H	H	A
HS1690	HSSNP16654	B	B	D	H	H	H	B	B	B	D	D	D	B	H	H	B	H	H	A	B	H	H	H	A	H	B	H	H	D	H	H	B	B	H	B	D	B	A	H	B	H	H	H	A	A	H	H	A
HS1690	HSSNP16655	B	B	D	H	H	H	B	B	B	-	A	D	B	H	H	B	H	H	A	B	H	H	H	A	H	B	H	H	D	H	H	B	B	H	B	A	B	A	H	B	H	H	H	A	A	H	H	A
HS1690	HSSNP16656	B	B	D	H	H	H	B	B	B	D	D	D	B	-	H	B	H	H	A	B	H	H	H	D	H	B	H	H	D	H	H	B	B	H	B	D	B	D	H	B	H	D	H	A	D	H	H	A
HS1691	HSSNP16657	B	B	D	H	H	H	B	B	B	D	A	A	B	H	H	B	H	H	A	H	H	H	H	A	H	B	H	H	A	H	H	B	B	H	B	A	H	A	H	B	H	D	H	A	A	H	H	A
HS1691	HSSNP16658	B	B	D	H	H	H	B	B	B	D	A	A	B	H	H	B	H	H	A	H	H	H	H	A	H	B	H	H	A	H	H	B	B	H	B	A	H	A	H	B	H	D	H	A	A	H	H	A
HS1691	HSSNP16659	B	B	A	H	H	H	B	B	B	-	A	A	B	H	H	B	H	H	A	H	H	H	H	A	H	B	H	H	A	H	H	B	B	H	B	D	H	A	H	B	H	H	H	A	A	H	H	A
HS1691	HSSNP16660	B	B	A	H	H	H	B	B	B	-	A	D	B	H	H	B	H	H	D	H	H	H	H	D	H	B	H	H	D	H	H	B	B	H	B	D	H	A	H	B	H	H	H	D	A	H	H	D
HS1691	HSSNP16661	B	B	D	H	H	H	B	B	B	D	A	A	B	H	H	B	H	H	A	H	H	H	-	D	H	B	H	H	D	H	H	B	B	H	B	D	H	D	H	B	H	D	D	D	D	H	H	D
HS1691	HSSNP16662	B	B	A	H	H	H	B	B	B	D	A	D	B	H	H	B	H	H	A	H	H	H	H	A	H	B	H	H	A	H	H	B	B	H	B	D	H	A	H	B	H	D	H	D	D	H	H	D
HS1691	HSSNP16663	B	B	D	H	H	H	B	B	B	D	A	D	B	H	H	B	H	H	D	H	H	H	H	D	H	B	H	H	A	H	H	B	B	H	B	A	H	D	H	B	H	H	H	D	D	H	H	A
HS1691	HSSNP16664	B	B	D	H	H	H	B	B	B	D	A	A	B	H	H	B	H	H	A	H	H	H	H	A	H	B	H	H	A	H	H	B	B	H	B	A	H	A	H	B	H	H	H	A	A	H	H	A
HS1691	HSSNP16665	B	B	D	H	H	H	B	B	B	D	A	A	B	H	H	B	H	H	A	H	H	H	H	A	H	B	H	H	A	H	H	B	B	H	B	A	H	A	H	-	H	H	H	A	A	H	H	A
HS1691	HSSNP16666	B	B	D	H	H	H	B	B	B	D	A	A	B	H	H	B	H	H	A	H	H	H	H	D	H	B	H	H	A	H	H	B	B	H	B	A	H	A	H	-	H	H	H	A	A	H	H	A
HS1692	HSSNP16667	H	B	D	H	B	H	B	B	B	D	A	A	H	H	H	B	H	H	A	H	H	H	H	-	H	B	H	B	A	H	H	B	B	H	B	A	B	A	H	B	H	-	H	A	D	H	H	D
HS1692	HSSNP16668	H	B	D	H	B	H	B	B	B	D	A	A	H	H	H	B	H	H	D	H	H	H	H	D	H	B	H	B	A	H	H	B	B	H	B	A	B	A	H	B	H	H	H	A	A	D	H	A
HS1692	HSSNP16669	H	B	A	H	B	H	B	B	B	D	A	D	H	H	H	B	D	H	A	H	H	H	H	D	H	B	H	B	A	H	H	B	B	H	B	A	B	A	H	B	H	H	H	A	A	D	H	A
HS1692	HSSNP16670	H	B	A	H	B	H	B	B	B	D	A	A	H	H	H	B	D	H	A	H	H	H	H	A	H	B	H	B	A	H	H	B	B	H	B	A	B	A	H	B	H	H	H	A	A	H	H	D
HS1692	HSSNP16671	H	B	D	H	B	H	B	B	B	A	A	D	H	H	H	B	D	H	A	H	H	H	H	A	H	B	H	B	A	H	H	B	B	H	B	A	B	A	H	-	H	H	H	A	A	H	H	A
HS1692	HSSNP16672	H	B	A	H	B	H	B	B	B	A	A	D	H	H	H	B	D	H	A	H	H	H	H	A	H	B	H	B	D	H	H	B	B	H	B	A	B	A	H	-	H	H	H	A	A	H	H	A
HS1692	HSSNP16673	H	B	A	H	B	H	B	B	-	-	A	D	H	H	H	B	H	H	A	H	H	H	H	D	H	B	H	B	A	H	H	B	B	H	B	A	B	A	H	B	H	H	H	A	A	H	H	A
HS1692	HSSNP16674	H	B	A	H	B	H	B	B	B	D	A	D	H	H	H	B	H	H	D	H	H	H	H	A	H	B	H	B	A	H	H	B	B	H	B	A	B	A	H	B	H	H	H	A	D	H	H	A
HS1692	HSSNP16675	H	B	A	H	B	H	B	B	B	D	A	D	H	H	H	B	H	H	D	H	H	H	H	A	H	B	H	B	A	H	H	B	B	H	B	A	B	A	H	B	H	H	H	A	D	H	H	A
HS1692	HSSNP16676	D	B	A	H	B	H	B	B	B	D	A	D	H	H	H	B	H	H	A	H	H	H	H	D	H	B	H	B	A	H	H	B	B	H	B	A	B	A	H	-	H	H	H	A	A	H	H	A
HS1692	HSSNP16677	H	B	A	H	B	H	B	B	B	D	A	A	-	H	H	B	H	H	A	H	H	H	H	D	H	B	H	B	A	D	H	B	B	H	B	A	B	A	H	B	H	H	H	A	D	H	H	A
HS1692	HSSNP16678	H	B	A	H	B	D	B	B	B	D	D	A	H	H	H	B	H	H	A	H	H	H	H	A	H	B	H	B	A	-	H	B	B	H	B	A	B	A	H	B	H	H	H	D	A	H	H	A
HS1692	HSSNP16679	D	B	A	H	B	H	B	B	B	D	D	D	H	H	H	B	H	H	A	H	D	H	H	D	H	B	H	B	D	D	H	B	B	D	B	D	B	A	H	B	H	H	H	A	D	H	H	A
HS1692	HSSNP16680	H	B	-	H	B	H	B	B	B	D	A	D	H	H	H	B	H	H	A	H	H	H	H	A	H	B	H	B	A	D	H	B	B	H	B	D	B	A	H	B	H	H	H	A	D	H	H	A
HS1692	HSSNP16681	H	B	D	H	B	H	B	B	B	D	A	D	H	H	H	B	D	H	A	H	H	H	H	D	H	B	H	B	A	D	H	B	B	D	B	D	B	D	H	B	H	-	H	A	A	H	H	A
HS1692	HSSNP16682	H	B	D	H	B	H	B	B	-	D	A	A	H	H	H	B	H	H	A	H	H	H	H	D	H	B	H	B	A	H	H	B	B	D	B	D	B	A	H	B	D	H	H	A	A	H	H	A
HS1693	HSSNP16683	H	B	D	H	B	H	B	B	-	D	D	A	H	H	H	B	H	H	D	B	H	H	B	A	H	B	H	H	A	H	H	B	B	H	B	A	B	D	H	B	H	B	H	A	A	H	H	D
HS1693	HSSNP16684	H	B	D	H	B	H	B	B	-	A	D	A	H	H	H	B	H	H	D	B	H	H	B	A	H	B	H	H	A	H	H	B	B	H	B	A	B	D	H	B	H	B	H	A	A	H	H	D
HS1693	HSSNP16685	H	B	A	H	B	H	B	B	-	D	A	D	D	D	H	B	H	H	A	B	H	H	B	A	H	B	H	H	A	H	H	B	B	H	B	A	B	A	H	B	D	B	H	A	A	H	H	A
HS1693	HSSNP16686	H	B	A	H	B	H	B	B	B	D	A	D	H	H	H	B	H	H	A	B	H	H	B	A	H	B	H	H	A	H	H	B	B	H	B	A	B	A	H	B	H	B	H	A	A	H	H	A
HS1693	HSSNP16687	D	B	A	H	B	H	B	B	B	A	A	D	H	H	H	B	H	H	A	B	H	H	B	A	H	B	H	H	A	H	H	B	B	H	B	A	B	A	D	B	H	B	H	A	A	H	H	A
HS1693	HSSNP16688	D	B	A	H	B	H	B	B	-	A	A	D	H	H	H	B	H	H	D	B	H	H	B	D	H	B	H	H	A	H	H	B	B	H	B	A	B	D	H	B	H	B	H	A	A	H	H	A
HS1693	HSSNP16689	H	B	A	H	B	H	B	B	B	D	D	D	H	H	H	B	H	H	D	B	H	H	B	D	H	B	H	H	A	H	H	B	B	H	B	D	B	D	H	B	H	B	H	A	A	H	H	D
HS1693	HSSNP16690	H	B	A	H	B	H	B	B	B	D	D	D	H	H	H	B	H	H	D	B	H	H	B	D	H	B	H	H	A	H	H	B	B	H	B	A	B	D	H	B	H	B	H	A	A	H	H	D
HS1693	HSSNP16691	H	B	A	H	B	H	B	B	B	A	D	D	H	H	H	B	H	H	A	B	H	H	B	A	H	B	H	H	A	H	H	B	B	H	B	A	B	A	H	B	H	B	H	A	A	H	H	A
HS1693	HSSNP16692	H	B	A	H	B	H	B	B	B	A	D	A	H	H	H	B	H	H	A	B	H	H	B	A	H	B	H	H	A	H	H	B	B	H	B	A	B	A	H	B	H	B	H	A	A	H	H	A
HS1693	HSSNP16693	D	B	A	H	B	H	B	B	B	A	A	D	H	D	H	B	H	H	A	B	H	H	B	D	H	B	H	H	A	H	H	B	B	D	B	A	B	A	H	B	H	B	H	A	A	D	H	A
HS1693	HSSNP16694	H	B	D	H	B	H	B	B	B	A	A	D	H	H	H	B	H	H	A	B	H	H	B	D	H	B	H	D	A	H	H	B	B	H	B	A	B	A	H	B	H	B	D	A	A	H	H	A
HS1693	HSSNP16695	H	B	A	H	B	H	B	B	B	A	A	D	H	H	H	B	H	H	A	B	H	H	B	D	H	B	H	H	A	D	H	B	B	H	B	A	B	A	H	B	H	B	H	A	A	H	H	A
HS1694	HSSNP16696	H	B	A	H	B	H	B	B	B	D	A	A	H	H	H	B	H	H	A	H	H	H	B	A	H	-	H	H	A	H	H	B	B	H	B	A	H	A	H	B	H	H	B	A	A	H	B	A
HS1694	HSSNP16697	H	B	A	H	B	H	B	B	B	D	D	A	H	H	H	B	H	H	A	H	H	H	B	D	H	B	H	H	A	H	H	B	B	H	B	A	H	A	H	B	H	H	B	A	A	H	B	A
HS1694	HSSNP16698	H	B	A	H	B	H	B	B	B	D	A	D	H	H	H	B	H	H	A	H	H	H	B	D	H	B	H	H	A	D	H	B	B	H	B	D	H	D	H	-	H	H	B	A	D	H	B	A
HS1694	HSSNP16699	H	B	D	H	B	H	B	B	B	A	A	D	H	H	H	B	H	H	D	H	H	H	B	D	H	B	H	H	D	D	H	B	B	H	B	D	H	A	H	-	H	H	B	A	A	H	B	D
HS1694	HSSNP16700	H	B	D	H	B	H	B	B	B	A	A	D	H	H	H	B	H	H	D	H	H	H	B	D	H	B	H	H	D	D	H	B	B	H	B	D	H	A	H	-	H	H	B	A	A	H	B	D
HS1694	HSSNP16701	H	B	D	H	B	H	B	B	B	D	A	D	H	H	H	B	H	H	A	H	H	H	B	A	H	B	H	H	A	H	H	B	B	H	B	A	H	A	H	B	H	H	B	A	A	H	B	A
HS1694	HSSNP16702	H	B	D	H	B	H	B	B	B	D	D	A	H	H	H	B	H	H	D	H	H	H	B	D	H	B	H	H	A	H	H	B	B	H	B	D	D	D	H	B	H	H	B	D	A	H	B	D
HS1694	HSSNP16703	H	B	D	H	B	H	B	B	B	D	A	D	H	H	H	B	H	H	D	H	H	H	B	D	H	B	H	H	A	H	H	B	B	H	B	D	D	D	H	-	H	H	B	D	D	H	B	A
HS1694	HSSNP16704	H	B	-	H	B	H	B	B	B	D	A	A	H	H	H	B	D	H	A	H	H	H	B	A	H	B	H	H	A	H	H	B	B	H	B	D	H	D	H	B	H	H	B	A	D	H	B	A
HS1694	HSSNP16705	H	B	D	H	B	H	B	B	B	D	A	A	H	H	H	B	H	H	A	H	H	H	B	A	H	B	H	H	A	H	H	B	B	H	B	A	H	A	H	B	H	D	B	A	A	H	B	A
HS1694	HSSNP16706	H	B	A	H	B	H	B	B	B	D	A	A	H	H	H	B	H	H	A	H	H	H	B	A	H	B	H	H	A	H	H	B	B	H	B	A	H	A	H	B	H	D	B	A	A	H	B	A
HS1694	HSSNP16707	H	B	A	H	B	H	B	B	B	D	A	A	H	H	H	B	H	H	A	H	H	H	B	A	H	B	H	H	A	H	H	B	B	H	B	A	H	A	H	B	H	H	B	A	A	H	B	A
HS1694	HSSNP16708	H	B	A	H	B	H	B	B	B	D	A	A	H	H	H	B	H	H	A	H	H	H	B	A	H	B	H	H	A	H	H	B	B	H	B	A	H	A	H	B	H	H	B	A	A	H	B	A
HS1694	HSSNP16709	H	B	A	H	B	H	B	B	B	A	A	A	H	H	H	B	H	H	A	H	H	H	B	A	H	B	D	H	A	H	H	B	B	H	B	A	H	A	H	B	H	H	B	A	A	H	B	A
HS1695	HSSNP16710	D	B	A	H	H	H	B	B	B	D	D	A	H	H	H	B	H	D	A	H	H	H	H	A	H	B	H	H	A	H	H	B	B	H	B	H	H	A	H	B	H	H	H	A	A	H	H	H
HS1695	HSSNP16711	H	B	A	H	H	H	B	B	B	D	A	A	H	H	-	B	H	H	A	H	H	H	H	D	H	B	H	H	A	H	H	B	B	H	B	H	H	A	H	B	H	H	H	A	A	H	H	H
HS1695	HSSNP16712	H	B	A	H	H	H	B	B	B	A	A	A	H	H	H	B	H	H	D	H	H	H	H	A	H	B	H	H	A	H	H	B	B	H	B	H	H	A	H	B	H	H	H	A	A	H	H	H
HS1695	HSSNP16713	H	B	A	H	H	H	B	B	B	A	A	A	H	H	H	B	H	H	A	H	H	H	H	A	H	B	H	H	A	H	H	B	B	H	B	H	H	A	H	B	H	H	H	A	A	H	H	H
HS1695	HSSNP16714	H	B	A	H	H	H	B	B	B	D	A	D	H	H	H	B	H	H	A	H	H	H	H	A	H	B	H	H	A	H	H	B	B	H	B	H	H	A	H	B	H	H	H	A	A	H	H	H
HS1695	HSSNP16715	H	B	A	H	H	H	B	B	B	A	A	A	H	H	H	B	H	H	A	H	H	H	H	A	H	B	H	H	A	H	H	B	B	H	B	H	H	A	H	B	H	H	H	A	A	H	H	H
HS1695	HSSNP16716	H	B	D	H	H	H	B	B	B	D	A	D	H	H	H	B	H	H	A	H	H	H	H	D	H	B	H	H	A	H	H	B	B	H	B	H	H	A	H	-	H	H	H	A	D	H	H	H
HS1695	HSSNP16717	H	B	D	H	H	H	B	B	B	D	D	D	H	H	H	B	H	H	A	H	H	H	H	A	H	B	H	H	A	-	H	B	B	H	B	H	H	A	H	B	H	H	H	A	D	H	H	H
HS1695	HSSNP16718	H	B	A	H	H	H	B	B	B	A	A	D	H	H	H	B	H	H	A	H	H	H	H	A	H	B	H	H	A	H	H	B	B	H	B	H	H	A	H	B	H	H	H	A	A	H	H	H
HS1695	HSSNP16719	H	B	A	H	H	H	B	B	B	D	A	D	H	H	H	B	H	H	A	H	H	H	H	A	H	B	H	H	A	H	H	B	B	H	B	H	H	A	H	B	H	H	H	A	D	H	H	H
HS1695	HSSNP16720	H	B	A	H	H	H	B	B	B	A	D	D	H	H	H	B	H	H	A	H	H	H	H	A	H	B	H	H	A	H	H	B	B	H	B	H	H	A	H	B	H	H	H	A	A	H	H	D
HS1695	HSSNP16721	H	B	A	H	H	H	B	B	B	A	A	A	H	H	H	B	D	H	A	H	H	H	H	A	H	B	D	H	A	H	H	B	B	H	B	H	H	A	H	B	H	H	H	A	A	H	H	H
HS1695	HSSNP16722	H	B	A	H	H	H	B	B	B	D	A	A	H	H	H	B	H	D	A	H	H	H	H	D	H	-	H	H	A	H	D	B	B	H	B	H	H	A	H	B	H	H	H	A	A	H	H	D
HS1695	HSSNP16723	H	B	A	H	H	H	B	B	B	A	A	A	H	H	H	C	H	H	A	H	H	H	H	A	H	C	H	H	A	H	H	C	B	H	B	H	H	A	H	-	H	C	H	A	A	H	H	H
HS1695	HSSNP16724	H	B	A	H	H	H	B	B	B	D	D	D	H	H	H	B	H	H	A	H	H	H	H	A	H	B	H	H	A	H	H	B	B	H	B	H	H	A	H	B	H	H	H	A	A	H	H	H
HS1695	HSSNP16725	H	B	A	H	H	H	B	B	B	A	A	A	H	H	H	C	H	H	A	H	H	H	H	A	C	C	H	H	A	H	H	B	B	H	C	H	H	A	H	B	H	H	H	A	A	H	H	H
HS1695	HSSNP16726	H	B	A	H	H	H	B	B	B	D	D	A	H	H	H	B	H	H	D	H	H	H	H	D	H	-	H	H	A	H	H	B	B	H	B	H	H	A	H	B	H	H	H	A	A	H	H	H
HS1695	HSSNP16727	-	B	A	H	H	H	B	B	B	D	A	D	H	H	H	B	D	H	D	H	H	H	H	A	H	B	H	H	A	H	H	B	B	H	B	H	H	A	H	B	H	H	H	A	A	H	H	H
HS1695	HSSNP16728	H	B	A	H	H	H	B	B	C	A	A	A	H	H	H	B	C	H	A	H	H	H	H	A	H	C	H	C	A	H	H	C	B	-	B	H	H	A	H	C	H	H	H	A	A	H	H	H
HS1695	HSSNP16729	H	B	A	H	H	H	B	C	C	A	A	A	H	H	H	B	H	H	A	H	H	H	H	A	H	C	H	H	A	-	H	C	B	H	C	H	H	A	H	C	H	H	H	A	A	H	H	H
HS1695	HSSNP16730	H	B	A	H	H	H	B	B	B	A	A	A	H	H	H	B	H	H	A	H	H	H	H	A	H	B	H	H	A	H	H	B	B	H	B	H	H	A	H	B	H	H	H	A	A	H	H	H
HS1695	HSSNP16731	H	B	A	H	H	H	B	B	B	A	A	A	H	H	H	B	H	H	A	H	H	H	H	A	H	B	H	H	A	H	H	B	B	H	B	H	H	A	H	B	D	H	H	A	A	H	H	H
HS1695	HSSNP16732	H	B	A	H	H	H	B	B	B	A	A	D	H	H	H	B	H	H	D	H	H	H	H	D	H	B	H	H	A	H	H	B	B	H	B	H	H	A	H	B	H	H	H	A	A	H	H	H
HS1695	HSSNP16733	H	B	A	H	H	H	B	B	B	A	A	A	H	H	H	B	H	H	A	H	H	H	H	D	H	B	H	H	A	H	H	B	B	H	B	H	H	A	H	B	H	D	H	A	A	H	H	H
HS1695	HSSNP16734	H	B	A	H	H	H	B	B	C	A	A	A	H	H	H	B	H	H	A	H	H	H	H	A	H	C	H	H	A	H	H	C	B	H	B	H	H	A	H	C	H	H	H	A	A	H	H	H
HS1696	HSSNP16735	H	B	A	H	H	H	C	B	C	A	A	A	H	H	H	B	H	B	A	A	H	H	H	A	H	B	H	H	A	H	A	B	B	H	C	A	H	A	H	C	H	H	H	A	A	H	H	H
HS1696	HSSNP16736	H	B	A	H	H	H	B	B	B	D	D	D	H	H	H	B	H	B	A	A	H	H	H	D	H	B	H	H	A	H	A	B	B	H	B	A	H	A	H	B	H	H	H	A	-	H	H	H
HS1696	HSSNP16737	D	B	A	H	H	H	B	B	B	D	A	D	H	H	H	B	H	B	A	A	H	H	H	D	H	B	H	H	A	H	D	B	B	H	B	A	H	A	H	-	H	H	H	A	D	H	H	H
HS1696	HSSNP16738	H	B	A	H	H	H	B	B	B	D	A	D	H	H	H	B	H	B	A	A	D	H	H	D	H	B	H	H	A	H	A	B	B	H	B	A	H	A	H	B	H	H	H	A	A	H	H	H
HS1696	HSSNP16739	H	B	A	H	H	H	B	B	B	A	A	A	H	H	H	B	H	B	A	A	H	H	H	D	H	B	H	H	A	H	A	B	B	H	B	A	H	A	H	B	H	H	H	A	A	H	H	H
HS1696	HSSNP16740	D	B	A	H	H	H	B	B	B	D	A	A	H	H	H	B	D	B	A	A	H	H	H	A	H	B	H	H	A	H	A	B	B	H	B	A	H	A	H	B	H	D	H	A	A	H	H	H
HS1696	HSSNP16741	H	B	A	H	H	H	B	B	B	D	A	A	H	H	H	B	H	B	A	A	H	H	H	A	H	B	H	H	A	H	A	B	B	H	B	A	H	A	H	B	H	H	H	D	A	H	H	H
HS1696	HSSNP16742	H	B	D	H	H	H	B	B	B	D	A	D	H	H	H	B	H	B	A	A	H	H	H	D	H	B	H	H	A	H	D	B	B	H	B	A	H	A	H	B	H	H	H	A	A	H	H	H
HS1696	HSSNP16743	H	B	A	H	H	H	B	B	B	D	A	A	H	H	H	B	H	B	A	A	H	H	H	D	H	B	H	H	A	H	A	B	B	H	B	A	H	A	H	B	H	H	H	A	A	H	H	H
HS1697	HSSNP16744	H	B	D	H	H	H	B	H	B	A	D	A	H	H	B	B	H	H	A	H	H	H	H	D	H	D	D	H	A	H	D	B	B	H	B	H	H	A	H	B	H	D	H	A	A	H	H	H
HS1697	HSSNP16745	D	B	A	H	H	H	B	H	B	A	A	A	H	H	B	B	H	H	A	H	H	H	H	A	H	H	H	H	A	H	A	B	B	H	B	H	H	A	H	B	H	H	H	A	A	H	H	H
HS1697	HSSNP16746	H	B	A	H	H	H	B	H	B	D	A	A	H	H	B	B	H	H	A	H	H	H	H	A	H	H	H	H	A	H	A	B	B	H	B	H	H	A	H	B	H	H	H	A	A	H	H	H
HS1697	HSSNP16747	H	B	A	H	H	H	B	H	B	D	A	A	H	H	B	B	H	H	D	H	H	H	H	D	H	H	H	H	A	H	A	B	B	D	B	H	H	A	H	B	H	H	H	A	A	H	H	H
HS1698	HSSNP16748	D	B	A	H	H	H	B	H	B	A	A	A	H	A	H	B	H	H	A	A	B	A	H	A	H	H	H	H	D	H	D	B	B	H	B	H	A	A	H	B	H	-	H	A	A	H	H	H
HS1698	HSSNP16749	H	B	A	H	H	H	B	H	B	D	D	A	H	A	H	B	H	H	A	A	B	A	H	D	H	H	H	H	A	H	A	B	B	H	B	H	A	A	H	B	H	H	H	A	A	H	H	D
HS1698	HSSNP16750	H	B	A	H	H	H	B	H	B	A	D	A	H	A	H	B	H	H	A	A	B	A	H	A	H	H	H	H	A	H	A	B	B	H	B	H	A	A	H	B	H	H	H	A	A	H	H	H
HS1698	HSSNP16751	H	B	A	H	H	H	B	H	B	D	A	A	H	A	H	B	H	H	A	A	B	A	H	D	H	H	D	H	A	D	A	B	B	H	B	H	A	A	H	B	H	H	H	A	A	H	H	H
HS1698	HSSNP16752	H	B	A	H	H	H	B	-	B	D	D	A	H	A	H	B	H	H	D	A	B	A	H	A	H	H	H	D	A	H	A	B	B	H	B	H	A	A	H	B	H	H	H	A	A	H	H	H
HS1699	HSSNP16753	H	B	A	H	H	H	B	H	B	A	A	A	H	H	H	B	H	H	A	H	H	H	H	A	H	H	H	H	A	H	A	B	-	H	C	H	H	A	H	C	H	H	H	H	A	A	H	H
HS1699	HSSNP16754	H	B	A	H	H	H	B	H	B	A	A	D	H	H	H	B	H	H	A	H	H	H	H	A	H	H	H	H	A	H	A	B	B	H	B	H	H	A	H	-	H	H	H	H	A	A	H	H
HS1699	HSSNP16755	D	B	A	H	H	H	B	H	B	D	A	A	H	H	H	B	H	H	D	H	H	H	H	A	H	H	H	H	A	D	A	B	B	H	B	H	H	A	H	B	H	H	H	H	A	A	H	H
HS1699	HSSNP16756	D	B	A	H	H	H	B	H	B	A	A	A	H	H	-	B	H	H	D	H	H	H	H	A	H	H	H	H	A	H	A	B	B	H	B	H	H	A	H	B	H	H	H	H	A	A	H	H
HS1699	HSSNP16757	H	B	D	H	H	H	B	H	B	D	A	D	H	H	H	B	H	H	A	H	H	H	H	A	H	H	H	H	D	H	A	B	B	H	B	D	H	A	H	-	H	D	H	H	A	A	H	H
HS1699	HSSNP16758	H	B	A	H	H	H	B	H	B	D	A	D	H	H	H	B	H	H	A	H	H	H	H	A	H	H	H	H	-	H	A	B	B	H	B	H	H	A	H	B	H	H	H	H	A	A	H	H
HS1699	HSSNP16759	H	B	A	H	H	H	B	H	B	A	D	D	H	H	H	B	H	H	A	H	H	H	H	A	H	H	H	H	A	D	A	B	B	H	B	H	H	A	H	B	H	H	H	H	A	A	H	H
HS1699	HSSNP16760	H	B	D	H	H	H	B	H	B	D	A	D	H	H	H	B	H	H	D	H	H	H	H	D	D	H	H	H	A	H	A	B	B	H	B	H	H	A	H	B	H	-	H	D	D	A	H	H
HS1699	HSSNP16761	H	B	A	H	H	D	B	H	B	-	A	A	H	H	H	B	H	H	A	H	H	H	H	A	H	H	H	H	A	H	A	B	B	H	B	H	H	A	H	B	H	H	H	H	A	A	H	H
HS1699	HSSNP16762	H	B	A	H	H	H	B	H	B	D	A	A	H	H	H	B	H	H	A	H	H	H	H	D	H	H	H	H	A	D	A	B	B	H	B	H	H	A	H	B	H	D	H	H	A	A	H	H
HS1699	HSSNP16763	H	B	D	H	H	D	B	H	B	A	A	D	H	H	H	B	H	H	A	H	H	H	H	A	H	D	H	D	A	D	A	B	B	H	B	H	H	A	H	B	H	H	H	H	A	A	H	H
HS1699	HSSNP16764	H	B	A	H	H	H	B	H	B	-	A	A	H	H	H	B	H	H	A	H	H	H	H	A	H	H	H	H	A	H	A	B	B	H	B	H	H	A	H	B	H	H	H	H	D	A	H	H
HS1699	HSSNP16765	D	B	D	H	H	H	B	D	B	D	A	A	H	H	H	B	H	H	D	H	H	H	H	D	H	H	H	H	A	H	A	B	B	H	B	H	H	A	H	B	H	H	H	H	A	A	H	H
HS1699	HSSNP16766	H	B	A	H	H	H	B	H	B	D	A	A	H	H	H	B	H	H	D	H	H	H	H	D	D	H	H	H	A	H	A	B	B	H	B	H	H	A	H	B	H	H	H	H	A	A	H	H
HS1699	HSSNP16767	H	B	D	H	H	H	B	H	B	D	D	D	H	H	H	B	D	H	A	H	H	H	H	D	H	H	H	H	A	D	A	B	B	H	B	H	H	A	H	B	H	H	H	H	D	A	H	H
HS1700	HSSNP16768	H	B	-	H	H	H	B	H	B	D	A	D	H	H	H	B	H	H	A	H	H	H	H	D	H	D	H	H	H	H	H	B	B	H	B	H	H	A	H	B	H	H	H	H	A	A	H	H
HS1700	HSSNP16769	H	B	A	H	H	H	B	H	B	D	A	A	H	H	H	B	H	H	A	H	H	H	H	A	H	H	H	H	H	H	H	B	B	H	B	H	H	A	H	B	H	H	H	H	A	A	H	H
HS1700	HSSNP16770	H	B	A	H	H	H	B	H	B	D	A	A	H	H	H	B	H	H	A	H	H	H	H	A	H	H	H	H	H	H	H	B	B	H	B	H	H	A	H	B	H	-	H	H	A	A	H	H
HS1700	HSSNP16771	H	B	A	H	H	H	B	H	B	D	A	D	H	H	H	B	H	H	A	H	H	H	H	D	H	H	H	H	H	-	H	B	B	H	B	H	H	A	H	B	H	H	H	H	A	A	H	H
HS1701	HSSNP16772	H	B	A	H	B	H	B	H	B	D	A	A	H	H	H	B	H	H	D	H	H	B	B	A	H	D	H	D	H	H	H	B	B	H	B	B	H	A	B	B	H	H	B	B	A	A	H	H
HS1701	HSSNP16773	H	B	A	H	B	H	B	H	B	D	A	A	H	H	H	B	H	H	A	H	H	B	B	A	H	H	H	H	H	H	H	B	B	H	B	B	H	A	B	B	H	H	B	B	A	A	H	H
HS1701	HSSNP16774	H	B	A	H	B	H	B	H	B	D	A	A	H	H	H	B	H	H	A	H	H	B	B	D	H	H	H	H	H	H	H	B	B	H	B	B	H	A	B	B	H	H	B	B	A	D	H	D
HS1701	HSSNP16775	H	B	A	H	B	H	B	H	B	D	A	A	H	H	H	B	H	H	A	H	H	B	B	D	H	H	H	H	H	H	H	B	B	H	B	B	H	A	B	B	H	H	B	B	A	D	H	H
HS1701	HSSNP16776	H	B	A	H	B	H	B	H	B	D	A	A	H	H	H	B	H	H	A	H	H	B	B	A	H	H	H	H	H	H	H	B	B	H	B	B	H	A	B	B	H	H	B	B	A	A	H	H
HS1701	HSSNP16777	H	B	D	H	B	H	B	H	B	D	A	A	H	H	H	B	H	H	A	H	H	B	B	A	H	H	H	H	H	D	H	B	B	H	B	B	H	A	B	B	H	H	B	B	A	A	H	H
HS1701	HSSNP16778	H	B	A	H	B	H	B	H	B	A	A	A	H	H	H	B	H	H	A	H	H	B	B	D	H	H	H	H	H	H	H	B	B	H	B	B	H	A	B	B	H	H	B	B	A	A	H	H
HS1701	HSSNP16779	H	B	D	D	B	H	B	H	B	D	A	D	H	H	H	B	H	H	D	H	H	B	B	D	H	H	H	H	H	H	H	B	B	H	B	B	H	D	B	B	-	D	B	B	A	A	H	H
HS1701	HSSNP16780	H	B	D	H	B	H	B	H	B	A	A	A	H	H	H	B	H	H	D	H	H	B	B	A	H	H	H	H	H	H	D	B	B	H	B	B	H	A	B	-	H	D	B	B	A	D	H	H
HS1701	HSSNP16781	H	B	A	H	B	H	B	H	B	D	A	D	H	H	H	B	H	H	A	H	H	B	B	D	H	H	H	H	H	D	H	B	B	-	B	B	H	A	B	B	H	H	B	B	A	A	H	H
HS1701	HSSNP16782	H	B	A	H	B	H	B	H	B	D	A	A	H	H	H	B	H	H	A	H	H	B	B	D	H	H	H	H	H	H	H	B	B	D	B	B	H	A	B	B	H	H	B	B	A	D	H	H
HS1701	HSSNP16783	H	B	A	H	B	H	B	H	B	A	A	D	H	H	H	B	H	H	A	H	H	B	B	D	H	H	H	H	H	-	H	B	B	D	B	B	H	A	B	B	H	H	B	B	A	D	H	H
HS1702	HSSNP16784	H	B	A	H	B	B	B	B	B	D	A	A	H	H	H	B	H	A	A	H	H	B	B	D	B	H	H	H	A	H	D	B	B	H	B	B	H	A	H	B	H	D	H	H	A	A	H	H
HS1702	HSSNP16785	H	B	A	H	B	B	B	B	B	A	A	A	H	H	H	B	H	A	A	H	H	B	B	D	B	D	D	H	A	H	D	B	B	D	B	B	H	A	H	B	H	H	H	H	A	D	H	H
HS1702	HSSNP16786	H	B	D	H	B	B	B	B	B	D	A	A	H	H	H	B	H	A	A	H	H	B	B	D	B	H	H	H	A	H	A	-	B	H	B	B	H	A	H	-	H	H	H	H	A	A	H	H
HS1702	HSSNP16787	H	B	A	H	B	B	B	B	B	A	A	A	H	H	H	B	H	A	A	H	H	B	B	A	B	H	H	H	A	H	A	B	B	H	B	B	H	D	H	-	H	H	H	H	A	A	H	H
HS1702	HSSNP16788	H	B	D	H	B	B	B	B	B	D	A	D	H	H	H	B	H	A	D	H	H	B	B	A	B	H	H	H	A	H	A	B	B	H	B	B	H	A	H	B	D	H	H	H	A	A	H	H
HS1702	HSSNP16789	H	B	A	H	B	B	B	B	B	A	A	A	H	H	H	B	H	A	D	H	H	B	B	A	B	H	H	H	A	H	A	B	B	H	B	B	H	A	H	B	H	H	H	H	A	A	H	H
HS1702	HSSNP16790	D	B	D	H	B	B	B	B	B	A	A	A	H	H	H	B	H	A	A	H	D	B	B	A	B	H	H	H	A	H	A	B	B	H	B	B	H	A	H	B	H	H	H	H	A	A	H	H
HS1702	HSSNP16791	H	B	A	H	B	B	B	B	B	D	A	D	H	H	H	B	H	A	D	H	H	B	B	A	B	H	H	H	A	H	A	B	B	H	B	B	H	A	H	B	H	H	H	H	A	A	H	H
HS1702	HSSNP16792	H	B	D	H	B	B	B	B	B	A	D	D	H	H	H	B	H	A	A	H	H	B	B	A	B	H	H	H	A	H	A	B	B	H	B	B	D	A	H	-	H	H	H	H	A	A	H	H
HS1702	HSSNP16793	D	B	A	H	B	B	B	B	B	D	A	D	H	H	H	B	H	A	A	H	H	B	B	D	B	H	H	H	A	H	A	B	B	H	B	B	H	A	H	B	H	H	H	H	D	A	H	H
HS1702	HSSNP16794	H	B	A	H	B	B	B	B	B	D	A	A	H	H	H	B	H	A	D	H	H	B	B	A	B	-	H	H	A	H	A	B	B	H	B	B	H	A	H	B	H	H	H	H	A	A	H	H
HS1702	HSSNP16795	H	B	A	H	B	B	B	B	B	-	A	A	H	H	H	B	H	A	A	H	H	B	B	D	B	H	H	H	A	H	A	B	B	H	B	B	H	A	H	-	H	H	H	H	A	D	H	H
HS1703	HSSNP16796	H	B	A	H	H	H	B	H	B	D	D	A	H	H	B	B	H	B	A	B	H	H	H	A	H	H	H	H	D	H	A	-	B	H	B	H	B	A	H	B	H	H	H	H	A	A	H	B
HS1703	HSSNP16797	H	B	A	H	H	H	B	H	B	-	A	A	H	H	B	B	H	B	A	B	D	H	H	A	H	H	H	H	A	H	D	B	B	H	B	H	B	A	H	B	H	H	H	H	A	A	H	B
HS1703	HSSNP16798	H	B	A	H	H	H	B	H	B	-	A	A	H	H	B	B	H	B	A	B	H	H	H	A	H	H	H	H	A	H	A	B	B	H	B	H	B	A	H	B	H	D	H	H	A	A	H	B
HS1703	HSSNP16799	H	B	A	H	H	H	B	H	B	A	A	D	H	H	B	B	H	B	A	B	H	H	H	A	H	H	H	H	A	H	A	B	B	H	B	H	B	A	H	B	H	-	H	H	A	D	H	B
HS1703	HSSNP16800	H	B	A	H	H	H	B	H	B	D	A	D	H	H	B	B	H	B	D	B	H	H	H	D	H	D	H	H	A	H	D	B	B	H	B	H	B	A	H	B	H	H	H	H	D	D	H	B
HS1703	HSSNP16801	H	B	A	H	H	H	B	H	B	A	A	A	H	H	B	B	H	B	A	B	H	H	H	A	H	H	H	H	A	H	A	B	B	H	B	H	B	A	H	B	D	H	H	H	A	A	H	B
HS1703	HSSNP16802	H	B	A	H	H	H	B	H	B	D	A	A	H	H	B	B	H	B	A	B	H	H	H	A	H	H	H	H	A	H	A	B	B	H	B	H	B	A	H	B	H	H	H	H	A	A	H	B
HS1703	HSSNP16803	H	B	A	H	H	H	B	H	B	D	A	D	H	H	B	B	H	B	D	B	H	H	H	A	H	H	H	H	A	H	A	B	B	H	B	H	B	A	H	B	H	H	H	H	A	D	H	B
HS1703	HSSNP16804	H	B	A	H	H	H	B	H	B	D	A	D	H	H	B	B	H	B	D	B	H	H	H	D	H	H	H	H	A	H	A	B	B	H	B	H	B	A	H	B	H	H	H	H	A	D	H	B
HS1704	HSSNP16805	H	B	A	H	H	H	B	H	B	D	H	A	H	H	B	B	H	H	A	B	H	H	B	A	H	H	B	H	D	D	A	B	B	H	B	B	H	A	H	B	D	H	H	H	A	A	H	H
HS1704	HSSNP16806	H	B	A	H	H	H	B	H	B	D	H	A	D	H	B	B	H	H	A	B	H	H	B	D	D	H	B	H	A	H	A	B	B	H	B	B	H	A	H	B	H	H	H	H	A	A	H	H
HS1704	HSSNP16807	H	B	A	H	H	H	B	H	B	D	H	A	H	H	B	B	H	H	A	B	H	H	B	D	H	H	B	H	D	H	A	B	B	H	B	B	H	A	H	B	H	H	H	H	A	A	H	H
HS1704	HSSNP16808	H	B	A	H	H	H	B	H	B	A	H	A	H	H	B	B	H	H	A	B	H	H	B	D	H	H	B	H	A	D	A	B	B	H	B	B	H	A	H	B	H	H	H	H	A	A	H	H
HS1704	HSSNP16809	D	B	A	H	H	H	B	H	B	A	-	-	H	H	B	B	H	H	A	B	H	H	B	-	-	H	B	H	D	H	D	B	B	H	B	B	H	-	H	D	H	H	H	H	A	A	H	H
HS1704	HSSNP16810	H	B	-	H	H	H	B	H	B	-	H	D	H	H	B	B	H	H	D	B	H	H	B	-	H	H	B	H	D	H	-	B	B	H	B	B	H	D	H	B	H	H	H	H	A	D	H	H
HS1704	HSSNP16811	H	B	A	H	H	H	B	H	B	D	H	A	H	H	B	B	D	H	A	B	H	H	B	D	H	D	D	H	A	H	A	B	B	H	B	B	H	A	H	B	D	D	H	H	A	A	H	H
HS1704	HSSNP16812	H	B	A	H	H	H	B	H	B	D	H	A	H	H	B	B	H	H	A	B	H	H	B	A	H	D	B	H	A	H	A	B	B	D	B	B	H	A	H	B	H	H	H	H	A	A	H	H
HS1705	HSSNP16813	H	B	A	H	A	H	B	H	B	D	A	A	H	H	H	B	H	H	A	B	H	H	B	A	B	D	H	B	D	H	A	B	B	H	B	H	H	A	H	-	H	-	H	H	D	A	H	H
HS1705	HSSNP16814	H	B	A	H	A	H	B	H	B	D	A	A	H	H	H	B	H	H	A	B	H	H	B	D	B	H	H	B	A	H	A	B	B	H	B	H	H	A	H	B	H	B	H	H	A	A	H	H
HS1705	HSSNP16815	H	B	A	H	A	H	B	H	B	A	D	D	H	H	H	B	D	H	D	B	H	H	B	A	B	H	H	B	A	H	A	B	B	H	B	H	H	A	H	B	H	B	H	H	D	A	H	H
HS1705	HSSNP16816	H	B	A	H	A	H	B	H	B	D	A	A	H	H	H	B	H	H	A	B	H	H	B	D	B	H	H	B	A	H	A	B	B	H	B	H	H	A	H	B	H	B	H	H	A	A	H	H
HS1705	HSSNP16817	H	B	A	H	A	H	B	H	B	D	A	A	H	H	H	B	H	H	A	B	H	H	B	A	B	H	H	B	A	H	A	B	B	H	B	H	H	A	H	B	H	B	H	H	A	A	H	H
HS1705	HSSNP16818	H	B	A	H	A	H	B	H	B	D	A	D	H	H	H	B	H	H	A	B	H	H	B	A	B	H	H	B	A	H	A	B	B	H	B	H	H	A	H	B	H	B	H	H	A	A	H	H
HS1705	HSSNP16819	H	B	A	H	A	H	B	H	B	D	A	A	H	H	H	B	H	H	A	B	H	H	B	A	B	H	H	B	A	H	A	B	B	H	B	H	H	A	H	B	H	B	H	H	D	A	H	H
HS1705	HSSNP16820	H	B	A	H	A	H	B	H	B	D	A	A	H	H	H	B	H	H	A	B	H	H	B	A	B	H	H	B	A	H	A	B	B	H	B	H	H	A	H	B	H	B	H	H	D	A	H	H
HS1705	HSSNP16821	H	B	A	H	A	H	B	H	B	D	A	A	H	H	H	B	H	H	A	B	H	H	B	A	B	H	H	B	A	H	A	B	B	H	B	H	H	A	H	B	H	B	H	H	D	D	H	H
HS1705	HSSNP16822	H	B	A	H	A	H	B	H	B	D	A	A	H	H	H	B	H	H	D	B	H	H	B	A	B	H	H	B	A	H	A	B	B	H	B	H	H	A	H	B	H	B	H	H	D	D	H	H
HS1705	HSSNP16823	H	B	A	H	A	H	B	H	B	A	D	D	H	H	H	B	H	H	D	B	H	H	B	D	B	H	H	B	A	H	D	B	B	H	B	H	H	D	H	B	H	B	H	H	D	D	H	H
HS1705	HSSNP16824	H	B	D	H	A	H	B	H	B	A	A	A	H	H	H	B	H	H	A	B	H	H	B	D	B	H	H	B	A	H	A	B	B	H	B	H	H	A	H	B	H	-	H	H	A	A	H	H
HS1705	HSSNP16825	H	B	D	H	A	H	B	H	B	A	A	A	H	H	H	B	H	H	A	B	H	H	B	D	B	H	H	B	A	H	A	B	B	H	B	H	H	A	H	B	H	-	H	H	A	A	H	H
HS1705	HSSNP16826	H	B	D	H	A	H	B	H	B	D	A	A	H	H	H	B	H	H	A	B	H	H	B	D	B	H	H	B	A	H	A	B	B	H	B	H	H	A	H	B	H	B	H	H	A	A	H	H
HS1705	HSSNP16827	H	B	A	H	A	H	B	H	B	D	A	A	H	H	H	B	H	H	A	B	H	H	B	D	B	H	H	B	A	H	A	B	B	H	B	H	H	A	H	B	H	B	H	H	A	A	H	H
HS1705	HSSNP16828	H	B	D	H	A	H	B	H	B	D	A	A	H	H	H	B	H	H	D	B	H	H	B	A	B	H	H	B	D	H	A	B	B	H	B	H	H	A	H	B	H	B	H	H	A	A	H	H
HS1706	HSSNP16829	H	B	A	H	A	B	B	H	B	A	A	A	H	H	B	B	H	H	A	B	A	A	H	D	B	H	H	H	A	H	A	B	B	H	B	H	H	A	H	B	D	H	H	B	A	A	H	H
HS1706	HSSNP16830	H	B	A	H	A	B	B	H	B	A	A	A	H	H	B	B	H	H	A	B	A	A	H	D	B	H	H	D	A	H	A	B	B	H	B	H	H	A	H	B	-	H	H	B	A	A	H	H
HS1706	HSSNP16831	H	B	A	H	A	B	B	H	B	D	A	D	H	H	B	B	D	D	A	B	A	A	H	D	B	H	H	H	A	D	A	B	B	H	B	H	H	A	H	B	H	D	H	B	A	A	H	H
HS1706	HSSNP16832	H	B	A	D	A	B	B	H	B	A	A	D	H	H	B	B	H	H	D	B	A	A	H	D	B	H	H	H	A	H	A	B	B	H	B	H	H	A	D	B	H	H	H	B	A	D	H	H
HS1706	HSSNP16833	H	B	A	H	A	B	B	H	B	A	A	A	H	H	B	B	H	H	A	B	A	A	H	D	B	H	H	H	-	H	A	B	B	H	B	H	H	A	H	B	D	H	H	B	A	A	H	H
HS1706	HSSNP16834	H	B	D	H	A	B	B	H	B	D	A	A	H	H	B	B	H	H	A	B	A	A	H	A	B	H	D	H	A	H	A	B	B	H	B	H	H	A	H	B	H	H	H	B	A	D	H	H
HS1707	HSSNP16835	H	B	A	H	H	H	B	H	B	D	A	A	H	A	H	B	H	H	A	H	H	H	H	A	H	H	H	H	A	D	A	B	B	H	B	H	H	A	H	B	H	H	H	H	A	A	H	H
HS1707	HSSNP16836	H	B	A	H	H	H	B	H	B	D	A	A	H	A	H	B	H	H	A	H	H	H	H	A	H	H	H	H	A	H	A	B	B	H	B	H	H	A	H	B	H	H	H	H	A	A	H	H
HS1707	HSSNP16837	H	B	A	H	H	H	C	H	C	A	A	A	H	A	H	B	H	H	A	H	C	H	H	A	H	C	H	H	A	H	A	B	B	H	B	H	H	A	H	C	H	H	H	H	A	A	H	H
HS1707	HSSNP16838	H	B	A	H	H	H	B	H	C	A	A	A	H	A	H	B	H	H	A	H	H	H	H	A	H	C	H	H	A	H	A	B	C	H	B	H	H	A	C	C	H	H	H	H	A	A	H	H
HS1707	HSSNP16839	H	C	A	H	H	H	B	H	C	A	A	A	H	A	H	B	H	H	A	H	H	H	H	A	H	H	H	H	A	H	A	C	B	H	B	H	H	A	H	C	H	H	H	H	A	A	H	H
HS1707	HSSNP16840	H	B	A	H	H	H	B	H	B	D	A	A	H	D	H	B	H	H	D	H	H	H	H	A	H	-	H	H	A	H	A	B	B	H	B	H	H	A	H	B	H	H	H	H	A	A	H	H
HS1707	HSSNP16841	H	B	A	H	H	H	B	H	B	D	A	A	H	A	H	B	H	H	A	H	H	H	H	D	H	H	H	D	A	H	A	B	B	H	B	H	H	A	H	B	H	H	H	H	A	A	H	H
HS1707	HSSNP16842	H	B	A	H	H	H	B	H	B	D	A	A	H	A	H	B	H	H	D	H	H	H	H	A	D	H	H	H	A	H	A	B	B	H	B	H	H	A	H	-	H	H	H	H	A	D	H	H
HS1707	HSSNP16843	H	B	A	H	H	H	B	H	C	A	A	A	H	A	H	B	H	H	A	H	H	H	H	A	H	H	H	H	A	H	A	B	B	H	B	H	H	A	H	C	H	H	H	H	A	A	H	H
HS1707	HSSNP16844	H	B	A	H	H	H	B	H	B	A	A	A	H	A	H	B	H	H	A	H	H	H	H	A	H	H	H	H	A	H	A	B	B	H	B	H	H	A	H	C	H	H	H	H	A	A	H	H
HS1707	HSSNP16845	H	B	A	H	H	H	B	H	B	A	A	D	H	A	H	B	H	H	A	H	H	H	H	A	H	H	H	H	A	H	A	B	B	H	B	H	H	A	H	B	H	D	H	H	A	D	H	H
HS1707	HSSNP16846	H	B	A	H	H	H	B	H	C	A	A	A	H	A	H	B	H	H	A	H	H	H	H	A	H	H	H	H	A	H	A	B	B	H	C	H	H	A	H	C	H	H	H	H	A	A	H	H
HS1707	HSSNP16847	H	B	A	H	H	H	B	H	B	D	A	A	H	A	H	B	H	H	D	H	H	H	H	D	H	H	H	H	A	H	A	B	B	H	B	H	H	A	H	B	H	H	H	H	A	A	H	H
HS1707	HSSNP16848	H	B	A	H	H	H	B	D	B	A	A	A	H	A	H	B	D	H	D	H	H	H	H	A	H	H	H	H	A	H	A	B	B	H	B	H	H	A	H	B	D	D	H	H	D	A	H	H
HS1707	HSSNP16849	H	B	A	H	H	H	B	H	B	A	A	A	H	A	H	B	H	H	D	H	H	H	H	A	H	H	H	H	A	D	A	B	B	H	B	H	H	A	H	B	D	H	H	H	A	A	H	H
HS1707	HSSNP16850	H	B	D	H	H	H	B	H	B	A	D	D	H	A	H	B	D	H	D	H	H	H	H	D	H	H	H	H	A	H	D	B	B	H	B	H	H	A	H	B	H	H	H	H	A	A	H	H
HS1708	HSSNP16851	H	B	A	H	B	B	B	H	B	H	H	D	H	A	H	B	H	H	A	H	H	H	H	A	-	B	H	B	A	B	A	H	B	H	B	H	H	A	H	B	H	H	H	H	A	H	H	H
HS1708	HSSNP16852	H	B	A	H	B	B	B	H	B	H	H	A	H	A	H	B	H	H	A	H	H	H	H	A	H	B	H	B	A	B	A	H	B	H	B	H	H	A	H	B	H	H	H	H	A	H	H	H
HS1708	HSSNP16853	H	B	A	H	B	B	B	H	B	H	H	A	H	D	H	B	H	H	A	H	H	H	H	A	H	B	H	B	A	B	A	H	B	H	B	H	H	A	H	B	H	H	H	H	A	H	H	H
HS1708	HSSNP16854	H	B	A	H	B	B	B	H	B	H	H	D	H	A	H	B	H	H	A	H	H	H	H	D	H	-	H	B	A	B	D	H	B	H	B	H	H	A	H	-	H	H	H	H	A	H	H	H
HS1708	HSSNP16855	H	B	A	H	B	B	B	H	B	H	H	D	H	A	H	B	H	H	A	H	H	H	H	D	H	-	H	B	A	B	D	H	B	H	B	H	H	A	H	-	H	H	H	H	A	H	H	H
HS1709	HSSNP16856	H	B	D	H	H	B	B	H	B	H	H	A	H	D	H	B	H	H	D	H	H	H	H	A	H	H	B	B	A	H	A	H	B	H	B	H	H	H	H	B	H	H	H	H	D	H	H	H
HS1709	HSSNP16857	H	B	A	H	H	B	B	H	B	H	H	A	H	A	H	B	H	H	A	H	H	H	H	D	H	H	B	B	A	H	A	H	B	H	B	H	H	H	H	B	H	H	H	H	A	H	H	H
HS1709	HSSNP16858	H	D	D	H	H	B	B	H	D	D	H	A	D	D	H	B	H	H	D	H	H	H	H	D	H	-	B	B	A	D	A	H	D	H	B	H	D	H	H	B	H	D	H	H	A	D	D	H
HS1709	HSSNP16859	H	B	A	H	H	B	B	H	B	-	H	A	H	A	H	B	H	H	A	H	H	H	H	A	H	H	B	D	A	D	A	H	D	H	D	H	H	H	H	B	H	D	H	H	A	D	H	H
HS1709	HSSNP16860	H	B	A	H	H	B	B	H	B	H	D	A	H	A	H	B	H	H	A	H	H	H	H	A	H	H	B	B	A	H	D	H	B	H	B	H	H	H	H	B	H	-	H	H	A	H	H	H
HS1709	HSSNP16861	H	B	A	H	H	B	B	H	B	H	H	A	H	D	H	B	H	H	A	H	H	H	H	D	H	H	B	B	A	H	A	H	B	H	B	H	H	H	H	B	H	D	H	H	A	H	H	H
HS1709	HSSNP16862	H	B	A	D	H	B	B	H	B	D	H	D	H	D	H	B	D	H	A	H	H	H	H	A	H	H	B	B	A	H	A	H	B	H	B	H	H	H	H	B	D	H	H	H	A	H	H	H
HS1709	HSSNP16863	H	B	A	H	H	B	B	H	B	H	H	A	H	A	H	B	H	H	D	H	H	H	H	D	H	H	B	B	A	H	D	D	B	H	B	H	H	H	H	B	D	H	H	H	A	H	H	H
HS1710	HSSNP16864	H	B	A	H	H	B	H	H	B	D	H	D	H	A	H	B	D	H	D	H	H	B	H	A	H	H	B	B	A	B	A	A	B	H	B	H	H	A	H	B	A	H	H	H	A	H	H	D
HS1710	HSSNP16865	H	B	A	H	H	B	H	H	B	H	H	A	H	A	H	B	H	H	A	H	H	B	H	A	H	C	B	B	A	B	A	A	B	H	B	H	H	A	H	C	A	C	H	H	A	C	H	H
HS1710	HSSNP16866	H	B	A	H	H	B	H	H	B	H	H	A	H	A	H	B	D	H	A	H	H	B	H	A	H	H	B	B	A	B	D	A	B	H	B	H	H	A	H	-	A	H	H	H	A	H	H	H
HS1710	HSSNP16867	H	B	A	H	H	B	H	H	B	H	H	D	H	D	H	B	H	H	A	H	H	B	H	A	H	H	B	B	A	B	A	A	B	H	B	H	H	A	H	B	A	H	H	H	A	H	H	H
HS1710	HSSNP16868	H	B	A	H	H	B	H	H	B	D	H	A	H	A	H	B	H	H	A	H	H	B	H	A	H	H	B	B	A	B	A	A	B	H	B	H	H	A	H	B	A	H	H	H	A	H	H	H
HS1710	HSSNP16869	H	B	D	H	H	B	H	H	B	-	H	A	H	A	H	B	H	H	A	H	H	B	H	A	H	-	B	B	A	B	A	A	B	H	B	H	H	A	H	B	D	H	H	H	A	H	H	H
HS1711	HSSNP16870	H	B	A	H	H	B	H	H	B	B	H	D	H	D	H	B	H	H	D	A	H	B	H	D	H	H	H	B	A	H	A	A	B	H	B	H	H	A	H	B	A	H	D	H	A	B	H	H
HS1712	HSSNP16871	H	B	D	H	H	B	H	H	B	D	H	A	H	A	H	H	H	H	A	H	H	B	H	D	H	H	H	B	A	H	A	D	B	H	B	H	H	A	H	B	A	H	H	H	A	H	H	H
HS1712	HSSNP16872	H	B	A	H	H	B	H	H	B	H	H	A	H	A	H	H	H	H	A	H	H	B	H	A	H	H	H	B	A	H	A	D	B	H	B	H	H	A	H	B	A	H	H	H	A	H	H	H
HS1712	HSSNP16873	H	B	A	H	H	B	H	H	B	H	H	D	H	A	H	H	H	H	D	H	H	B	H	A	H	H	H	B	A	H	D	D	B	H	B	H	H	A	H	-	D	H	H	H	A	H	H	H
HS1712	HSSNP16874	H	B	A	H	H	B	H	D	B	H	H	D	H	-	H	H	H	H	A	H	H	B	H	D	H	H	H	B	A	H	A	A	B	D	B	H	H	A	H	B	D	H	H	H	A	H	H	H
HS1712	HSSNP16875	H	B	A	H	H	B	H	H	B	D	H	A	H	A	H	H	H	H	D	H	H	B	H	A	H	-	H	B	A	H	A	D	B	H	B	H	H	A	H	B	A	H	H	H	A	H	H	H
HS1712	HSSNP16876	H	B	A	H	H	B	H	H	B	D	H	A	H	A	H	H	H	H	A	H	H	B	H	A	H	H	H	B	A	H	A	A	B	H	B	H	H	A	H	B	A	D	H	H	A	H	H	H
HS1712	HSSNP16877	D	B	A	H	H	B	H	H	B	H	H	A	H	A	H	H	D	H	A	H	H	B	H	A	H	D	H	B	A	H	A	A	B	H	B	H	H	A	H	B	D	H	H	H	D	H	H	H
HS1713	HSSNP16878	H	B	D	H	D	B	H	H	B	D	H	A	H	D	H	H	H	H	A	H	B	B	H	H	H	H	H	H	H	B	H	D	B	H	B	H	H	A	H	B	D	H	H	H	A	H	B	H
HS1713	HSSNP16879	H	B	A	H	H	B	H	H	B	H	H	A	H	D	H	H	H	H	A	H	B	B	H	H	H	H	H	H	H	B	H	A	B	H	B	H	H	A	H	B	A	H	H	H	D	H	B	H
HS1713	HSSNP16880	H	B	A	H	H	B	H	H	B	H	H	A	H	A	H	H	H	H	A	H	B	B	H	H	H	H	H	H	H	B	H	D	B	H	B	H	H	A	D	B	A	D	H	H	A	H	B	H
HS1713	HSSNP16881	H	B	A	H	H	B	H	H	B	H	H	D	H	A	H	H	H	H	A	H	B	B	H	D	H	H	H	H	H	B	H	A	B	H	B	H	H	A	H	-	A	H	H	H	A	H	B	H
HS1713	HSSNP16882	H	B	A	H	H	B	H	H	B	H	H	A	H	A	H	H	D	H	A	H	B	B	H	H	H	H	H	H	H	B	H	A	B	D	B	H	H	A	H	B	A	H	H	H	A	H	B	H
HS1713	HSSNP16883	H	B	A	H	H	B	H	H	B	H	H	A	H	A	H	H	D	H	A	H	B	B	H	-	H	H	H	H	H	-	H	D	B	H	B	H	H	A	H	B	D	H	H	H	A	H	B	H
HS1713	HSSNP16884	H	B	A	-	H	B	H	H	B	H	H	D	H	D	H	D	-	H	D	H	B	B	H	H	H	H	H	H	H	B	H	D	B	D	B	H	H	D	D	B	A	H	H	H	A	H	B	H
HS1713	HSSNP16885	H	B	A	H	H	B	H	H	B	D	H	A	H	D	H	H	H	H	A	H	B	B	H	H	H	H	H	H	H	B	H	D	B	H	B	H	H	A	H	B	D	H	H	H	A	H	B	H
HS1713	HSSNP16886	H	B	D	H	H	B	H	H	B	H	H	D	H	A	H	H	H	H	A	H	B	B	H	H	H	H	H	H	H	B	H	A	B	H	B	H	H	A	H	B	A	H	H	H	A	H	B	H
HS1713	HSSNP16887	H	B	D	H	H	B	H	H	B	H	H	A	H	D	H	H	H	H	A	H	B	B	H	H	H	H	H	H	H	B	H	A	B	H	B	H	H	A	H	-	D	D	H	H	A	H	B	H
HS1713	HSSNP16888	H	B	A	H	H	B	H	H	B	H	H	A	H	A	H	H	-	H	A	H	B	B	H	H	H	H	H	H	H	B	H	A	B	H	B	H	H	A	H	B	D	-	H	H	A	H	B	H
HS1713	HSSNP16889	H	B	D	H	H	B	H	H	B	H	H	A	H	A	H	H	H	H	D	H	B	B	H	H	H	H	H	H	H	B	H	D	B	H	B	H	H	A	H	B	A	H	H	H	D	H	B	H
HS1714	HSSNP16890	H	B	-	H	B	B	H	H	B	D	B	D	H	A	B	H	D	H	A	H	B	B	B	B	B	H	H	H	H	H	H	A	B	H	B	B	H	A	H	B	A	H	H	B	A	B	B	H
HS1714	HSSNP16891	H	B	-	H	B	B	H	H	B	D	B	D	H	A	B	H	D	H	A	H	B	B	B	B	B	H	H	H	H	H	H	D	B	H	B	B	H	A	H	B	A	H	H	B	A	B	B	H
HS1714	HSSNP16892	H	B	D	H	B	B	H	H	B	H	B	A	H	D	B	H	H	H	A	H	B	B	B	B	B	H	H	H	H	H	H	A	B	H	B	B	H	D	H	B	-	H	H	B	A	B	B	H
HS1714	HSSNP16893	H	B	A	H	B	B	H	H	B	H	B	A	H	D	B	H	H	H	A	H	B	B	B	B	B	H	H	H	H	H	H	A	B	H	B	B	H	A	H	B	-	-	H	B	A	B	B	H
HS1714	HSSNP16894	H	B	A	H	B	B	H	H	B	H	B	A	H	D	B	H	H	H	A	H	B	B	B	B	B	H	H	H	H	H	H	A	B	H	B	B	H	A	H	B	-	-	H	B	A	B	B	H
HS1714	HSSNP16895	H	B	A	H	B	B	H	H	B	H	B	A	H	D	B	H	H	H	A	H	B	B	B	B	B	H	H	H	H	H	H	A	B	H	B	B	H	A	H	B	-	-	H	B	A	B	B	H
HS1714	HSSNP16896	H	B	D	H	B	B	H	H	B	H	B	-	H	A	B	H	H	D	A	H	B	B	B	B	B	H	H	H	H	H	H	D	B	H	B	B	H	D	H	B	D	H	H	B	D	B	B	H
HS1714	HSSNP16897	H	B	A	H	B	B	H	H	B	H	B	D	H	A	B	H	H	D	D	H	B	B	B	B	B	H	H	D	H	H	H	D	B	H	B	B	H	D	H	B	A	H	H	B	A	B	B	H
HS1714	HSSNP16898	H	B	A	H	B	B	H	H	B	H	B	A	H	A	B	H	H	D	A	H	B	B	B	B	B	H	H	H	H	H	H	A	B	H	B	B	H	A	H	B	A	H	H	B	A	B	B	H
HS1714	HSSNP16899	D	B	A	H	B	B	H	H	B	H	B	D	H	A	B	H	H	H	A	H	B	B	B	B	B	D	H	H	H	H	H	A	B	H	B	B	H	A	H	B	A	H	H	B	A	B	B	H
HS1714	HSSNP16900	D	B	A	H	B	B	H	H	B	H	B	D	H	D	B	H	H	H	D	H	B	B	B	B	B	H	H	H	H	H	H	A	B	H	B	B	H	A	H	B	A	H	H	B	A	B	B	H
HS1715	HSSNP16901	H	B	A	D	B	B	A	H	B	H	H	A	H	D	B	H	H	H	A	H	B	B	B	B	B	H	H	A	B	H	H	D	B	H	B	B	H	A	H	B	A	H	H	B	D	H	B	H
HS1715	HSSNP16902	H	B	A	H	B	B	A	H	B	D	H	A	H	A	B	H	H	H	D	H	B	B	B	B	B	H	H	A	B	H	H	D	B	H	B	B	H	A	H	B	D	H	H	B	A	H	B	H
HS1715	HSSNP16903	H	B	A	H	B	B	A	H	B	D	H	A	H	A	B	H	D	H	D	H	B	B	B	B	B	H	H	A	B	H	H	A	B	H	B	B	H	A	H	B	D	H	H	B	A	H	B	H
HS1715	HSSNP16904	H	B	A	H	B	B	A	H	B	H	H	A	H	D	B	H	H	H	D	H	B	B	B	B	B	H	H	A	B	H	H	A	B	D	B	B	H	A	H	B	D	H	H	B	A	H	B	H
HS1715	HSSNP16905	H	B	A	H	B	B	A	H	B	D	H	A	H	A	B	H	H	H	A	H	B	B	B	B	B	H	H	A	B	D	H	A	B	H	B	B	H	A	H	B	A	H	H	B	A	H	B	H
HS1715	HSSNP16906	H	B	A	H	B	B	A	H	B	H	H	A	H	A	B	H	H	H	D	H	B	B	B	B	B	H	D	A	B	D	H	A	B	H	B	B	H	A	H	B	D	H	H	B	A	H	B	H
HS1715	HSSNP16907	D	B	A	H	B	B	A	H	B	H	H	A	H	A	B	H	H	H	A	H	B	B	B	B	B	H	H	A	B	H	D	A	B	H	B	B	H	A	H	B	D	H	H	B	A	H	B	H
HS1715	HSSNP16908	H	B	A	H	B	B	A	H	B	-	H	D	H	A	B	H	D	H	A	H	B	B	B	B	B	H	H	A	B	H	H	A	B	H	B	B	H	A	H	B	D	H	H	B	A	H	B	H
HS1715	HSSNP16909	H	B	A	H	B	B	A	H	B	-	H	D	H	A	B	H	H	H	D	H	B	B	B	B	B	H	H	A	B	H	H	A	B	H	B	B	H	D	H	B	D	H	H	B	A	H	B	H
HS1715	HSSNP16910	H	B	A	H	B	B	A	H	B	H	H	A	H	A	B	H	D	H	A	H	B	B	B	B	B	H	H	A	B	D	H	A	B	H	B	B	H	A	H	B	A	H	H	B	A	H	B	H
HS1715	HSSNP16911	H	B	A	H	B	B	A	H	B	H	H	A	H	A	B	H	H	H	D	H	B	B	B	B	B	H	H	A	B	H	D	D	B	H	B	B	H	A	H	B	A	H	H	B	A	H	B	H
HS1715	HSSNP16912	H	B	D	H	B	B	A	H	B	-	H	A	H	A	B	H	H	H	D	H	B	B	B	B	B	H	H	A	B	H	H	A	B	H	B	B	H	A	D	B	D	H	H	B	A	H	B	H
HS1715	HSSNP16913	H	B	A	H	B	B	A	H	B	-	H	A	H	A	B	H	-	H	A	H	B	B	B	B	B	H	H	A	B	H	H	D	B	H	B	B	H	A	H	B	A	H	H	B	A	H	B	H
HS1715	HSSNP16914	H	B	A	H	B	B	A	H	B	H	H	A	H	A	B	H	H	D	A	H	B	B	B	B	B	H	H	D	B	H	H	D	B	H	B	B	H	A	H	B	A	H	H	B	A	H	B	H
HS1715	HSSNP16915	H	B	A	H	B	B	A	H	B	H	H	A	H	A	B	H	H	H	A	H	B	B	B	B	B	H	H	A	B	H	H	A	B	H	B	B	H	A	H	B	A	H	H	B	A	H	B	H
HS1715	HSSNP16916	H	B	A	H	B	B	A	H	B	H	H	A	H	A	B	H	D	H	A	H	B	B	B	B	B	H	H	A	B	H	H	A	B	H	B	B	H	A	H	B	A	H	H	B	A	H	B	H
HS1715	HSSNP16917	-	B	A	H	B	B	A	H	B	H	H	A	H	D	B	H	H	H	A	H	B	B	B	B	B	H	H	A	B	H	H	A	B	H	B	B	H	A	H	B	A	H	H	B	A	H	B	H
HS1716	HSSNP16918	H	B	D	H	H	B	H	H	B	D	H	D	H	D	H	H	H	D	D	D	B	B	A	B	H	H	H	H	H	H	H	A	B	H	B	B	H	D	B	-	-	H	H	B	A	H	B	H
HS1716	HSSNP16919	D	B	D	H	H	B	H	H	B	D	H	D	H	A	H	H	H	H	A	H	B	B	A	B	H	H	H	H	H	H	H	D	B	H	B	B	H	A	B	B	D	H	H	B	D	H	B	H
HS1716	HSSNP16920	H	B	A	H	H	B	H	H	B	D	H	A	H	D	H	H	D	H	A	H	B	B	A	B	H	H	H	H	H	H	H	D	B	H	B	B	H	A	B	B	A	H	H	B	A	H	B	H
HS1716	HSSNP16921	H	B	A	H	H	B	H	H	B	B	H	A	H	A	H	H	H	H	D	H	B	B	A	B	H	H	H	H	H	H	H	D	B	H	B	B	H	A	B	B	A	H	H	B	A	H	B	H
HS1716	HSSNP16922	H	B	D	H	H	B	H	H	B	B	H	D	H	D	H	H	H	H	D	H	B	B	A	B	H	H	H	H	H	H	H	D	B	D	B	B	H	D	B	B	A	H	H	B	A	H	B	H
HS1716	HSSNP16923	H	B	D	H	H	B	H	H	B	-	H	A	H	D	H	H	H	H	D	H	B	B	A	B	H	H	H	H	H	H	H	D	B	H	B	B	H	A	B	B	D	H	H	B	D	H	B	H
HS1716	HSSNP16924	D	B	A	H	H	B	H	H	B	-	H	A	H	D	H	H	H	H	D	H	B	B	A	B	H	H	H	H	H	H	H	D	B	H	B	B	H	D	B	B	D	H	H	B	D	H	B	H
HS1716	HSSNP16925	D	B	A	H	H	B	H	H	B	-	H	A	H	D	H	H	H	H	D	H	B	B	A	B	H	H	H	H	H	H	H	D	B	H	B	B	H	D	B	B	D	H	H	B	D	H	B	H
HS1716	HSSNP16926	H	B	A	H	H	B	H	H	B	B	H	D	H	A	H	H	H	H	D	H	B	B	A	B	H	H	H	H	H	H	H	A	B	H	B	B	H	A	B	B	D	H	H	B	A	H	B	H
HS1716	HSSNP16927	H	B	A	H	H	B	H	H	B	-	H	A	H	A	H	H	D	H	A	H	B	B	A	B	H	H	H	H	H	H	H	D	B	H	B	B	H	A	B	B	D	H	H	B	D	H	B	H
HS1716	HSSNP16928	H	B	A	H	H	B	H	H	B	B	H	A	H	A	H	H	D	H	D	H	B	B	A	B	H	H	H	H	H	H	H	A	B	H	B	B	H	A	B	B	A	D	H	B	A	D	B	H
HS1716	HSSNP16929	H	B	A	H	H	B	H	H	B	B	H	A	H	A	H	H	D	H	A	H	B	B	A	B	H	H	H	H	H	H	H	A	B	H	B	B	H	A	B	B	A	H	H	B	A	H	B	H
HS1716	HSSNP16930	H	B	A	H	H	B	H	H	B	B	H	A	H	A	H	H	D	D	A	H	B	B	A	B	H	H	H	H	H	H	H	A	B	H	B	B	H	A	B	B	A	H	H	B	A	H	B	H
HS1717	HSSNP16931	H	B	A	H	B	B	B	H	B	H	H	D	H	D	H	H	H	H	A	H	B	B	B	B	H	H	H	H	B	H	H	A	B	H	B	A	H	A	H	B	D	H	B	A	A	H	B	H
HS1717	HSSNP16932	H	B	D	H	B	B	B	H	B	H	H	-	H	A	H	H	H	H	D	H	B	B	B	B	H	H	H	H	B	H	H	D	B	H	B	A	H	A	D	B	D	D	B	A	D	H	B	H
HS1717	HSSNP16933	H	B	D	H	B	B	B	H	B	H	H	-	H	A	H	H	H	H	D	H	B	B	B	B	H	H	H	H	B	H	H	D	B	H	B	A	H	D	D	B	D	D	B	A	D	H	B	H
HS1717	HSSNP16934	H	B	D	H	B	B	B	H	B	H	H	D	D	A	H	H	H	H	D	H	B	B	B	B	H	D	H	H	B	H	H	-	B	H	B	A	H	A	H	B	D	D	B	A	A	H	B	H
HS1717	HSSNP16935	H	B	A	D	B	B	B	H	B	H	H	D	H	A	H	H	H	H	D	H	B	B	B	B	H	H	H	H	B	H	H	D	B	H	B	A	D	A	H	B	D	H	B	A	A	H	B	H
HS1717	HSSNP16936	H	B	A	H	B	B	B	H	B	H	H	A	H	A	H	H	H	H	A	H	B	B	B	B	H	D	H	H	B	H	H	A	B	H	B	A	H	A	H	B	A	-	B	A	A	H	B	H
HS1717	HSSNP16937	D	B	A	H	B	B	B	H	B	H	H	A	H	A	H	H	H	H	A	H	B	B	B	B	H	H	H	H	B	H	H	A	B	H	B	A	H	A	H	B	D	H	B	A	A	H	B	H
HS1717	HSSNP16938	H	B	A	H	B	B	B	H	B	H	H	A	H	A	H	H	-	H	D	H	B	B	B	B	H	H	H	H	B	H	H	A	B	H	B	A	H	A	H	-	A	H	B	A	A	H	B	H
HS1717	HSSNP16939	H	B	A	H	B	B	B	H	B	H	H	A	H	A	H	H	H	H	A	H	B	B	B	B	H	H	H	H	B	H	H	A	B	D	B	A	H	A	H	B	A	H	B	A	A	H	B	H
HS1717	HSSNP16940	H	B	A	H	B	B	B	H	B	-	H	A	H	A	H	H	H	H	A	H	B	B	B	B	H	H	H	H	B	H	H	A	B	H	B	A	H	A	H	B	A	H	B	A	A	D	B	H
HS1718	HSSNP16941	H	B	A	H	B	B	B	H	B	D	H	D	H	A	H	H	H	H	D	H	B	B	B	B	H	H	H	H	H	D	H	D	B	H	B	H	A	A	H	B	D	H	B	H	A	H	B	H
HS1718	HSSNP16942	H	B	A	H	B	B	B	H	B	D	H	D	H	A	H	H	H	H	A	H	B	B	B	B	H	H	H	H	H	D	H	A	B	H	B	H	A	A	H	B	D	D	B	H	D	H	B	H
HS1718	HSSNP16943	H	B	A	H	B	B	B	H	B	D	H	D	H	A	H	H	H	H	A	H	B	B	B	B	H	D	H	H	H	H	H	D	B	H	B	H	A	A	H	B	D	H	B	H	A	H	B	H
HS1718	HSSNP16944	H	B	A	H	B	B	B	H	B	H	H	A	H	A	H	H	H	H	A	H	B	B	B	B	H	D	H	H	H	H	H	A	B	H	B	H	A	A	H	B	D	H	B	D	A	H	B	H
HS1718	HSSNP16945	H	B	A	H	B	B	B	H	B	H	H	A	H	A	H	H	H	H	A	H	B	B	B	B	H	D	H	H	H	H	H	A	B	H	B	H	A	A	H	B	D	H	B	D	A	H	B	H
HS1718	HSSNP16946	H	B	A	H	B	B	B	D	B	H	H	A	H	A	D	H	H	H	A	H	B	B	B	B	H	-	H	H	H	H	H	A	B	H	B	H	A	D	H	B	D	D	B	H	A	H	B	H
HS1718	HSSNP16947	H	B	D	H	B	B	B	H	B	H	H	D	H	A	H	H	-	H	D	H	B	B	B	B	H	-	H	H	H	H	H	A	B	D	B	H	A	A	D	B	A	-	B	H	A	H	B	H
HS1718	HSSNP16948	H	B	A	H	B	B	B	H	B	D	H	D	H	A	H	H	H	H	D	H	B	B	B	B	H	H	H	H	H	H	H	D	B	D	B	H	A	A	H	B	D	H	B	H	A	H	B	H
HS1718	HSSNP16949	H	B	A	H	B	B	B	H	B	D	H	D	H	A	H	H	H	H	D	H	B	B	B	B	H	H	H	H	H	H	H	D	B	D	B	H	A	A	H	B	D	H	B	H	A	H	B	H
HS1718	HSSNP16950	H	B	A	H	B	B	B	H	B	-	H	D	H	A	H	H	H	H	A	H	B	B	B	B	H	H	H	H	H	H	H	D	B	D	B	H	A	D	H	B	D	-	B	H	D	H	B	H
HS1718	HSSNP16951	H	B	A	H	B	B	B	H	B	D	H	A	H	A	H	H	H	H	A	H	B	B	B	B	H	H	H	D	H	D	H	A	B	H	B	H	A	A	H	B	A	H	B	H	A	H	B	H
HS1719	HSSNP16952	H	B	A	H	B	B	H	H	B	H	H	D	H	A	H	H	H	H	D	H	B	B	B	B	B	H	H	H	B	H	B	A	B	H	B	B	H	A	B	B	A	H	H	H	A	H	B	B
HS1719	HSSNP16953	H	B	A	H	B	B	H	H	B	H	H	D	H	A	H	H	H	H	D	H	B	B	B	B	B	H	H	H	B	D	B	A	B	H	B	B	H	A	B	B	D	H	H	H	A	H	B	B
HS1719	HSSNP16954	H	B	-	H	B	B	H	H	B	H	H	A	H	D	H	H	H	H	A	H	B	B	B	B	B	H	H	H	B	-	B	A	B	H	B	B	H	A	B	B	D	H	H	H	A	H	B	B
HS1719	HSSNP16955	H	B	A	H	B	B	H	H	B	H	H	A	H	D	H	H	H	H	D	H	B	B	B	B	B	H	H	H	B	H	B	A	B	H	B	B	H	A	B	B	D	H	H	H	A	H	B	B
HS1719	HSSNP16956	H	B	A	H	B	B	H	H	B	H	H	A	H	D	H	H	H	H	D	H	B	B	B	B	B	H	H	H	B	H	B	A	B	H	B	B	H	A	B	B	A	H	H	H	A	H	B	B
HS1719	HSSNP16957	H	B	D	H	B	B	H	H	B	H	H	A	H	A	H	H	H	H	-	H	B	B	B	B	B	H	H	H	B	H	B	A	B	H	B	B	H	A	B	B	A	H	H	H	A	H	B	B
HS1719	HSSNP16958	H	B	A	H	B	B	H	H	B	-	H	A	H	A	H	H	H	H	A	H	B	B	B	B	B	H	H	H	B	H	B	A	B	H	B	B	H	D	B	B	D	H	H	H	A	D	B	B
HS1719	HSSNP16959	D	B	A	H	B	B	H	H	B	-	H	A	H	D	H	H	H	H	A	H	B	B	B	B	B	H	H	H	B	H	B	D	B	H	B	B	H	A	B	B	A	H	D	H	A	H	B	B
HS1720	HSSNP16960	H	B	A	H	B	B	H	H	B	H	H	D	H	A	H	H	D	H	A	B	B	B	B	B	H	H	H	H	H	H	H	A	B	B	B	H	D	A	H	B	D	H	H	H	A	H	B	H
HS1720	HSSNP16961	H	B	A	H	B	B	H	H	B	H	H	D	H	A	H	H	D	H	A	B	B	B	B	B	H	H	H	H	H	H	H	A	B	B	B	H	B	A	H	B	D	H	H	H	A	H	B	H
HS1720	HSSNP16962	H	B	A	H	B	B	H	H	B	H	H	A	H	A	H	H	H	H	A	B	B	B	B	B	H	H	H	H	H	H	H	A	B	B	B	H	B	A	H	B	D	H	H	H	A	H	B	H
HS1720	HSSNP16963	D	B	A	H	B	B	H	H	B	H	H	-	H	A	H	H	H	H	D	B	B	B	B	B	H	H	H	H	H	H	H	D	B	B	B	H	B	A	H	B	-	H	H	H	A	H	B	H
HS1720	HSSNP16964	D	B	A	H	B	B	H	H	B	H	H	-	H	A	H	H	H	H	D	B	B	B	B	B	H	H	H	H	H	H	H	D	B	B	B	H	B	A	H	B	-	H	H	H	A	H	B	H
HS1720	HSSNP16965	H	B	A	H	B	B	H	H	B	D	H	A	H	A	H	H	H	H	A	B	B	B	B	B	H	H	H	H	H	H	H	D	B	B	B	H	B	A	H	-	D	H	H	H	A	H	B	H
HS1720	HSSNP16966	H	B	A	H	B	B	H	H	B	H	H	D	H	A	H	H	H	H	A	B	B	B	B	B	H	H	H	H	H	H	H	D	B	B	B	H	B	A	H	-	D	-	H	H	D	H	B	H
HS1720	HSSNP16967	H	B	A	H	B	B	H	H	B	H	H	A	H	A	H	H	H	H	A	B	B	B	B	B	D	H	H	H	H	H	H	D	B	B	B	H	B	A	H	B	-	-	H	H	D	H	B	H
HS1720	HSSNP16968	H	B	A	H	B	B	H	H	B	H	H	A	H	A	H	H	H	H	A	B	B	B	B	B	D	H	H	H	H	H	H	D	B	B	B	H	B	A	H	B	-	-	H	H	D	H	B	H
HS1720	HSSNP16969	H	B	A	H	B	B	H	H	B	H	H	A	H	A	H	H	H	H	A	B	B	B	B	B	H	H	D	H	H	H	H	A	B	B	B	H	B	A	H	B	A	H	H	H	A	H	B	H
HS1720	HSSNP16970	H	B	A	H	B	B	H	H	B	H	H	A	H	A	H	H	H	H	A	B	B	B	B	B	H	H	D	H	H	H	D	A	B	B	B	H	B	A	H	B	A	H	H	H	A	H	B	H
HS1721	HSSNP16971	H	B	A	H	B	B	H	A	B	H	B	A	H	D	B	H	H	H	A	B	B	B	B	B	A	D	H	H	H	H	H	A	B	B	B	H	H	A	H	B	A	D	H	H	A	H	B	H
HS1721	HSSNP16972	H	B	A	H	B	B	H	A	B	D	B	D	H	A	B	H	H	H	A	B	B	B	B	B	A	H	H	H	H	H	H	A	B	B	B	H	H	A	H	B	A	H	H	H	A	H	B	H
HS1721	HSSNP16973	H	B	D	H	B	B	H	A	B	H	B	A	H	A	B	H	H	H	A	B	B	B	B	B	A	H	H	H	H	H	H	A	B	B	B	H	H	A	H	B	A	H	H	H	A	H	B	H
HS1721	HSSNP16974	-	B	A	H	B	B	H	A	B	H	B	A	H	D	B	H	H	H	A	B	B	B	B	B	A	H	H	H	H	H	H	A	B	B	B	H	H	A	H	B	A	H	H	H	A	H	B	H
HS1721	HSSNP16975	H	B	A	H	B	B	H	A	B	H	B	A	H	A	B	H	D	H	A	B	B	B	B	B	A	H	H	H	H	H	H	A	B	B	B	H	H	A	H	-	A	H	H	H	A	H	B	H
HS1721	HSSNP16976	H	B	A	H	B	B	H	D	B	D	B	D	H	A	B	H	H	H	A	B	B	B	B	B	A	H	H	H	H	H	H	D	B	B	B	H	H	A	H	B	A	H	H	H	A	H	B	H
HS1721	HSSNP16977	H	B	A	H	B	B	D	A	B	H	B	A	H	A	B	H	H	H	A	B	B	B	B	B	A	H	H	H	H	H	H	A	B	B	B	H	H	A	H	B	A	H	H	H	A	H	B	H
HS1721	HSSNP16978	H	B	D	H	B	B	H	A	B	H	B	A	H	D	B	H	H	H	A	B	B	B	B	B	A	H	H	H	H	H	H	A	B	B	B	H	H	A	H	B	A	H	H	H	A	H	B	H
HS1722	HSSNP16979	H	B	A	B	B	B	H	A	B	H	B	A	H	A	B	H	D	H	A	B	B	B	B	B	H	H	H	H	H	H	H	A	B	H	B	H	H	A	B	B	A	H	H	H	A	H	B	H
HS1722	HSSNP16980	H	B	A	B	B	B	H	A	B	D	B	D	H	A	B	H	H	D	D	B	B	B	B	B	D	H	H	H	D	H	H	A	B	H	B	H	H	A	B	B	A	H	H	H	D	H	B	H
HS1722	HSSNP16981	D	B	A	B	B	B	H	A	B	H	B	A	H	A	B	H	H	H	A	B	B	B	B	B	H	H	H	H	H	H	H	A	B	H	B	H	H	A	B	B	A	H	H	H	A	H	B	H
HS1722	HSSNP16982	H	B	A	B	B	B	H	A	B	H	B	A	H	A	B	H	H	H	A	B	B	B	B	B	H	H	H	H	H	H	H	D	B	H	B	H	H	A	B	B	D	D	H	H	A	H	B	H
HS1722	HSSNP16983	H	B	A	B	B	B	H	A	B	H	B	A	D	A	B	H	D	H	A	B	B	B	B	B	H	H	H	H	H	H	H	D	B	H	B	H	H	D	B	B	A	D	H	H	A	H	B	H
HS1722	HSSNP16984	H	B	A	B	B	B	H	A	B	D	B	A	H	A	B	H	H	H	A	B	B	B	B	B	H	H	H	H	H	H	H	D	B	H	B	H	H	A	B	-	D	H	H	H	A	H	B	H
HS1722	HSSNP16985	H	B	A	B	B	B	H	A	B	H	B	A	H	A	B	H	H	H	D	B	B	B	B	B	H	H	H	H	H	H	H	A	B	H	B	H	H	A	B	B	D	H	H	H	A	H	B	H
HS1723	HSSNP16986	H	B	D	B	H	B	H	H	B	B	H	A	H	A	H	H	H	H	A	B	B	B	B	B	H	H	H	H	B	H	H	A	B	H	B	H	B	A	H	B	A	H	D	H	A	H	B	H
HS1723	HSSNP16987	H	B	A	B	H	B	H	H	B	D	H	D	H	D	H	H	H	H	D	B	B	B	B	B	H	H	H	H	B	H	H	D	B	H	B	H	B	D	H	B	A	D	H	H	A	H	B	H
HS1723	HSSNP16988	H	B	D	B	H	B	H	H	B	B	H	D	H	A	H	H	D	H	A	B	B	B	B	B	H	H	H	H	B	D	H	D	B	H	B	H	B	A	H	B	D	H	H	H	A	H	B	H
HS1723	HSSNP16989	H	B	A	B	H	B	H	H	B	B	H	A	H	D	H	H	H	H	A	B	B	B	B	B	H	H	H	H	B	H	H	A	B	H	B	H	B	A	H	B	A	H	H	H	A	H	B	H
HS1723	HSSNP16990	H	B	A	B	H	B	H	H	B	D	H	A	H	A	H	H	H	H	A	B	B	B	B	B	H	H	H	H	B	H	H	D	B	H	B	H	B	A	H	B	A	H	H	H	A	H	B	H
HS1723	HSSNP16991	H	B	A	B	H	B	H	H	B	-	H	A	-	A	H	H	D	H	A	B	B	B	B	B	H	H	H	H	B	H	H	D	B	H	B	H	B	A	H	B	D	H	H	H	D	H	B	H
HS1724	HSSNP16992	H	B	A	B	H	B	H	H	B	H	H	A	H	A	H	H	H	H	A	H	B	B	B	B	H	D	H	H	B	H	H	A	B	H	B	H	B	A	H	B	A	H	H	H	A	A	B	A
HS1724	HSSNP16993	H	B	A	B	H	B	H	H	B	H	H	A	H	A	H	H	H	H	A	H	B	B	B	B	H	D	H	H	B	H	H	A	B	H	B	H	B	A	H	B	A	H	H	H	A	A	B	A
HS1724	HSSNP16994	H	B	A	B	H	B	H	D	B	H	H	A	H	A	H	H	H	H	A	H	B	B	B	B	H	H	H	H	B	H	H	D	B	H	B	H	B	A	H	B	A	D	H	H	D	A	B	A
HS1724	HSSNP16995	H	B	A	B	H	B	D	H	B	-	H	A	H	A	H	H	H	H	A	H	B	B	B	B	H	H	H	H	B	H	H	A	B	H	B	H	B	A	H	B	A	D	H	H	D	A	B	A
HS1724	HSSNP16996	H	B	A	B	H	B	H	H	B	H	H	D	H	A	H	H	H	H	A	H	B	B	B	B	H	H	H	H	B	H	H	A	B	H	B	H	B	A	H	B	A	H	H	H	A	A	B	A
HS1724	HSSNP16997	H	B	A	B	H	B	H	H	B	D	H	D	H	A	H	H	H	H	A	H	B	B	B	B	H	H	H	H	B	H	H	A	B	H	B	H	B	A	H	B	A	H	H	H	A	A	B	A
HS1724	HSSNP16998	H	B	A	B	H	B	H	H	B	H	H	A	H	A	H	H	H	H	A	H	B	B	B	B	H	H	H	H	B	H	H	D	B	D	B	H	B	A	H	B	D	H	H	H	A	A	B	A
HS1724	HSSNP16999	H	B	A	B	H	B	H	H	B	D	H	A	H	A	H	H	H	H	D	H	B	B	B	B	H	H	H	H	B	D	H	A	B	D	B	H	B	A	H	B	D	H	H	H	A	A	B	A
HS1724	HSSNP17000	H	B	A	B	H	B	H	H	B	D	H	D	H	A	H	H	H	H	A	D	B	B	B	B	H	H	H	H	B	H	H	A	B	H	B	D	B	D	H	B	D	H	H	H	A	A	B	A
HS1724	HSSNP17001	D	B	D	B	H	B	H	H	B	H	H	A	H	-	H	H	D	H	D	H	B	B	B	B	H	H	H	H	B	H	H	A	B	H	B	H	B	A	H	B	A	H	H	H	A	A	B	A
HS1724	HSSNP17002	H	B	A	B	H	B	H	H	B	D	H	D	H	A	H	H	H	H	D	H	B	B	B	B	H	H	H	H	B	H	H	A	B	H	B	H	B	A	H	B	A	H	H	H	A	A	B	A
HS1725	HSSNP17003	H	B	A	H	H	B	H	H	B	D	H	D	H	A	H	H	H	H	A	H	B	B	H	B	H	H	H	H	H	H	H	A	B	H	B	H	H	A	H	B	D	H	H	H	A	H	B	H
HS1725	HSSNP17004	D	B	A	H	H	B	H	H	B	H	H	D	H	A	H	H	D	H	D	H	B	B	H	B	H	H	H	H	H	D	H	A	B	H	B	H	H	A	H	B	A	H	H	H	A	H	B	H
HS1725	HSSNP17005	H	B	A	H	H	B	H	H	B	H	H	A	H	A	H	H	H	H	A	H	B	B	H	B	H	H	H	D	H	H	H	A	B	H	B	H	H	A	H	B	A	H	H	H	A	H	B	H
HS1725	HSSNP17006	H	B	A	H	H	B	H	H	B	H	H	D	H	A	H	H	H	H	A	H	B	B	H	B	H	H	H	H	H	H	H	D	B	H	B	H	H	A	H	B	A	D	H	H	A	H	B	H
HS1725	HSSNP17007	H	B	A	H	H	B	H	H	B	H	H	D	H	A	H	H	H	H	A	H	B	B	H	B	H	D	H	H	H	H	H	A	B	H	B	H	H	A	H	B	A	H	H	H	A	H	B	H
HS1725	HSSNP17008	H	B	A	H	H	B	H	H	B	H	H	D	H	A	H	H	H	H	A	H	B	B	H	B	H	H	H	H	H	H	H	A	B	H	B	H	H	A	H	B	D	H	H	H	A	H	B	H
HS1725	HSSNP17009	H	B	D	H	H	B	H	D	B	H	H	D	D	A	H	H	H	H	A	H	B	B	H	B	H	H	H	H	H	H	H	A	B	H	B	H	H	A	H	B	D	H	H	H	A	H	B	H
HS1726	HSSNP17010	H	A	H	B	H	H	H	C	B	C	A	A	A	H	A	C	C	H	C	A	H	A	H	A	H	C	A	B	B	H	H	H	H	H	C	B	H	H	H	H	H	C	H	A	H	A	H	H
HS1726	HSSNP17011	H	A	H	B	H	H	H	B	B	C	A	A	A	H	A	B	C	H	B	A	H	A	H	A	H	C	A	B	B	H	H	H	H	C	C	B	H	H	H	H	H	H	H	A	H	A	H	H
HS1726	HSSNP17012	H	A	H	C	H	H	H	B	-	C	A	A	A	H	A	B	H	H	B	A	H	A	H	A	H	C	A	B	B	H	H	H	H	H	B	B	H	H	H	-	H	H	H	A	H	A	H	H
HS1726	HSSNP17013	H	A	H	B	H	H	H	B	C	C	A	A	A	H	A	B	H	H	B	A	H	A	H	A	H	C	A	B	B	H	H	H	H	H	C	B	H	H	H	H	H	H	H	A	H	A	H	H
HS1726	HSSNP17014	C	A	H	-	H	-	H	-	C	-	A	A	-	-	A	-	H	H	C	A	H	A	H	A	H	B	A	B	B	H	H	H	H	H	B	B	H	H	H	H	C	H	H	A	H	A	H	H
HS1726	HSSNP17015	C	A	H	B	H	H	H	B	C	C	A	-	A	H	A	B	H	H	B	A	H	A	H	A	H	C	A	B	C	H	H	H	H	H	C	C	H	H	H	-	H	H	H	A	H	A	H	H
HS1726	HSSNP17016	H	A	H	C	H	H	H	B	C	B	A	A	-	H	A	B	H	H	C	A	H	A	H	A	H	C	A	B	B	C	H	H	H	H	C	B	H	H	H	H	H	H	H	A	H	A	H	H
HS1726	HSSNP17017	H	A	H	B	H	H	H	B	B	B	A	A	A	H	A	B	H	H	C	A	H	A	H	A	H	B	A	B	B	C	H	H	H	H	B	B	H	H	H	H	H	H	H	A	H	A	H	H
HS1726	HSSNP17018	H	A	H	B	H	H	H	B	B	C	A	A	A	H	A	B	H	H	B	A	H	A	H	A	C	C	A	B	B	H	H	H	H	C	B	B	H	H	H	C	H	H	H	A	H	A	H	H
HS1726	HSSNP17019	H	A	H	B	H	H	H	B	C	C	A	A	A	H	A	B	H	H	B	A	H	A	H	A	H	C	A	C	B	H	H	H	H	H	B	B	H	H	H	H	H	H	H	A	H	A	H	H
HS1727	HSSNP17020	H	A	H	B	H	H	H	B	C	C	A	A	A	H	A	B	H	H	B	A	H	A	H	A	H	C	A	C	B	H	A	H	H	H	B	B	A	H	H	H	H	C	H	A	H	A	H	A
HS1727	HSSNP17021	H	A	H	B	H	H	H	B	B	C	A	A	A	H	A	B	H	H	B	A	H	A	H	A	H	C	A	B	B	H	A	H	H	H	B	B	A	H	H	H	H	H	H	A	H	A	H	A
HS1727	HSSNP17022	H	A	H	B	H	H	H	B	B	C	A	A	A	H	A	B	H	H	C	A	H	A	H	A	H	B	A	B	B	H	A	H	H	H	B	B	A	H	H	C	H	H	H	A	H	A	H	A
HS1727	HSSNP17023	H	A	H	C	H	H	H	B	B	C	A	A	A	H	A	B	-	H	B	A	H	A	H	A	H	B	A	B	B	H	A	H	H	H	B	B	A	H	H	H	H	H	H	A	H	A	H	A
HS1727	HSSNP17024	H	A	H	C	H	H	H	C	C	C	A	A	A	H	A	B	H	C	B	A	H	A	H	A	H	B	A	B	B	H	A	H	H	H	B	B	A	H	H	H	H	H	H	A	H	A	H	A
HS1727	HSSNP17025	H	A	H	B	H	H	H	C	C	C	A	A	A	H	A	C	H	H	B	A	H	A	C	A	H	C	A	C	B	C	A	H	H	H	B	B	A	H	H	C	C	H	H	A	H	A	H	A
HS1727	HSSNP17026	H	A	H	B	H	H	H	B	B	C	A	A	A	H	A	B	H	H	B	A	H	A	H	A	H	C	A	C	B	H	A	H	H	H	B	B	A	H	H	H	H	H	H	A	H	A	H	A
HS1727	HSSNP17027	H	A	H	B	H	H	H	B	B	B	A	A	A	H	A	C	H	H	B	A	H	A	H	A	H	B	A	B	B	H	A	H	H	H	C	B	A	H	H	H	H	H	H	A	H	A	H	A
HS1727	HSSNP17028	H	A	H	B	H	H	H	B	C	-	A	A	A	H	A	B	H	H	B	A	H	A	H	A	H	B	A	B	B	H	A	H	H	H	B	C	A	H	H	-	H	H	H	A	H	A	H	A
HS1727	HSSNP17029	H	A	H	C	H	H	H	B	B	B	A	A	A	H	A	C	C	H	C	A	H	A	H	A	H	C	A	B	B	H	A	H	H	H	C	B	A	H	H	C	H	H	H	A	H	A	H	A
HS1728	HSSNP17030	H	A	H	B	B	H	A	B	B	C	A	A	A	H	A	B	H	H	C	A	A	A	A	A	H	C	A	B	B	H	H	H	H	H	C	B	C	H	H	-	H	H	A	A	H	A	H	H
HS1728	HSSNP17031	H	A	H	B	B	H	A	B	C	C	A	A	A	H	A	B	H	H	B	A	A	A	A	A	H	C	A	B	B	H	H	C	H	H	C	B	H	H	H	H	H	H	A	A	H	A	H	H
HS1728	HSSNP17032	H	A	H	B	B	C	A	B	C	B	A	A	A	H	A	B	H	H	B	A	A	A	A	A	H	-	A	B	B	H	H	H	H	H	B	B	H	H	H	H	H	H	A	A	H	A	H	H
HS1728	HSSNP17033	H	A	H	B	B	H	A	B	B	C	A	A	A	H	A	B	H	H	C	A	A	A	A	A	H	B	A	B	B	H	C	C	H	H	B	B	H	C	H	C	H	H	A	A	H	A	H	H
HS1728	HSSNP17034	H	-	H	B	B	H	A	B	C	C	A	A	A	H	A	B	H	H	B	A	A	A	A	A	H	B	A	C	B	H	C	C	H	H	C	C	H	-	H	H	C	H	A	A	H	A	H	H
HS1728	HSSNP17035	H	A	H	B	B	H	A	B	B	B	A	A	A	H	A	B	H	H	B	A	A	A	A	A	H	B	A	B	C	C	H	H	H	H	B	B	H	H	H	-	H	-	A	A	H	A	H	H
HS1728	HSSNP17036	H	A	H	C	B	H	A	B	B	C	A	A	A	H	A	B	H	H	B	A	A	A	A	A	H	C	A	B	B	H	H	H	H	H	B	B	H	H	H	H	H	H	A	A	H	A	H	H
HS1728	HSSNP17037	H	A	H	B	B	H	A	B	B	C	A	A	A	H	A	B	H	H	C	A	A	A	A	A	H	B	A	B	B	H	H	H	H	H	B	C	C	H	H	C	H	H	A	A	H	A	H	H
HS1728	HSSNP17038	H	A	H	B	B	C	A	B	B	C	A	A	A	H	A	B	H	H	B	A	A	A	A	A	H	C	A	C	B	C	H	H	H	H	C	B	H	H	H	H	H	H	A	A	H	A	H	H
HS1728	HSSNP17039	H	A	H	B	B	C	A	B	C	C	A	A	A	H	A	B	H	H	C	A	A	A	A	A	H	B	A	B	B	H	C	-	H	H	-	B	H	H	H	C	H	H	A	A	H	A	H	H
HS1728	HSSNP17040	H	A	H	B	B	H	A	B	B	C	A	A	A	H	A	B	H	H	B	A	A	A	A	A	H	C	A	B	B	C	H	H	H	H	B	B	H	H	H	C	H	H	A	A	H	A	H	H
HS1728	HSSNP17041	C	A	H	B	B	H	A	B	C	C	A	A	A	H	A	B	H	H	C	A	A	A	A	A	H	C	A	B	B	H	H	H	H	H	B	B	H	H	H	H	H	H	A	A	H	A	H	H
HS1728	HSSNP17042	C	A	H	B	B	H	A	B	C	C	A	A	A	H	A	B	H	H	B	A	A	A	A	A	H	C	A	B	B	C	H	C	H	H	B	C	H	H	H	H	H	H	A	A	H	A	H	H
HS1728	HSSNP17043	H	A	H	B	B	H	A	B	C	B	A	A	A	H	A	B	C	H	C	A	A	A	A	A	H	B	A	B	B	H	H	H	H	H	B	B	H	H	H	H	H	H	A	A	H	A	H	H
HS1728	HSSNP17044	H	A	H	B	B	H	A	B	C	C	A	A	A	H	A	C	H	H	B	A	A	A	A	A	H	C	A	C	B	H	H	H	H	H	B	C	H	H	H	C	H	-	A	A	H	A	H	H
HS1728	HSSNP17045	H	A	H	B	B	H	A	C	C	C	A	A	A	H	A	B	H	H	B	A	A	A	A	A	H	C	A	C	B	H	H	H	H	H	B	B	H	H	H	H	H	H	A	A	H	A	H	H
HS1728	HSSNP17046	C	A	H	C	B	H	A	B	C	C	A	A	A	H	A	C	H	H	B	A	A	A	A	A	H	C	A	B	B	C	H	H	H	H	-	B	H	H	H	H	H	H	A	A	H	A	H	H
HS1728	HSSNP17047	H	A	H	B	B	H	A	C	C	-	A	A	A	H	A	C	H	H	C	A	A	A	A	A	H	C	A	B	B	H	H	H	H	H	B	B	H	H	H	H	H	H	A	A	H	A	H	H
HS1728	HSSNP17048	H	A	H	C	B	H	A	B	C	-	A	A	A	H	A	B	H	H	B	A	A	A	A	A	H	C	A	B	B	H	H	H	H	H	B	B	H	H	H	H	H	C	A	A	H	A	H	H
HS1728	HSSNP17049	H	A	H	B	B	H	A	B	C	B	A	A	A	H	A	B	H	H	B	A	A	A	A	A	H	C	A	B	B	H	H	H	H	H	B	B	H	H	H	H	H	H	A	A	H	A	H	H
HS1728	HSSNP17050	H	A	H	B	B	H	A	B	B	C	A	A	A	H	A	B	H	H	C	A	A	A	A	A	H	B	A	B	B	H	H	H	H	H	B	B	H	H	H	C	H	H	A	A	H	A	H	C
HS1728	HSSNP17051	H	A	H	B	B	H	A	B	B	C	A	A	A	H	A	C	H	H	B	A	A	A	A	A	H	-	A	C	B	H	H	H	H	H	B	B	H	H	H	H	H	H	A	A	H	A	H	H
HS1728	HSSNP17052	H	A	H	B	B	H	A	B	B	C	A	A	A	H	A	B	H	H	-	A	A	A	A	A	H	B	A	B	B	H	H	H	H	H	B	C	H	H	H	C	H	H	A	A	H	A	H	H
HS1728	HSSNP17053	H	A	H	B	B	H	A	C	C	C	A	A	A	H	A	B	H	H	C	A	A	A	A	A	H	C	A	C	B	H	C	C	H	H	B	B	H	H	H	H	H	H	A	A	H	A	H	H
HS1728	HSSNP17054	H	A	H	B	B	H	A	B	B	C	A	A	A	H	A	B	H	H	B	A	A	A	A	A	H	C	A	B	B	H	H	H	H	H	C	B	H	H	H	H	H	H	A	A	H	A	H	H
HS1728	HSSNP17055	H	A	H	B	B	H	A	B	-	B	A	A	A	H	A	B	H	H	B	A	A	A	A	A	H	C	A	B	B	H	H	H	H	H	B	B	H	H	H	H	H	H	A	A	H	A	H	H
HS1728	HSSNP17056	C	A	H	B	B	H	A	B	B	C	A	A	A	H	A	B	C	H	B	A	A	A	A	A	H	C	A	B	B	-	H	H	H	H	B	B	H	H	H	H	C	-	A	A	H	A	H	H
HS1728	HSSNP17057	H	A	H	B	B	H	A	B	B	C	A	A	A	H	A	B	H	H	B	A	A	A	A	A	H	C	A	B	B	-	H	H	H	H	B	B	H	H	H	H	C	-	A	A	H	A	H	H
HS1728	HSSNP17058	H	A	H	B	B	H	A	B	C	C	A	A	A	H	A	B	H	H	B	A	A	A	A	A	H	C	A	B	B	-	H	H	H	H	C	B	H	H	H	H	H	H	A	A	H	A	H	C
HS1729	HSSNP17059	H	A	H	B	B	H	A	B	C	C	A	A	A	H	A	C	C	H	B	A	H	A	A	A	H	C	A	C	B	H	H	H	H	H	C	C	A	H	H	-	H	H	H	A	A	A	A	A
HS1729	HSSNP17060	H	A	H	B	B	H	A	C	C	C	A	A	A	C	A	B	H	H	B	A	H	A	A	A	H	B	A	B	B	H	H	H	H	H	B	B	A	H	H	C	H	-	H	A	A	A	A	A
HS1729	HSSNP17061	H	A	H	B	B	H	A	B	C	C	A	A	A	C	A	B	H	H	B	A	H	A	A	A	H	B	A	B	B	H	H	H	H	H	B	B	A	H	H	C	H	H	H	A	A	A	A	A
HS1729	HSSNP17062	H	A	H	C	B	H	A	B	B	C	A	A	A	H	A	B	H	H	B	A	H	A	A	A	H	C	A	B	B	-	H	H	H	H	B	C	A	H	H	C	H	H	H	A	A	A	A	A
HS1729	HSSNP17063	H	A	H	B	B	H	A	B	B	C	A	A	A	H	A	B	H	H	C	A	H	A	A	A	H	B	A	B	B	H	H	H	H	H	B	B	A	H	H	C	H	H	H	A	A	A	A	A
HS1729	HSSNP17064	H	A	H	B	B	H	A	B	C	C	A	A	A	H	A	B	H	H	B	A	H	A	A	A	H	B	A	C	B	H	H	H	H	H	B	B	A	H	H	H	H	H	H	A	A	A	A	A
HS1729	HSSNP17065	C	A	H	B	B	H	A	B	C	B	A	A	A	H	A	B	H	H	B	A	H	A	A	-	H	C	A	C	C	-	H	H	H	H	C	B	A	H	H	H	H	H	H	A	A	A	A	A
HS1729	HSSNP17066	H	A	H	B	B	H	A	B	C	C	A	A	A	H	A	B	H	H	C	A	H	A	A	A	H	C	A	C	B	H	H	H	H	H	C	B	A	H	H	H	H	C	H	A	A	A	A	A
HS1729	HSSNP17067	H	A	H	C	B	H	A	B	C	C	A	A	A	H	A	B	H	H	C	A	H	A	A	A	H	C	A	C	B	H	H	H	H	H	C	B	A	H	H	H	H	H	H	A	A	A	A	A
HS1729	HSSNP17068	H	A	H	B	B	H	A	B	C	-	A	A	A	H	A	B	H	H	B	A	H	A	A	A	H	C	A	B	B	H	H	H	H	H	B	B	A	H	H	H	H	H	H	A	A	A	A	A
HS1729	HSSNP17069	H	A	H	B	B	H	A	B	B	B	A	A	A	H	A	B	H	H	C	A	H	A	A	A	H	C	A	B	B	H	C	H	H	H	B	B	A	H	H	C	H	-	H	A	A	A	A	A
HS1729	HSSNP17070	H	A	H	B	B	H	A	B	B	B	A	A	A	H	A	B	H	H	C	A	H	A	A	A	H	C	A	B	B	H	C	H	H	H	B	B	A	H	H	C	H	-	H	A	A	A	A	A
HS1729	HSSNP17071	H	A	H	C	B	H	A	C	B	C	A	A	A	H	A	B	H	H	B	A	H	A	A	A	H	C	A	B	B	-	H	H	H	H	B	B	A	H	H	H	H	H	H	A	A	A	A	A
HS1729	HSSNP17072	H	A	H	B	B	H	A	B	B	-	A	A	A	H	A	B	H	H	B	A	H	A	A	A	H	B	A	B	B	H	H	H	H	H	B	B	A	H	H	H	H	H	H	A	A	A	A	A
HS1729	HSSNP17073	C	A	H	C	B	H	A	B	B	C	A	A	-	H	A	B	H	H	C	A	H	A	A	A	H	B	A	B	B	H	H	H	H	H	B	B	A	H	H	H	H	H	H	A	A	A	A	A
HS1729	HSSNP17074	H	A	H	B	B	H	A	B	C	C	A	A	A	H	A	B	H	H	B	A	H	A	A	A	H	B	A	B	B	H	H	H	H	H	B	B	A	H	H	H	H	H	H	A	A	A	A	A
HS1729	HSSNP17075	H	A	H	B	B	H	A	B	C	C	A	A	A	H	A	C	H	H	B	A	H	A	A	A	H	B	A	C	B	H	H	H	H	H	B	B	A	H	H	H	H	-	H	A	A	A	A	A
HS1729	HSSNP17076	H	A	H	B	B	H	A	B	C	C	A	A	A	H	A	B	H	H	-	A	H	A	A	A	H	C	A	C	B	H	H	H	H	H	C	B	A	H	H	-	H	H	H	A	A	A	A	A
HS1729	HSSNP17077	H	A	H	B	B	H	A	B	B	C	A	A	A	H	A	B	H	H	C	A	H	A	A	-	H	B	A	B	B	H	H	H	H	H	B	B	A	H	H	H	H	H	H	A	A	A	A	A
HS1730	HSSNP17078	C	A	H	B	B	H	H	B	B	-	A	A	A	H	A	B	H	H	C	A	H	A	A	A	H	B	A	B	B	H	H	H	A	C	B	B	H	H	H	H	C	H	H	A	H	A	A	H
HS1730	HSSNP17079	H	A	H	B	B	H	H	B	C	B	A	A	A	H	A	C	H	H	C	A	H	A	A	A	H	B	A	B	B	-	H	H	A	C	B	C	H	H	H	H	H	H	H	A	H	A	A	H
HS1730	HSSNP17080	H	A	H	B	B	H	H	B	C	C	A	A	A	H	A	B	H	H	C	A	H	A	A	A	H	C	A	B	C	H	H	C	A	H	C	B	H	H	H	H	H	H	H	A	H	A	A	H
HS1730	HSSNP17081	H	A	H	B	B	H	H	B	B	C	A	A	A	H	A	B	H	H	B	A	H	A	A	A	H	B	A	C	B	H	H	H	A	C	B	B	H	H	H	H	H	H	H	A	H	A	A	H
HS1730	HSSNP17082	H	A	H	B	B	H	H	C	B	C	A	A	A	H	A	B	H	H	C	A	H	A	A	A	H	C	A	B	B	C	H	C	A	H	C	B	H	H	H	C	H	H	H	A	H	A	A	H
HS1730	HSSNP17083	H	A	H	C	B	H	H	B	B	C	A	A	A	H	A	B	H	H	C	A	H	A	A	A	H	C	A	C	B	H	H	C	A	H	C	B	H	H	H	H	H	H	H	A	H	A	A	H
HS1730	HSSNP17084	H	A	H	B	B	H	H	B	C	-	A	A	A	H	A	B	H	H	B	A	H	A	A	A	H	C	A	B	B	H	H	H	A	H	C	B	H	H	H	H	H	H	H	A	H	A	A	H
HS1730	HSSNP17085	H	A	H	B	B	H	H	B	C	C	A	A	A	H	A	B	H	H	B	A	H	A	A	A	H	C	A	B	B	H	H	H	A	H	C	B	H	H	H	H	H	H	H	A	H	A	A	H
HS1730	HSSNP17086	C	A	H	B	B	H	H	B	B	C	A	A	A	H	A	B	H	H	B	A	H	A	A	A	H	C	A	B	B	H	H	H	A	C	C	B	H	H	H	H	H	H	H	A	H	A	A	H
HS1730	HSSNP17087	H	A	H	-	B	H	H	B	B	B	A	A	A	H	A	B	H	H	B	A	H	A	A	A	H	-	A	B	B	H	H	H	A	H	B	B	H	H	H	H	H	H	H	A	H	A	A	H
HS1730	HSSNP17088	H	A	C	B	B	H	H	C	B	C	A	A	A	H	A	B	H	H	C	A	H	A	A	A	H	C	A	B	B	H	H	H	A	H	B	B	H	H	H	H	H	H	H	A	H	A	A	H
HS1730	HSSNP17089	H	A	H	B	B	H	H	C	B	C	A	A	A	H	A	C	H	H	C	A	H	A	A	A	H	C	A	B	B	H	H	H	A	H	B	C	H	H	H	-	H	H	H	A	H	A	A	H
HS1730	HSSNP17090	H	A	H	B	B	H	H	C	B	C	A	A	A	H	A	C	H	H	B	A	H	A	A	A	H	C	A	B	B	H	H	H	A	H	B	C	H	H	H	-	H	H	H	A	H	A	A	H
HS1730	HSSNP17091	H	A	H	C	B	H	H	B	B	C	A	A	A	H	A	C	H	H	C	A	H	A	A	A	H	C	A	B	B	H	H	H	A	H	C	C	H	H	H	-	H	H	H	A	H	A	A	H
HS1731	HSSNP17092	H	A	H	C	B	H	H	B	B	C	A	A	A	H	A	C	H	A	C	A	H	A	H	A	H	C	A	B	B	H	H	H	H	C	B	B	H	H	H	H	H	C	H	A	H	A	A	H
HS1731	HSSNP17093	H	A	H	C	B	H	H	B	C	B	A	A	A	H	A	B	C	A	C	A	H	A	H	A	H	-	A	B	B	C	H	H	H	-	B	B	H	H	H	H	-	H	H	A	H	A	A	H
HS1731	HSSNP17094	H	A	H	B	B	H	H	B	C	B	A	A	A	H	A	B	H	A	B	A	H	A	H	A	H	B	A	C	B	H	H	H	H	H	B	B	H	H	H	C	H	H	H	A	H	A	A	H
HS1731	HSSNP17095	H	A	H	B	B	H	H	B	B	C	A	A	A	C	A	B	H	A	B	A	H	A	H	A	H	C	A	B	B	H	H	H	H	H	B	B	H	H	H	-	H	H	H	A	H	A	A	H
HS1731	HSSNP17096	H	A	H	C	B	H	H	B	C	B	A	A	A	H	A	B	H	A	B	A	H	A	H	A	H	C	A	B	B	H	H	C	H	H	B	B	H	H	H	H	H	H	H	A	H	A	A	H
HS1731	HSSNP17097	H	A	H	B	B	H	H	B	C	B	A	A	A	H	A	B	H	A	C	A	H	A	H	A	H	C	A	B	B	H	H	H	H	H	C	B	H	H	H	H	H	H	H	A	H	A	A	H
HS1731	HSSNP17098	H	A	H	C	B	H	H	B	C	C	A	A	A	H	A	B	H	A	C	A	H	A	H	A	H	B	A	B	B	H	H	H	H	H	B	B	H	H	H	C	H	H	H	A	H	A	A	H
HS1731	HSSNP17099	H	A	H	B	B	H	H	B	B	C	A	A	A	H	A	B	H	A	B	A	H	A	H	A	H	C	A	B	B	H	H	H	H	H	C	B	H	H	H	C	H	H	H	A	H	A	A	H
HS1731	HSSNP17100	H	A	H	B	B	H	H	B	B	C	A	A	A	H	A	B	H	A	B	A	H	A	H	-	H	C	A	B	B	H	H	H	H	H	C	B	H	H	H	H	H	-	H	A	H	A	A	H
HS1731	HSSNP17101	H	A	H	B	B	H	H	B	C	C	A	A	A	H	A	B	H	A	B	A	H	A	H	A	H	B	A	C	C	H	H	H	H	H	B	B	H	H	H	H	H	C	H	A	H	A	A	H
HS1731	HSSNP17102	H	A	H	C	B	H	H	B	B	C	A	A	A	H	A	B	H	A	B	A	H	A	H	A	H	C	A	B	B	C	H	C	H	H	B	B	H	H	H	C	H	H	H	A	H	A	A	H
HS1731	HSSNP17103	H	A	H	B	B	H	H	B	C	C	A	A	A	H	A	B	H	A	B	A	H	A	H	A	H	C	A	B	B	H	H	H	H	H	C	B	H	H	H	-	H	H	H	A	H	A	A	H
HS1731	HSSNP17104	H	A	H	B	B	H	H	B	C	C	A	A	A	H	A	B	H	A	B	A	H	A	H	A	C	C	A	C	B	H	H	H	H	C	B	B	H	H	H	H	H	C	H	A	H	A	A	C
HS1731	HSSNP17105	H	A	H	B	B	H	H	B	C	C	A	A	A	H	A	B	C	A	C	A	H	A	H	A	H	C	A	B	B	-	H	H	H	-	B	B	H	H	H	H	H	H	H	A	H	A	A	H
HS1732	HSSNP17106	H	A	H	B	H	H	H	B	C	C	A	A	A	H	A	B	H	H	B	A	H	A	H	A	H	B	A	C	B	H	H	A	H	H	B	B	H	H	H	H	H	A	H	A	H	A	H	H
HS1732	HSSNP17107	H	A	H	B	H	H	H	C	C	C	A	A	A	H	A	C	H	H	B	A	H	A	H	A	H	B	A	B	B	H	H	A	H	C	B	B	H	H	H	C	H	A	H	A	H	A	H	H
HS1732	HSSNP17108	H	A	H	C	H	H	H	B	B	C	A	A	A	H	A	B	H	H	C	A	H	A	H	A	C	B	A	C	B	H	H	A	H	H	C	B	H	H	H	H	H	A	H	A	H	A	H	H
HS1732	HSSNP17109	H	A	H	B	H	H	H	B	C	C	A	A	A	H	A	B	H	H	B	A	H	A	H	A	H	B	A	B	B	H	H	A	H	H	B	B	H	H	H	H	H	A	H	A	H	A	H	H
HS1732	HSSNP17110	H	A	H	B	H	H	H	B	B	B	A	A	A	H	A	B	H	H	B	A	H	A	H	A	H	C	A	B	B	H	H	A	H	H	B	B	H	H	H	C	H	A	H	A	H	A	H	H
HS1732	HSSNP17111	H	A	H	B	H	H	H	B	C	B	A	A	A	H	A	B	H	H	B	A	H	A	H	A	H	C	A	B	B	H	H	A	H	H	B	C	H	H	H	H	H	A	H	A	H	A	H	H
HS1732	HSSNP17112	C	A	H	B	H	H	H	B	B	C	A	A	A	H	A	C	C	H	B	A	H	A	H	A	H	B	A	B	B	H	H	A	H	H	C	B	H	H	H	-	C	A	H	A	H	A	H	H
HS1732	HSSNP17113	H	A	H	C	H	H	H	C	C	B	A	A	A	H	A	C	H	H	-	A	H	A	H	A	H	B	A	C	B	H	H	A	H	H	C	C	H	H	H	-	H	A	H	A	H	A	H	H
HS1732	HSSNP17114	H	A	H	B	H	H	H	B	B	C	A	A	A	H	A	C	H	H	B	A	H	A	H	A	C	B	A	B	C	C	H	A	H	H	B	B	H	H	H	-	H	A	H	A	H	A	H	H
HS1732	HSSNP17115	H	A	H	B	H	H	H	B	B	-	A	A	A	H	A	C	H	H	B	A	H	A	H	A	H	B	A	C	B	H	H	A	H	H	B	B	H	H	H	-	H	A	H	A	H	A	H	H
HS1732	HSSNP17116	H	A	H	B	H	H	H	B	B	C	A	A	A	H	A	B	H	H	B	A	H	A	H	A	H	C	A	B	B	H	H	A	H	H	C	B	H	H	H	-	H	A	H	A	H	A	H	H
HS1733	HSSNP17117	H	A	H	B	A	H	H	B	B	B	A	A	A	H	A	B	H	H	B	A	A	A	A	A	H	C	A	C	B	H	H	A	H	H	C	C	H	H	H	C	H	H	H	A	H	A	H	H
HS1733	HSSNP17118	C	A	H	B	A	H	H	B	C	C	A	A	A	H	A	C	H	H	B	A	A	A	A	A	H	C	A	C	B	H	H	A	H	H	B	B	H	H	H	H	H	H	H	A	H	A	H	H
HS1733	HSSNP17119	C	A	H	B	A	H	H	B	C	C	A	A	A	H	A	C	H	H	B	A	A	A	A	A	H	C	A	C	B	H	H	A	H	H	C	B	H	H	H	H	H	H	H	A	H	A	H	H
HS1733	HSSNP17120	C	A	H	B	A	H	H	B	C	C	A	A	A	H	A	C	H	H	C	A	A	A	A	A	H	C	A	B	B	H	H	A	H	H	C	B	H	H	H	C	H	H	H	A	H	A	H	H
HS1733	HSSNP17121	H	A	H	B	A	H	H	B	C	C	A	A	A	H	A	B	H	H	B	A	A	A	A	A	H	C	A	C	B	H	H	A	H	H	B	B	H	H	H	H	H	C	H	A	H	A	H	H
HS1733	HSSNP17122	H	A	H	B	A	H	H	C	C	C	A	A	A	H	-	B	C	H	C	A	A	A	A	A	H	C	A	B	B	H	H	A	H	H	B	C	H	H	H	C	H	H	H	A	H	A	H	H
HS1734	HSSNP17123	A	A	B	H	H	A	B	B	B	D	H	D	B	H	A	H	B	B	A	B	H	A	B	B	B	A	H	H	H	B	H	H	H	B	D	H	H	H	A	D	H	H	H	H	H	B	H	H
HS1734	HSSNP17124	D	A	B	H	H	A	B	B	-	-	H	A	B	H	A	H	B	B	A	B	H	A	B	B	B	D	H	H	H	B	H	H	H	B	A	H	H	H	A	D	D	D	H	H	H	B	H	H
HS1734	HSSNP17125	D	D	B	H	H	A	B	B	B	B	H	D	B	H	A	H	B	B	A	B	H	A	B	B	B	A	H	H	H	B	H	H	H	B	A	H	H	H	A	D	H	H	H	H	H	B	H	H
HS1735	HSSNP17126	-	A	B	H	H	D	B	B	B	B	H	D	B	H	A	H	B	B	D	B	H	A	B	B	B	A	H	H	H	B	H	D	H	B	A	H	H	H	D	D	H	D	H	H	H	B	H	H
HS1735	HSSNP17127	D	A	B	H	H	A	B	B	B	B	H	A	B	H	A	H	B	B	A	B	H	A	B	B	B	D	H	H	H	B	H	H	H	B	D	H	H	H	A	A	H	A	H	H	H	B	H	H
HS1735	HSSNP17128	A	A	B	H	H	A	B	B	B	D	H	D	B	H	A	H	B	B	A	B	H	A	B	B	B	A	H	H	H	B	H	H	H	B	A	H	H	H	A	D	H	D	H	H	H	B	H	H
HS1736	HSSNP17129	A	A	B	A	H	D	H	B	B	H	A	D	H	H	A	H	B	B	D	B	H	A	B	B	B	A	H	H	H	B	A	H	H	B	H	H	H	H	D	D	H	B	H	H	H	B	H	H
HS1736	HSSNP17130	A	A	B	A	H	A	H	B	B	H	A	D	H	H	A	H	B	B	A	B	H	A	B	B	B	A	H	H	H	B	A	H	H	B	H	H	H	H	D	D	H	B	H	H	H	B	H	H
HS1736	HSSNP17131	D	A	B	A	H	D	H	B	B	H	A	A	H	H	D	H	B	B	D	B	H	A	B	B	B	D	H	H	H	-	A	H	H	B	H	H	H	H	A	A	H	B	H	H	H	B	H	H
HS1736	HSSNP17132	D	A	B	A	H	A	H	B	B	H	A	A	H	H	A	H	B	B	A	B	H	A	B	B	B	D	H	H	H	B	A	H	H	B	H	H	H	H	D	-	H	B	H	H	H	B	H	H
HS1736	HSSNP17133	A	A	B	A	H	A	H	B	B	H	A	A	H	H	A	H	B	B	A	B	H	A	B	B	B	D	H	H	H	B	A	H	H	B	H	H	H	H	A	D	H	B	H	H	H	B	H	H
HS1736	HSSNP17134	A	A	B	A	H	A	H	B	B	H	A	A	H	H	A	H	B	B	A	B	H	D	B	B	B	D	H	H	H	B	A	H	H	B	D	H	H	H	A	D	H	B	H	H	H	B	H	H
HS1737	HSSNP17135	A	D	B	A	H	D	H	B	B	D	A	A	H	H	A	H	B	B	A	B	H	A	B	B	B	A	H	B	H	B	A	H	H	B	H	H	H	B	A	-	H	B	B	H	H	B	H	D
HS1737	HSSNP17136	D	A	B	A	H	A	H	B	B	D	D	A	H	H	A	H	B	B	D	B	H	A	B	B	B	D	H	B	H	B	A	H	H	B	H	H	H	B	A	D	H	B	B	H	H	B	H	H
HS1737	HSSNP17137	A	A	B	D	H	A	H	B	B	H	A	D	H	H	A	H	B	B	A	B	H	A	B	B	B	D	H	B	H	B	D	H	H	B	H	H	H	B	A	D	H	B	B	H	H	B	H	H
HS1737	HSSNP17138	A	A	B	A	H	A	H	B	B	H	A	A	H	H	A	H	B	B	A	B	H	A	B	B	B	D	H	B	H	B	D	H	H	B	H	H	H	B	A	A	H	B	B	H	H	B	H	H
HS1737	HSSNP17139	A	A	B	A	H	A	H	B	B	H	A	A	H	H	A	H	B	B	A	B	H	A	B	B	B	D	H	B	H	B	D	H	H	B	H	H	H	B	A	A	H	B	B	H	H	B	H	H
HS1737	HSSNP17140	A	A	B	A	H	A	H	B	B	H	A	A	H	H	A	H	B	B	A	B	H	A	B	B	B	D	H	B	H	B	D	H	H	B	H	H	H	B	A	D	D	B	B	H	H	B	H	H
HS1737	HSSNP17141	A	D	B	A	H	A	H	B	B	H	A	D	H	H	A	H	B	B	A	B	H	A	B	B	B	D	H	B	H	B	A	H	H	B	H	H	H	B	A	D	H	B	B	H	H	B	H	H
HS1737	HSSNP17142	D	A	B	A	H	A	H	B	B	H	A	-	H	H	A	H	B	B	A	B	H	A	B	B	B	D	H	B	H	B	D	H	H	B	H	H	H	B	A	D	H	-	B	H	H	B	H	H
HS1738	HSSNP17143	A	A	B	A	B	A	H	B	B	H	A	D	H	H	A	H	B	B	A	B	H	A	B	B	B	A	H	H	H	B	A	H	H	B	H	D	H	B	A	H	H	B	H	H	H	B	B	B
HS1738	HSSNP17144	D	A	B	A	B	A	H	B	B	D	A	D	H	H	A	H	B	B	A	B	H	A	B	B	B	D	H	H	H	B	A	H	H	B	H	A	H	B	A	D	H	B	H	H	H	B	B	B
HS1738	HSSNP17145	A	A	B	A	B	A	H	B	B	H	A	A	H	H	A	H	B	B	A	B	H	A	B	B	B	A	H	H	H	B	A	H	H	B	H	A	H	B	D	H	H	B	H	H	H	B	B	B
HS1738	HSSNP17146	D	D	B	A	B	A	H	B	B	H	D	A	H	H	A	H	B	B	A	B	H	A	B	B	B	D	H	H	H	B	A	H	H	B	D	D	H	B	D	-	H	B	H	H	H	B	B	B
HS1738	HSSNP17147	A	D	B	D	B	D	H	B	B	H	A	A	H	H	A	H	B	B	A	B	H	A	B	B	B	A	H	H	H	B	A	H	H	B	H	A	H	B	A	H	H	-	D	H	H	B	B	B
HS1739	HSSNP17148	H	A	H	A	H	A	H	H	B	-	H	D	H	H	H	H	H	H	A	B	A	A	B	H	B	H	H	H	H	A	H	H	H	B	H	H	H	B	A	D	B	B	B	H	H	H	H	H
HS1739	HSSNP17149	H	A	H	A	H	D	H	H	B	D	H	A	H	H	H	H	H	H	D	B	A	A	B	H	B	-	H	H	H	D	H	D	H	B	H	H	H	B	A	H	B	B	B	H	H	H	H	H
HS1739	HSSNP17150	H	A	H	A	H	D	H	H	-	-	H	D	H	H	H	H	H	H	D	B	A	A	B	H	B	H	H	H	H	A	H	H	H	B	H	H	H	B	A	H	B	B	B	H	H	H	H	H
HS1739	HSSNP17151	H	A	H	D	H	A	H	H	B	H	H	D	H	H	H	H	H	H	A	B	A	A	B	H	B	H	H	H	H	A	H	H	H	B	H	H	H	B	A	H	B	B	B	H	H	H	H	H
HS1740	HSSNP17152	H	A	H	A	H	A	H	H	B	D	H	A	H	H	H	H	D	H	A	B	A	A	B	D	B	B	H	H	H	A	H	B	H	B	H	H	H	B	D	D	B	B	B	H	H	H	H	H
HS1740	HSSNP17153	H	A	H	-	H	A	H	H	B	A	H	A	H	H	H	H	D	D	A	B	A	D	B	H	B	B	H	H	H	D	H	B	H	B	H	H	H	B	A	H	B	B	B	H	H	H	H	H
HS1740	HSSNP17154	H	A	H	A	H	A	H	H	B	D	H	D	H	H	H	H	H	H	A	B	A	A	B	H	B	B	H	H	H	D	H	B	H	B	H	H	H	B	D	D	-	B	B	H	D	H	H	H
HS1740	HSSNP17155	H	A	H	D	H	A	H	H	B	D	H	D	H	H	H	H	H	H	A	B	A	A	B	H	B	B	H	H	H	A	H	B	H	B	H	H	H	B	A	D	B	B	B	H	H	H	H	H
HS1740	HSSNP17156	H	A	H	A	H	A	H	H	B	D	H	D	H	H	H	H	H	H	A	B	D	A	B	H	B	B	H	H	H	A	H	B	H	B	H	H	H	B	A	H	B	B	B	H	H	H	H	H
HS1740	HSSNP17157	H	A	H	A	H	A	H	H	B	D	H	D	H	H	H	H	H	H	-	B	A	A	B	-	B	B	H	H	H	D	H	B	H	B	H	H	H	B	A	D	B	B	B	H	H	H	H	H
HS1740	HSSNP17158	H	A	H	A	H	D	H	H	B	D	H	A	H	H	H	H	H	H	D	B	A	A	B	H	B	B	H	H	H	D	H	B	H	B	H	H	H	B	A	H	B	B	B	H	H	H	H	H
HS1741	HSSNP17159	H	D	H	A	H	A	H	H	B	A	H	A	H	H	H	H	H	H	A	B	A	A	B	H	B	-	B	H	H	D	H	H	B	B	H	B	H	B	D	B	B	-	B	H	H	H	H	H
HS1741	HSSNP17160	H	D	H	A	H	D	H	H	B	D	H	A	H	H	H	H	H	H	A	B	A	A	B	H	B	H	B	H	H	D	H	H	B	B	H	B	H	B	A	B	B	B	B	H	H	D	H	H
HS1741	HSSNP17161	H	D	H	D	H	A	H	H	B	A	D	D	H	H	H	H	H	H	D	B	D	A	B	H	B	H	B	H	H	-	H	H	B	B	H	B	H	B	A	B	B	B	B	H	H	H	H	H
HS1741	HSSNP17162	H	D	H	D	H	A	H	H	B	A	D	D	H	H	H	H	H	H	D	B	D	A	B	H	B	H	B	H	H	-	H	H	B	B	H	B	H	B	A	B	B	B	B	H	H	H	H	H
HS1741	HSSNP17163	H	A	H	A	H	A	H	H	B	-	H	A	H	H	H	D	H	H	A	B	A	A	B	H	B	H	B	H	H	D	H	H	B	B	H	B	H	B	A	B	B	B	B	H	H	H	H	H
HS1741	HSSNP17164	H	A	H	A	H	A	H	H	B	D	H	A	H	H	H	H	H	H	A	B	A	A	B	H	B	H	B	H	H	A	H	H	B	B	H	B	H	B	A	B	B	B	B	H	H	H	H	H
HS1741	HSSNP17165	H	A	H	A	H	A	H	H	B	D	H	A	H	H	H	H	H	H	A	B	A	A	B	H	B	H	B	H	H	A	H	H	B	B	H	B	H	B	A	B	B	B	B	H	H	H	H	H
HS1741	HSSNP17166	H	A	H	A	H	A	H	H	B	D	H	A	H	H	H	H	H	H	A	B	A	A	B	H	B	H	B	H	H	D	H	H	B	B	H	B	H	B	A	D	B	B	B	H	H	H	H	H
HS1741	HSSNP17167	H	A	H	A	H	A	H	H	B	D	H	A	H	H	H	H	H	H	A	B	A	A	B	H	B	H	B	H	H	A	H	H	B	B	H	B	H	B	A	D	B	B	B	H	H	H	H	H
HS1741	HSSNP17168	H	A	H	A	H	A	H	H	B	A	H	A	H	H	H	H	H	H	A	B	A	A	B	H	B	H	B	H	D	D	H	H	B	B	H	B	H	B	D	D	B	B	B	H	H	H	H	H
HS1741	HSSNP17169	H	A	H	A	H	A	H	H	B	A	H	A	H	H	H	H	H	H	A	B	A	A	B	H	B	-	B	H	H	D	H	H	B	B	H	B	H	B	D	D	B	B	B	H	H	H	H	H
HS1741	HSSNP17170	H	A	H	A	H	D	H	H	B	D	D	A	-	H	H	H	H	H	A	B	A	A	B	H	B	D	B	H	H	D	H	H	B	B	H	B	H	B	D	D	B	B	B	H	H	H	H	H
HS1741	HSSNP17171	H	A	H	-	H	A	H	H	B	A	H	A	H	H	H	H	H	H	A	B	A	A	B	H	B	D	B	H	H	A	H	H	B	B	D	B	H	B	A	B	B	B	B	H	H	H	H	H
HS1742	HSSNP17172	H	A	H	A	B	D	H	H	B	D	B	A	H	H	H	H	H	H	A	B	A	A	B	H	B	H	H	H	B	D	H	H	B	B	B	H	B	B	A	H	B	B	B	B	H	H	H	H
HS1742	HSSNP17173	H	A	H	A	B	A	H	H	B	D	B	D	H	H	H	H	D	-	A	B	A	A	B	H	B	H	H	H	B	-	H	H	B	B	B	H	B	B	A	H	B	B	B	B	H	H	H	H
HS1742	HSSNP17174	H	A	H	A	B	D	H	H	B	D	B	D	H	H	H	H	D	D	A	B	A	A	B	H	B	H	H	H	B	D	H	H	B	B	B	H	B	B	A	H	B	B	B	B	H	H	H	H
HS1742	HSSNP17175	H	A	H	A	B	A	H	H	B	D	B	A	H	H	H	D	H	D	A	B	A	A	B	H	B	H	H	H	B	D	H	H	B	B	B	H	B	B	A	H	B	B	B	B	H	H	H	H
HS1742	HSSNP17176	H	A	H	A	B	D	H	H	B	D	B	A	H	H	H	H	H	H	A	B	A	A	B	H	B	H	H	H	B	A	H	H	B	B	B	H	B	B	A	H	B	B	B	B	H	H	H	H
HS1742	HSSNP17177	H	D	H	D	B	D	H	D	B	A	B	D	H	-	H	H	H	H	A	B	A	D	B	H	B	H	H	D	B	D	H	H	B	B	B	H	B	B	A	-	B	-	B	B	H	H	H	H
HS1742	HSSNP17178	D	A	H	D	B	A	H	H	B	A	B	A	H	H	H	H	H	H	A	B	A	A	B	H	B	H	H	H	B	D	H	H	B	B	B	H	B	B	A	H	B	B	B	B	H	H	H	H
HS1742	HSSNP17179	H	A	H	D	B	A	H	H	B	D	B	D	H	H	H	H	D	H	A	B	A	A	B	H	B	H	H	H	B	A	H	H	B	B	B	H	B	B	A	H	B	B	B	B	H	H	H	H
HS1742	HSSNP17180	H	A	H	D	B	A	H	H	B	D	B	D	H	H	H	H	D	H	A	B	A	A	B	H	B	H	H	H	B	A	H	H	B	B	B	H	B	B	A	H	B	B	B	B	H	H	H	H
HS1742	HSSNP17181	H	A	H	A	B	A	H	H	B	-	B	A	H	H	H	H	H	H	A	B	A	A	B	H	B	H	H	H	B	A	H	H	B	B	B	H	B	B	A	H	B	B	B	B	H	H	H	H
HS1742	HSSNP17182	H	A	H	A	B	A	H	H	B	D	B	A	H	H	H	H	D	H	A	B	A	A	B	H	B	H	H	H	B	D	H	H	B	B	B	H	B	B	D	H	B	B	B	B	H	H	H	H
HS1742	HSSNP17183	H	A	H	A	B	A	H	H	B	D	B	A	H	H	H	H	H	H	D	B	A	A	B	H	B	H	H	H	B	A	H	H	B	B	B	H	B	B	A	D	B	B	B	B	H	H	H	H
HS1742	HSSNP17184	H	A	H	A	B	A	H	H	B	D	B	A	H	H	H	H	H	H	D	B	A	A	B	H	B	H	H	H	B	A	H	H	B	B	B	H	B	B	A	D	B	B	B	B	H	H	H	H
HS1743	HSSNP17185	H	A	H	D	H	D	H	A	B	A	B	A	H	H	H	H	H	H	A	B	A	A	B	H	B	H	H	H	B	D	H	H	B	B	B	H	H	B	A	H	B	B	B	B	B	H	H	H
HS1743	HSSNP17186	H	A	H	A	H	D	H	A	B	A	B	A	H	H	H	H	D	H	A	B	A	A	B	H	B	D	H	H	B	D	H	H	B	B	B	H	H	B	A	H	B	B	B	B	B	H	H	D
HS1743	HSSNP17187	H	A	H	A	H	A	H	A	B	D	B	D	H	H	H	H	H	H	A	B	A	A	B	H	B	H	H	H	B	A	H	D	B	B	B	H	H	B	A	D	B	B	B	B	B	H	H	H
HS1743	HSSNP17188	H	A	H	A	H	D	H	A	B	D	B	A	D	H	H	H	H	H	A	B	A	A	B	H	B	H	H	H	B	A	H	H	B	B	B	H	H	B	D	H	B	-	B	B	B	H	H	H
HS1743	HSSNP17189	H	A	H	A	H	A	H	A	B	D	B	A	H	H	H	H	H	H	A	B	A	A	B	H	B	H	H	H	B	A	H	H	B	B	B	H	H	B	A	D	B	B	B	B	B	H	H	H
HS1743	HSSNP17190	H	A	H	-	H	A	H	A	B	A	B	A	H	H	H	H	H	H	D	B	D	A	B	H	B	H	H	H	B	D	H	H	B	B	B	H	H	B	D	H	B	B	B	B	B	H	H	H
HS1743	HSSNP17191	H	A	D	A	H	A	H	A	B	D	B	D	H	H	H	H	H	H	D	B	A	A	B	H	B	H	H	H	B	D	H	H	B	B	B	H	H	B	A	D	B	-	B	B	B	H	H	H
HS1744	HSSNP17192	H	A	H	A	H	D	H	H	B	D	H	D	H	H	H	H	H	H	D	B	A	A	B	H	B	H	H	H	B	D	H	H	H	B	H	A	H	B	A	B	B	B	B	H	H	H	B	H
HS1744	HSSNP17193	H	A	H	A	H	D	H	H	B	D	H	D	H	H	H	H	H	H	A	B	A	A	B	H	B	D	H	H	B	D	H	H	H	B	H	A	H	B	D	B	B	B	B	H	H	H	B	H
HS1744	HSSNP17194	H	A	H	A	H	D	H	H	B	D	H	A	H	H	H	H	H	H	A	B	A	A	B	H	B	-	H	H	B	D	H	H	H	B	H	A	H	B	D	B	B	B	B	H	H	H	B	H
HS1744	HSSNP17195	H	D	H	A	H	A	H	H	B	-	H	A	H	H	H	H	H	H	A	B	A	A	B	H	B	-	H	H	B	A	H	H	H	B	H	A	H	B	D	D	B	B	B	H	H	H	B	H
HS1744	HSSNP17196	H	A	H	A	H	A	H	H	B	D	H	A	H	H	H	H	H	H	A	B	A	A	B	H	B	H	H	H	B	A	H	H	H	B	H	A	H	B	A	D	B	B	B	H	H	H	B	H
HS1744	HSSNP17197	H	D	H	A	H	A	H	H	B	D	H	D	H	H	H	H	H	H	D	B	A	A	B	H	B	H	H	H	B	D	H	H	H	B	H	A	H	B	D	B	B	B	-	H	D	H	B	H
HS1744	HSSNP17198	H	D	H	D	H	D	H	H	B	D	H	D	H	H	H	H	H	H	D	B	D	A	B	-	B	H	H	H	B	A	H	H	H	B	H	A	H	B	D	-	B	B	B	H	H	H	B	H
HS1744	HSSNP17199	H	A	H	D	H	A	H	H	B	D	H	A	H	H	H	H	H	H	D	B	A	A	B	H	B	H	H	H	B	D	H	H	H	B	H	A	H	B	A	-	B	B	B	H	H	H	B	H
HS1744	HSSNP17200	H	A	H	A	H	A	H	H	B	D	H	A	H	H	H	H	H	H	A	B	A	A	B	H	B	H	H	H	B	D	H	H	H	B	H	A	H	B	A	-	B	B	B	H	H	H	B	H
HS1744	HSSNP17201	H	A	H	A	H	A	H	H	B	D	H	A	H	H	H	H	H	H	A	B	A	A	B	H	B	H	H	H	B	D	H	H	H	B	H	A	H	B	D	B	B	B	B	H	H	H	B	H
HS1744	HSSNP17202	H	A	H	A	H	A	H	H	B	A	H	D	H	H	H	H	H	H	D	B	A	A	B	H	B	H	H	H	B	D	H	H	H	B	H	A	H	B	A	-	B	B	B	H	H	H	B	H
HS1744	HSSNP17203	H	D	H	A	H	A	H	H	B	A	H	A	H	H	H	H	H	H	A	B	A	A	B	H	B	H	H	H	B	D	H	H	H	B	H	A	H	B	A	B	B	B	B	H	H	H	B	H
HS1744	HSSNP17204	H	A	H	A	H	A	H	H	B	A	H	A	H	H	H	H	H	H	A	B	A	A	B	H	B	H	H	H	B	A	H	H	H	B	H	A	H	B	A	B	B	B	B	H	D	H	B	H
HS1744	HSSNP17205	H	A	H	A	H	D	H	H	B	D	H	A	H	H	H	H	H	H	A	B	A	A	B	H	B	H	H	H	B	A	H	H	H	B	H	A	H	B	A	B	B	B	B	H	H	H	B	H
HS1745	HSSNP17206	D	A	H	A	H	A	H	H	B	D	H	A	H	H	B	H	H	B	A	B	A	A	B	H	B	H	H	H	B	A	H	H	H	B	H	H	A	B	A	B	B	B	B	H	H	H	B	H
HS1745	HSSNP17207	D	A	H	A	H	A	H	H	B	D	H	A	H	H	B	H	H	B	A	B	A	A	B	H	B	H	H	H	B	A	H	H	H	B	H	H	A	B	A	B	B	B	B	H	H	H	B	H
HS1745	HSSNP17208	H	D	H	A	H	D	H	H	B	A	H	D	H	H	B	H	H	B	A	B	A	A	B	H	B	H	H	H	B	D	H	H	H	B	H	H	A	B	A	B	B	-	B	H	H	H	B	H
HS1745	HSSNP17209	H	D	H	A	H	D	H	H	B	A	H	D	H	H	B	H	H	B	A	B	A	A	B	H	B	H	H	H	B	D	H	H	H	B	H	H	A	B	A	B	B	-	B	H	H	H	B	H
HS1746	HSSNP17210	H	D	D	A	B	D	H	H	B	A	H	A	H	A	B	H	H	H	A	B	A	A	B	H	B	D	H	H	B	D	B	H	H	B	H	H	H	B	A	H	B	B	B	B	B	H	H	H
HS1746	HSSNP17211	H	A	H	A	B	A	H	H	B	D	H	D	H	A	B	H	H	H	A	B	A	A	B	H	B	D	H	H	B	D	B	H	H	B	H	H	H	B	A	H	B	B	B	B	B	H	H	D
HS1746	HSSNP17212	H	A	H	A	B	A	H	H	B	D	H	D	D	A	B	H	H	H	A	B	A	A	B	H	B	D	H	H	B	D	B	H	H	B	H	H	H	B	A	H	B	B	B	B	B	H	D	D
HS1746	HSSNP17213	H	A	H	A	B	A	H	H	B	D	H	D	H	A	B	-	H	H	A	B	A	A	B	H	B	H	H	H	B	D	B	H	H	B	H	H	H	B	A	H	B	B	B	B	B	H	H	H
HS1746	HSSNP17214	H	A	H	A	B	A	H	H	B	A	H	D	H	A	B	H	H	H	A	B	A	A	B	H	B	H	H	H	B	D	B	H	H	B	D	H	H	B	A	H	B	B	B	B	B	H	H	H
HS1746	HSSNP17215	H	A	H	A	B	D	H	H	B	D	H	A	H	A	B	H	H	H	D	B	A	A	B	H	B	H	H	H	B	A	B	H	H	B	H	H	H	B	A	H	B	B	B	B	B	H	H	H
HS1746	HSSNP17216	H	A	H	A	B	A	H	H	B	D	H	A	H	A	B	H	H	H	A	B	A	A	B	H	B	H	H	H	B	A	B	H	H	B	H	H	H	B	A	H	B	B	B	B	B	H	H	H
HS1746	HSSNP17217	H	A	H	D	B	A	H	H	B	D	H	A	H	A	B	H	H	H	A	B	A	A	B	H	B	H	H	H	B	D	B	H	H	B	H	H	H	B	A	D	B	B	B	B	B	H	H	H
HS1746	HSSNP17218	H	A	H	A	B	A	H	H	B	D	H	A	H	A	B	H	H	H	A	B	A	A	B	D	B	H	H	H	B	D	B	H	H	B	H	H	H	B	D	H	B	B	B	B	B	H	H	H
HS1746	HSSNP17219	H	A	D	A	B	A	H	H	B	A	H	A	H	A	B	H	H	H	A	B	A	A	B	D	B	H	H	H	B	A	B	H	H	B	H	H	H	B	D	H	B	B	B	B	B	H	D	H
HS1746	HSSNP17220	H	A	H	A	B	A	H	H	B	A	H	D	H	A	B	H	H	H	A	B	A	A	B	H	B	H	H	H	B	A	B	H	H	B	H	H	H	B	D	H	B	B	B	B	B	H	H	H
HS1747	HSSNP17221	H	A	H	D	H	D	H	H	B	A	H	A	H	H	H	H	H	H	D	B	A	A	B	H	B	H	A	H	H	A	H	H	B	B	H	B	B	B	D	H	B	B	B	H	H	H	B	H
HS1747	HSSNP17222	H	A	H	D	H	D	H	H	B	A	H	A	H	H	H	H	H	H	A	B	A	A	B	H	B	H	A	H	H	A	H	H	B	B	H	B	B	B	D	H	B	B	B	H	H	H	B	H
HS1747	HSSNP17223	H	D	H	D	H	D	H	H	B	D	H	A	H	H	H	H	H	H	D	B	A	A	B	H	B	H	A	H	H	D	H	H	B	B	D	B	B	B	D	H	B	B	B	H	H	H	B	H
HS1747	HSSNP17224	H	A	H	A	H	A	H	H	B	A	H	D	H	H	H	H	H	H	D	B	A	A	B	D	B	H	A	H	H	D	-	H	B	B	D	B	B	B	D	H	B	B	B	H	H	H	B	H
HS1747	HSSNP17225	H	A	H	D	H	D	H	H	B	D	H	A	H	D	H	H	H	H	D	B	A	A	B	D	B	H	A	H	H	A	H	D	B	B	H	B	B	B	D	H	B	B	B	H	H	H	B	H
HS1747	HSSNP17226	H	A	H	D	H	D	H	H	B	D	H	D	H	H	H	H	H	H	D	B	A	A	B	H	B	H	A	H	H	D	H	H	B	B	H	B	B	B	A	H	B	B	B	H	H	H	B	H
HS1747	HSSNP17227	H	A	H	D	H	A	H	H	B	A	H	D	H	H	H	H	H	H	D	B	A	A	B	H	B	H	A	H	H	D	H	H	B	B	H	B	B	B	A	H	B	B	B	H	H	H	B	H
HS1747	HSSNP17228	H	A	H	A	H	A	H	H	B	D	H	D	H	H	H	H	H	H	A	B	A	A	B	H	B	H	A	H	H	A	H	H	B	B	D	B	B	B	A	H	B	B	B	H	H	H	B	H
HS1747	HSSNP17229	H	A	H	A	H	A	H	H	B	A	H	D	H	H	H	H	H	H	A	B	A	A	B	H	B	H	A	H	H	A	H	H	B	B	H	B	B	B	A	H	B	B	B	H	H	H	B	H
HS1747	HSSNP17230	H	A	H	A	H	A	H	H	B	D	H	D	H	H	H	H	H	H	A	B	A	A	B	H	B	H	A	H	H	A	H	H	B	-	H	B	B	B	A	H	B	B	B	H	H	H	B	H
HS1747	HSSNP17231	H	A	H	A	H	A	H	H	B	D	H	D	H	H	H	H	H	H	D	B	A	A	B	H	B	H	A	H	H	A	H	H	B	B	H	B	B	B	A	H	B	B	B	H	H	H	B	H
HS1747	HSSNP17232	H	A	H	A	H	A	H	H	B	D	H	A	H	H	H	H	H	H	A	B	D	A	B	H	B	H	A	H	H	D	H	H	B	B	H	B	B	B	D	H	B	B	B	H	H	H	B	H
HS1748	HSSNP17233	H	A	H	D	H	D	H	H	B	-	H	-	H	H	H	H	H	H	D	B	D	A	B	H	B	H	D	H	H	D	H	H	H	B	H	H	H	B	-	B	B	B	B	H	H	H	H	H
HS1748	HSSNP17234	H	A	H	D	H	D	H	H	B	A	H	A	H	H	H	H	D	H	A	B	A	A	B	H	B	H	H	H	H	D	H	H	H	B	H	H	H	B	A	B	B	-	B	H	H	H	H	H
HS1748	HSSNP17235	H	A	H	A	H	A	H	H	B	D	H	D	H	H	H	-	H	H	A	B	D	A	B	H	B	H	D	H	H	D	H	D	H	B	D	H	D	B	D	B	-	B	B	H	H	H	H	H
HS1748	HSSNP17236	D	D	H	A	H	D	H	H	B	A	H	D	H	H	H	D	H	H	D	B	A	A	B	H	B	H	H	H	H	D	H	D	H	B	H	H	H	B	D	B	B	B	B	H	H	H	H	H
HS1748	HSSNP17237	H	D	H	A	H	A	H	H	B	D	H	A	H	H	H	H	H	D	D	B	A	A	B	H	B	H	H	H	H	D	H	H	H	B	H	H	D	B	A	B	B	B	B	H	H	H	H	H
HS1748	HSSNP17238	H	D	H	A	H	A	H	H	B	D	H	A	H	H	H	H	H	H	A	B	A	A	B	H	B	H	H	H	H	A	H	H	H	B	H	H	H	B	A	B	B	B	B	H	H	H	H	H
HS1748	HSSNP17239	H	A	H	A	H	A	H	H	B	D	D	D	H	H	H	H	H	H	A	B	A	A	B	H	B	H	H	H	H	A	H	H	H	B	H	H	H	B	A	B	B	B	B	H	H	H	H	H
HS1748	HSSNP17240	H	A	H	A	H	A	H	H	B	D	H	D	H	H	H	H	H	H	A	B	A	D	B	H	B	H	H	H	H	A	H	H	H	B	H	H	H	B	D	B	B	B	B	H	H	D	H	H
HS1748	HSSNP17241	H	A	H	A	H	A	H	H	B	-	H	A	H	H	H	H	H	H	D	B	A	A	B	H	B	H	H	H	H	A	H	H	H	B	H	D	H	B	A	B	B	B	B	H	H	H	H	H
HS1748	HSSNP17242	H	A	H	A	H	A	H	H	B	-	H	A	H	H	H	H	H	H	A	B	D	D	B	H	B	H	H	H	H	D	H	H	H	B	H	H	H	B	D	B	B	B	B	H	D	H	H	H
HS1749	HSSNP17243	H	A	H	D	H	A	H	H	B	A	H	A	H	H	H	B	H	H	A	B	D	A	B	H	B	H	H	H	H	A	H	H	H	B	H	H	H	B	A	B	B	B	B	H	H	H	H	H
HS1749	HSSNP17244	H	A	H	A	H	A	H	H	B	D	H	A	H	H	H	B	H	H	D	B	A	A	B	H	B	H	H	H	H	A	H	H	H	B	H	H	H	B	A	B	B	B	B	H	H	H	H	H
HS1749	HSSNP17245	H	A	H	A	H	A	H	H	B	D	H	D	H	H	H	B	H	H	A	B	A	A	B	H	B	H	H	H	H	D	H	H	H	B	H	H	H	B	D	D	B	B	B	H	H	H	H	H
HS1749	HSSNP17246	H	A	H	-	H	A	H	H	B	D	H	A	H	H	H	B	H	H	A	B	A	A	B	H	B	H	H	H	H	A	H	H	H	B	H	H	H	B	D	D	B	B	B	H	H	H	H	H
HS1749	HSSNP17247	H	D	H	A	H	A	H	H	B	A	H	A	H	H	H	B	H	H	A	B	A	A	B	H	B	H	H	H	H	A	H	H	H	B	H	H	H	B	A	B	B	B	B	H	H	H	H	H
HS1749	HSSNP17248	H	A	H	A	H	A	H	H	B	D	H	A	H	H	H	B	H	H	D	B	A	A	B	H	B	D	H	H	H	A	H	H	H	B	H	H	H	B	A	B	B	B	B	H	H	H	H	H
HS1749	HSSNP17249	H	A	H	A	H	A	H	H	B	D	H	D	H	H	H	B	H	H	A	B	A	A	B	H	B	H	H	H	H	D	H	H	H	B	H	H	H	B	D	B	B	B	B	H	H	H	H	H
HS1749	HSSNP17250	H	A	H	A	H	A	H	H	B	D	H	D	H	H	H	B	H	D	D	B	A	A	B	H	B	H	H	H	H	D	H	H	H	B	H	H	H	B	D	B	B	B	B	H	H	H	H	H
HS1749	HSSNP17251	H	A	H	A	H	A	H	D	B	D	H	D	H	H	D	B	H	H	A	B	A	A	B	H	B	H	H	H	H	A	H	H	D	B	H	H	H	B	A	B	B	B	B	H	H	H	H	H
HS1749	HSSNP17252	H	A	H	D	H	A	H	H	B	D	H	A	H	H	H	B	H	H	A	B	A	A	B	H	B	H	H	H	H	D	D	H	H	B	H	H	H	B	D	B	B	B	B	H	H	H	H	H
HS1749	HSSNP17253	H	A	H	A	H	A	H	H	B	-	H	A	H	H	H	B	H	H	A	B	A	A	B	H	B	H	H	H	H	A	H	H	H	B	H	H	H	B	A	B	B	B	B	H	H	H	H	H
HS1750	HSSNP17254	-	-	A	H	H	D	D	D	-	D	A	A	D	D	D	-	D	H	D	D	H	H	H	D	D	-	D	D	A	D	D	-	-	D	-	A	H	A	H	-	D	D	H	A	A	A	H	A
HS1750	HSSNP17255	C	B	A	H	H	H	H	H	C	A	A	A	H	H	H	C	H	H	H	H	H	H	H	A	H	H	H	H	A	H	H	C	B	H	B	A	H	A	H	C	H	H	H	A	A	A	H	A
HS1750	HSSNP17256	H	B	A	H	H	H	H	H	B	A	A	A	H	H	H	B	H	H	H	H	H	H	H	A	H	H	H	H	A	H	H	B	B	H	B	A	H	A	H	B	D	H	H	A	A	A	H	A
HS1750	HSSNP17257	H	B	A	H	H	H	H	H	B	A	A	D	H	H	H	B	H	H	H	H	H	H	H	A	H	H	H	H	A	H	H	B	B	H	B	A	H	A	H	B	H	H	H	A	A	A	H	A
HS1750	HSSNP17258	H	B	A	H	D	H	H	H	B	D	A	D	H	H	H	B	H	H	H	H	H	H	H	D	H	H	H	H	A	H	H	B	B	H	B	A	H	A	H	B	H	H	H	A	A	A	H	A
HS1750	HSSNP17259	C	B	A	C	H	C	C	H	B	-	A	-	H	H	H	B	H	H	H	H	C	C	H	-	C	C	C	H	-	H	C	C	B	C	C	-	H	A	H	C	H	H	C	A	-	A	C	-
HS1750	HSSNP17260	H	B	A	H	H	H	H	H	C	A	A	A	H	H	H	B	H	C	H	H	H	H	H	A	H	H	H	H	A	H	H	C	B	H	B	A	H	A	H	C	H	H	H	A	A	A	H	A
HS1751	HSSNP17261	H	B	A	H	H	H	H	H	C	A	A	A	H	H	H	B	H	H	H	H	H	H	H	A	H	A	H	H	A	H	H	C	B	H	B	A	H	A	H	C	H	H	H	A	A	A	H	A
HS1751	HSSNP17262	H	B	A	H	H	H	H	H	B	D	A	A	H	H	H	B	H	H	H	H	H	H	H	A	H	D	H	H	A	H	H	B	B	H	B	A	H	A	H	B	H	H	H	A	A	A	H	A
HS1751	HSSNP17263	H	B	A	H	H	H	H	H	C	A	A	A	H	H	H	B	H	H	H	H	H	H	H	A	H	A	H	H	A	H	H	B	B	H	B	A	H	A	H	C	H	H	H	A	A	A	H	A
HS1751	HSSNP17264	H	B	A	H	H	H	H	H	B	D	A	A	H	H	H	B	H	H	H	H	H	H	H	D	H	D	H	D	A	H	H	B	B	H	B	A	H	A	H	B	H	H	H	A	A	D	H	A
HS1751	HSSNP17265	H	B	A	H	H	H	H	H	C	A	A	A	H	H	H	B	H	H	H	H	H	H	H	A	H	A	H	H	A	H	H	B	B	H	B	A	H	A	H	C	H	H	H	A	A	A	H	A
HS1752	HSSNP17266	H	B	A	H	A	A	H	H	B	A	A	A	C	H	C	C	H	H	H	H	H	B	H	A	H	C	H	C	A	-	A	B	B	H	B	A	H	A	C	C	H	C	H	A	A	A	H	A
HS1752	HSSNP17267	H	B	D	H	A	D	H	H	B	A	D	A	H	H	H	B	D	H	H	H	H	B	H	A	H	H	H	H	A	H	A	B	B	H	B	A	H	A	H	B	H	H	H	D	A	D	H	A
HS1752	HSSNP17268	H	C	A	H	A	A	H	C	C	A	A	A	H	H	H	C	H	H	H	H	H	B	H	A	H	C	H	H	A	C	A	C	B	C	B	A	H	A	H	C	H	H	H	A	A	A	H	A
HS1752	HSSNP17269	-	B	D	H	A	-	H	H	B	D	A	A	H	H	D	B	H	H	H	H	H	B	H	D	H	H	D	-	A	H	A	B	B	H	B	A	H	A	H	B	H	H	H	A	A	A	H	A
HS1752	HSSNP17270	-	B	D	H	A	A	H	H	B	D	A	D	H	H	H	B	H	H	H	D	H	B	H	D	H	H	H	H	A	H	A	B	B	H	B	A	H	A	H	B	H	H	H	A	D	A	H	A
HS1752	HSSNP17271	H	B	A	H	A	A	H	H	C	A	A	A	H	H	H	B	H	H	H	H	H	B	H	A	H	H	H	H	A	H	A	B	B	H	C	A	H	A	H	C	H	C	H	A	A	A	H	A
HS1752	HSSNP17272	H	B	A	H	A	A	H	H	B	D	A	A	H	H	H	B	H	H	H	H	H	B	H	A	H	H	H	D	A	H	A	B	B	H	B	A	H	A	H	B	H	H	H	A	A	A	H	A
[truncated: 13,223 more rows]
[truncated: 72 more columns]
