# Supplementary material for: Ultra-dense SNP genetic map construction and identification of SiDt gene controlling the determinate growth habit in Sesamum indicum L
Source: Sci Rep. 2016 Aug 16;6:31556. doi: 10.1038/srep31556 (PMC4985745; doi:10.1038/srep31556)
Supplement: Supplementary Table S3 [file srep31556-s5.xls]

## Sheet: Lgs
Supplementary Table S3 Bin marker information of the ultra-density SNP genetic linkage map in sesame
LG number	Bin marker name	Position (cM)	LG number	Bin marker name	Position (cM)	LG number	Bin marker name	Position (cM)	LG number	Bin marker name	Position (cM)	LG number	Bin marker name	Position (cM)	LG number	Bin marker name	Position (cM)	LG number	Bin marker name	Position (cM)	LG number	Bin marker name	Position (cM)	LG number	Bin marker name	Position (cM)	LG number	Bin marker name	Position (cM)	LG number	Bin marker name	Position (cM)	LG number	Bin marker name	Position (cM)	LG number	Bin marker name	Position (cM)
LG1	HS1397	14.156	LG2	HS1659	1.112	LG3	HS0479	1.88	LG4	HS1794	10.397	LG5	HS1783	1.971	LG6	HS2731	8.161	LG7	HS0024	9.404	LG8	HS0846	3.363	LG9	HS2990	8.623	LG10	HS1503	6.678	LG11	HS2235	3.174	LG12	HS2646	4.382	LG13	HS0040	6.789
	HS1398	14.605		HS1660	3.015		HS0478	2.82		HS1795	15.047		HS1786	6.891		HS2816	13.72		HS0023	14.405		HS0844	4.374		HS2988	14.918		HS1504	9.961		HS2243	4.605		HS2647	5.143		HS0036	10.718
	HS1396	15.442		HS1661	6.679		HS0451	6.89		HS1796	19.589		HS1787	9.619		HS2730	22.771		HS0022	16.046		HS0843	5.915		HS2987	18.601		HS1507	12.277		HS2242	6.038		HS2653	5.888		HS0039	12.812
	HS1395	16.881		HS1662	9.443		HS0448	8		HS1718	20.809		HS1788	14.967		HS2729	28.375		HS0021	18.139		HS0842	9.572		HS2986	20.663		HS1506	14.127		HS2237	6.858		HS2652	6.745		HS0037	15.421
	HS1369	17.863		HS1663	12.14		HS0449	8.22		HS1801	22.119		HS0907	15.684		HS2728	30.613		HS0020	20.621		HS0838	10.422		HS1903	25.27		HS1505	15.461		HS2232	7.682		HS2645	7.863		HS0038	16.081
	HS1358	18.469		HS1664	18.6		HS0465	10.21		HS1802	22.692		HS1789	20.353		HS2727	33.155		HS0019	24.063		HS0832	11.272		HS1904	31.596		HS1508	17.4		HS2236	8.016		HS2650	8.446		HS0044	17.697
	HS1357	18.84		HS2547	21.769		HS0464	10.58		HS1715	24.071		HS1790	24.252		HS2726	34.487		HS0018	30.817		HS0820	11.796		HS1905	33.943		HS1509	19.664		HS2234	8.669		HS2651	9.446		HS0045	18.489
	HS1356	19.087		HS1589	28.02		HS0459	11.44		HS1804	24.325		HS1791	27.805		HS2713	35.91		HS0017	36.093		HS0829	12.586		HS2735	36.469		HS1510	22.525		HS2241	10.19		HS2648	9.917		HS0032	21.526
	HS1359	19.715		HS1597	31.303		HS0460	13.52		HS1803	25.354		HS1792	34.965		HS2717	36.456		HS0016	42.958		HS0839	12.938		HS1906	39.103		HS1511	23.788		HS2238	11.743		HS2643	11.566		HS0033	22.511
	HS1372	20.205		HS1591	33.933		HS0463	14.32		HS1800	26.139		HS1608	38.639		HS2722	37.702		HS0015	50.63		HS0840	13.268		HS1907	41.651		HS1512	25.628		HS2240	13.708		HS2644	12.298		HS0034	24.251
	HS1374	20.461		HS1590	37.126		HS0462	14.85		HS1722	26.72		HS1610	40.53		HS2721	38.078		HS0014	52.166		HS0821	13.578		HS1908	43.972		HS1513	26.993		HS2239	15.147		HS2654	12.395		HS0043	26.635
	HS1373	20.592		HS2813	38.494		HS0467	16.71		HS1721	26.977		HS2796	41.786		HS2720	38.857		HS0013	54.656		HS0834	13.857		HS1909	46.538		HS2741	31.499		HS2244	16.564		HS2655	12.648		HS0042	27.864
	HS1375	21.248		HS1595	39.551		HS0474	16.97		HS1714	27.602		HS1609	43.13		HS2719	39.288		HS0012	55.712		HS0827	14.366		HS1910	48.285		HS2740	35.178		HS2245	18.437		HS2642	13.102		HS0035	29.029
	HS1368	21.741		HS1592	40.922		HS0475	17.41		HS1719	28.439		HS2845	44.409		HS2718	40.109		HS0011	61.323		HS0833	14.594		HS1911	50.882		HS1514	38.427		HS2246	20.531		HS2649	13.491		HS0031	30.217
	HS1378	21.985		HS1594	41.282		HS0476	18.63		HS1716	29.162		HS2854	45.34		HS2723	40.641		HS0009	63.829		HS0828	14.799		HS1912	55.962		HS1515	48.146		HS2247	21.604		HS2641	15.926		HS0046	32.486
	HS1394	22.451		HS1593	41.908		HS0477	19.13		HS1717	29.859		HS1614	46.148		HS2716	40.99		HS0010	65.563		HS0830	15.293		HS1913	57.173		HS1516	53.605		HS2249	23.513		HS2640	17.78		HS0030	33.668
	HS1367	22.93		HS1596	43.37		HS0466	19.88		HS1720	30.289		HS1606	46.621		HS2725	41.543		HS0008	66.649		HS0837	15.693		HS1914	60.061		HS1517	65.508		HS2248	24.68		HS2639	20.037		HS0047	42.938
	HS1381	23.251		HS2739	44.81		HS0461	21.38		HS1799	30.635		HS0929	47.991		HS2724	42.309		HS0007	68.709		HS0836	15.897		HS1915	62.194		HS1518	73.876		HS2251	25.756		HS2638	21.029		HS0029	49.932
	HS1380	23.403		HS1780	45.153		HS0458	21.84		HS1723	31.382		HS2806	48.735		HS2714	43.933		HS0006	70.547		HS0825	16.241		HS1916	64.202		HS1519	80.275		HS2252	26.371		HS2637	23.752		HS0028	60.08
	HS1379	23.772		HS1775	47.119		HS0457	22.21		HS1724	31.794		HS1613	49.23		HS2712	44.843		HS0005	75.705		HS0826	16.447		HS1917	66.017		HS1520	85.71		HS2253	26.803		HS2636	26.295		HS0027	71.04
	HS1363	24.029		HS1776	48.085		HS0473	23.6		HS1798	32.33		HS1607	50.196		HS2715	46.211		HS0003	77.868		HS0822	16.631		HS1918	68.408		HS1521	88.483		HS2250	27.63		HS2635	27.068		HS0026	81.717
	HS1365	24.18		HS1777	48.826		HS0469	23.89		HS1725	32.77		HS1605	50.397		HS2198	46.931		HS0004	80.099		HS0823	17.034		HS1930	71.04		HS2820	89.722		HS2255	28.304		HS2634	30.02		HS1615	93.175
	HS1387	24.683		HS1778	49.601		HS0471	24.37		HS1807	34.041		HS1612	51.096		HS2710	51.69		HS0002	85.763		HS0824	17.414		HS1927	71.884		HS1522	94.615		HS2256	28.957		HS2632	31.489		HS2836	95.537
	HS1393	25.043		HS1779	50.137		HS0468	25.61		HS1713	35.169		HS1611	51.279		HS2709	55.616		HS1501	96.673		HS0835	17.787		HS1922	72.302		HS1523	98.152		HS2257	29.425		HS2625	32.057		HS1616	96.849
	HS1364	25.481		HS1774	50.796		HS0472	26.75		HS1797	35.848		HS0930	52.209		HS2708	58.857		HS1500	100.667		HS0831	17.965		HS2738	72.849		HS1524	100.631		HS2254	30.256		HS2626	33		HS1617	98.87
	HS1362	25.632		HS1773	52.41		HS0470	27.89		HS1806	37.257		HS0049	52.571		HS2707	60.589		HS1498	102.38		HS0841	18.464		HS1924	73.41		HS1525	105.174		HS2338	31.442		HS2633	33.608		HS1618	99.728
	HS1361	25.885		HS2661	55.617		HS0456	31.07		HS1805	37.796		HS2764	53.169		HS2705	61.339		HS1497	102.826		HS0817	19.247		HS1919	74.08		HS1526	106.18		HS2258	32.509		HS2628	34.661		HS1619	101.913
	HS1354	26.235		HS2662	56.256		HS0455	31.64		HS1712	42.969		HS0931	53.538		HS2704	62.817		HS1499	103.068		HS0818	19.876		HS1920	74.266		HS1527	109.341		HS2263	33.154		HS2629	34.92		HS1620	102.932
	HS1351	26.776		HS2656	57.304		HS0453	32.79		HS1711	43.894		HS0932	54.177		HS2706	63.936		HS1496	104.831		HS0819	20.025		HS1929	74.735		HS1532	111.947		HS2261	33.88		HS2627	35.918		HS1621	103.225
	HS1352	26.885		HS2657	58.142		HS0454	32.99		HS1710	46.446		HS0933	54.809		HS2703	64.769		HS1495	105.779		HS0799	20.734		HS1928	75.022		HS1528	112.3		HS2264	34.658		HS2631	36.711		HS1622	105.371
	HS1341	27.346		HS2658	58.989		HS0452	33.31		HS1709	49.93		HS0906	55.21		HS2702	65.974		HS1494	107.406		HS0800	21.159		HS2995	75.453		HS1530	113.165		HS2265	35.402		HS2630	37.54		HS1623	107.38
	HS1390	27.475		HS2664	60.196		HS0440	36.26		HS1708	53.517		HS0941	55.82		HS2701	69.136		HS1493	109.63		HS0802	21.435		HS1934	76.098		HS1529	114.15		HS2259	35.782		HS2623	40.633		HS3084	110.626
	HS1386	27.631		HS2663	61.526		HS0441	37.08		HS1706	55.764		HS2815	56.272		HS2699	70.691		HS1492	131.823		HS0801	21.597		HS1933	76.355		HS1531	116.129		HS2260	36.38		HS2624	41.921		HS1624	142.785
	HS1388	27.987		HS2665	62.096		HS0442	37.9		HS3062	57.318		HS0921	57.017		HS2700	71.832		HS2883	133.677		HS0806	21.92		HS1932	76.621		HS1533	117.349		HS2266	37.555		HS2622	42.956		HS1625	146.354
	HS1350	28.237		HS2666	62.896		HS0436	40.36		HS1707	58.114		HS2847	57.307		HS2698	72.413		HS1490	136.964		HS0809	22.478		HS1926	76.948		HS1534	118.4		HS2262	38.237		HS2621	48.076		HS1627	154.573
	HS1360	28.567		HS2667	64.445		HS0435	40.67		HS1704	60.805		HS0935	57.842		HS2697	75.875		HS1489	138.264		HS0812	22.721		HS1942	77.328		HS1535	123		HS2267	38.958		HS2619	50.006		HS1628	156.535
	HS1355	28.806		HS2671	65.777		HS0439	41.3		HS1703	61.996		HS2844	58.128		HS2694	79.731		HS1491	139.583		HS0814	23.04		HS1944	77.901		HS1536	126.506		HS3100	41.115		HS2617	51.335		HS1638	162.546
	HS1353	28.986		HS2672	67.674		HS0430	42.55		HS1705	62.908		HS0927	58.848		HS2695	81.151		HS0001	142.748		HS0798	23.33		HS2770	78.165		HS1537	128.956		HS2311	41.845		HS2618	52.107		HS1639	167.718
	HS1377	29.173		HS2679	70.058		HS0424	42.84		HS1702	64.44		HS2855	59.073		HS2696	82.385		HS1488	148.54		HS0797	23.612		HS1940	78.482		HS1538	132.651		HS2273	42.511		HS2620	53.062		HS1640	169.673
	HS1371	29.354		HS2678	71.146		HS0425	43.09		HS1701	65.808		HS0916	59.524		HS2693	84.434		HS2985	149.398		HS0795	23.784		HS2957	78.755		HS1539	135.513		HS2268	42.832		HS2612	54.433		HS1641	171.809
	HS1370	29.758		HS2673	71.902		HS0434	43.8		HS1698	67.946		HS0917	59.724		HS2692	85.135		HS1425	150.859		HS0796	23.963		HS1931	79.222		HS1540	140.873		HS2269	43.33		HS2613	54.919		HS1642	177.747
	HS1376	29.889		HS2674	72.507		HS0431	43.93		HS1700	69.491		HS0937	60.153		HS2691	85.694		HS1418	152.625		HS0794	24.428		HS1921	79.555		HS1541	143.597		HS2319	43.766		HS2614	55.642		HS1643	182.222
	HS1383	30.28		HS2675	73.368		HS0445	44.08		HS1699	70.33		HS0924	60.279		HS2367	86.734		HS1417	153.4		HS0804	24.617		HS1923	79.723		HS1542	145.198		HS2279	44.285		HS2616	56.392		HS1645	184.224
	HS1348	30.575		HS2680	73.846		HS0443	44.44		HS3059	71.644		HS2765	60.582		HS2366	86.871		HS2958	153.786		HS0805	24.811		HS2736	79.836		HS1544	146.51		HS2294	44.565		HS2615	57.291		HS1644	186.65
	HS1349	30.694		HS2677	75.842		HS0432	44.64		HS1697	72.568		HS0911	60.793		HS2690	88.501		HS2983	154.21		HS0807	25.003		HS1925	79.955		HS1543	148.314		HS2306	44.775		HS2611	58.242		HS1648	188.367
	HS1389	31.119		HS2676	76.25		HS0426	44.88		HS1696	73.398		HS2798	60.966		HS2685	88.74		HS1400	154.659		HS0785	25.396		HS2737	80.172		HS1546	149.171		HS2271	45.12		HS2610	59.12		HS1646	189.921
	HS1391	31.414		HS2681	78.259		HS0444	45.47		HS2821	74.307		HS2799	61.217		HS2688	89.354		HS1413	154.981		HS0808	25.752		HS1939	80.415		HS1545	150.697		HS2289	45.407		HS2609	59.875		HS1652	191.412
	HS1392	31.609		HS2682	80.955		HS0438	45.74		HS1690	75.172		HS0944	61.377		HS2689	89.762		HS1416	155.51		HS0813	25.984		HS1936	80.867		HS1565	151.896		HS2274	45.653		HS2606	60.845		HS1651	192.706
	HS1382	31.74		HS1772	86.368		HS0437	46.08		HS2834	75.82		HS2803	61.468		HS2686	90.469		HS1408	155.97		HS0810	26.258		HS1935	81.103		HS1547	152.513		HS2280	45.822		HS2608	61.69		HS1650	193.642
	HS1384	31.934		HS1771	90.146		HS0428	46.89		HS1683	76.318		HS2811	61.562		HS2201	92.018		HS1487	156.322		HS0811	26.591		HS1937	81.428		HS1562	155.459		HS2296	45.946		HS2604	62.56		HS1649	194.34
	HS1385	32.214		HS1770	91.263		HS0427	47.22		HS1676	76.655		HS3101	61.628		HS2687	92.709		HS1414	156.716		HS0816	26.66		HS1938	81.739		HS1550	156.229		HS2312	46.145		HS2607	63.219		HS1654	195.789
	HS1340	32.668		HS1769	93.663		HS0429	48.05		HS1688	77.023		HS0943	61.628		HS1817	94.078		HS1424	157.118		HS0793	26.99		HS2769	81.977		HS1570	156.75		HS2286	46.405		HS2605	63.966		HS1653	196.887
	HS1339	32.763		HS1768	96.142		HS0446	50.2		HS1679	77.41		HS0940	61.708		HS2378	94.855		HS1409	157.464		HS0790	27.214		HS2794	82.165		HS1548	157.492		HS2278	46.601		HS2602	64.586		HS1647	198.07
	HS1342	32.924		HS2668	98.184		HS0447	50.64		HS1691	77.606		HS0942	61.708		HS1821	96.066		HS1420	157.723		HS0788	27.422		HS3000	82.545		HS1552	157.912		HS2297	46.851		HS2603	65.3		HS1655	199.821
	HS1366	33.247		HS1767	99.206		HS0433	51.19		HS1687	77.866		HS0938	61.818		HS1818	96.539		HS1407	157.939		HS0789	27.687		HS1943	82.642		HS1549	158.358		HS2298	46.959		HS2601	66.16		HS1656	200.892
	HS1347	33.474		HS1766	102.251		HS0423	52.72		HS2930	78.292		HS0936	61.995		HS2684	97.002		HS3053	158.136		HS0791	28.078		HS1945	82.814		HS1584	158.942		HS2272	47.249		HS2600	67.675		HS0095	204.001
	HS1344	33.918		HS1765	106.168		HS0419	53.6		HS1694	78.54		HS0934	62.082		HS2359	97.743		HS1415	158.383		HS0792	28.338		HS2771	82.913		HS1569	159.424		HS2282	47.32		HS2599	70.017		HS1657	204.968
	HS1343	34.272		HS2669	107.101		HS0417	53.95		HS1684	78.873		HS0939	62.423		HS2360	97.877		HS1404	158.569		HS0786	28.65		HS2956	83.115		HS1581	159.743		HS2270	47.538		HS2593	70.797		HS2868	205.694
	HS1345	34.679		HS1764	114.174		HS0420	56.25		HS1666	79.108		HS2933	62.723		HS2355	98.717		HS1427	158.623		HS0779	29.092		HS1941	83.115		HS1583	160.134		HS2284	47.681		HS2594	71.308		HS2831	206.755
	HS1337	34.942		HS2670	120.862		HS0421	56.86		HS1667	79.249		HS1604	63.168		HS2683	99.305		HS1402	158.872		HS0778	29.363		HS2934	83.249		HS1813	160.422		HS2287	47.901		HS2596	72.625		HS1734	207.918
	HS1322	35.206		HS1763	121.338		HS0422	57.47		HS1680	79.594		HS2843	64.028		HS1816	99.49		HS1411	159.103		HS0787	29.559		HS3001	83.316		HS1559	160.966		HS2285	48.125		HS2592	73.606		HS2869	208.458
	HS1323	35.296		HS2943	125.963		HS0418	59.5		HS3054	79.848		HS2846	64.351		HS1819	99.872		HS1419	159.212		HS0774	30.065		HS2856	83.4		HS1558	161.269		HS2303	48.307		HS2590	73.714		HS1735	209.5
	HS1346	35.631		HS2942	127.011		HS0416	61.05		HS1678	80.018		HS2797	64.728		HS1820	100.101		HS2965	159.594		HS0773	30.456		HS2951	83.456		HS1582	161.603		HS2310	48.469		HS2589	73.913		HS2886	210.451
	HS1330	36.103		HS1762	128.447		HS0410	62.4		HS1677	80.29		HS0923	65.249		HS2207	100.875		HS1406	159.702		HS0780	30.759		HS2948	83.538		HS1561	161.892		HS2281	48.645		HS2591	74		HS2870	211.741
	HS1335	36.314		HS2940	129.436		HS0411	66.27		HS1693	80.681		HS0904	65.627		HS2212	101.27		HS2984	159.892		HS0781	31.135		HS2884	83.645		HS1568	162.029		HS2302	48.829		HS2588	74.647		HS2849	213.218
	HS1325	36.58		HS1761	130.285		HS0415	67.42		HS1695	80.881		HS0908	65.805		HS2211	101.768		HS1403	160.018		HS0803	31.43		HS3005	83.79		HS1578	162.345		HS2317	48.959		HS2595	75.371		HS1736	216.468
	HS1324	36.81		HS1757	130.686		HS0414	68.24		HS1685	81.221		HS2824	66.252		HS2204	102.084		HS3056	160.222		HS0777	32.032		HS2935	83.937		HS1560	162.537		HS2301	49.272		HS2587	75.717		HS1737	219.705
	HS1326	37.116		HS1886	130.786		HS0412	71.37		HS1682	81.309		HS2795	66.613		HS2205	102.361		HS1467	160.477		HS0815	32.296		HS3006	84.206		HS1579	162.731		HS2300	49.382		HS2597	76.392		HS1738	224.004
	HS1329	37.427		HS2931	130.956		HS0413	72.76		HS1689	81.697		HS0918	67.39		HS2209	102.786		HS1405	160.594		HS0775	32.917		HS2994	84.387		HS1557	162.828		HS1729	49.479		HS2598	78.13		HS3017	225.844
	HS1331	37.849		HS1758	130.956		HS2838	73.45		HS1686	82.065		HS0922	67.664		HS2208	103.13		HS1423	160.745		HS0776	33.247		HS2867	84.647		HS1580	163.293		HS2313	49.677		HS2586	83.143		HS3016	227.719
	HS1334	38.204		HS1887	130.956		HS2839	82.8		HS1672	82.293		HS0915	68.315		HS2206	103.326		HS1422	160.819		HS0783	33.655		HS3004	84.905		HS1587	163.35		HS2288	49.83		HS2585	86.092		HS3015	230.33
	HS1328	38.843		HS2885	131.405		HS0409	85.02		HS1673	82.493		HS0913	68.974		HS2936	103.914		HS1412	160.941		HS0782	34.021		HS0481	85.197		HS1585	163.397		HS2283	49.931		HS2584	88.049		HS3014	234.572
	HS1336	39.16		HS2791	131.405		HS0408	85.95		HS1665	82.664		HS0925	69.537		HS2202	104.17		HS1421	161.043		HS0784	34.586		HS0482	85.318		HS1551	163.455		HS2299	50.175		HS2583	90.707		HS3011	237.398
	HS1332	39.495		HS1890	131.405		HS0407	92.61		HS1674	82.871		HS0926	69.86		HS1815	104.479		HS1434	161.334		HS0771	35.147		HS2857	85.572		HS1567	163.625		HS2295	50.266		HS2582	95.377		HS3012	239.16
	HS1333	39.787		HS2882	131.405		HS0406	99.44		HS1681	83.096		HS0919	70.218		HS2200	104.833		HS1455	161.421		HS0770	35.471		HS2996	85.951		HS1563	163.794		HS2316	50.424		HS2581	97.993		HS3013	239.551
	HS1338	40.206		HS2945	131.53		HS0405	102.36		HS1671	83.229		HS0903	70.735		HS2196	105.076		HS1410	161.502		HS0769	36.559		HS0483	86.131		HS1576	164.126		HS2291	50.612		HS2580	99.255		HS3009	241.187
	HS1319	40.486		HS1888	131.617		HS0401	112.12		HS2805	83.424		HS0905	71.439		HS2199	105.251		HS1456	161.68		HS0772	37.253		HS3049	86.614		HS1574	164.402		HS2954	50.757		HS2579	101.47		HS3010	242.571
	HS1327	40.967		HS2920	131.845		HS0396	113.85		HS2804	83.543		HS0910	71.833		HS2210	105.579		HS1426	161.849		HS0768	38.917		HS2860	87.133		HS1571	164.695		HS2277	50.905		HS2841	101.959		HS3007	246.803
	HS1316	41.671		HS2946	131.988		HS0395	114.5		HS1669	83.813		HS0909	72.102		HS3097	105.762		HS1486	162.076		HS0767	39.55		HS2861	87.629		HS1573	164.96		HS2276	51.035		HS2577	102.739		HS3008	248.017
	HS1320	42.265		HS3058	132.519		HS0404	117.96		HS1692	83.978		HS0914	72.839		HS2203	105.97		HS1484	162.239		HS0766	41.029		HS2949	88.155		HS1586	165.297		HS2314	51.133		HS3003	103.968		HS1745	252.711
	HS1321	42.859		HS1891	132.781		HS0400	118.68		HS1670	84.182		HS0912	73.572		HS1781	106.28		HS1483	162.293		HS0764	41.966		HS2993	88.451		HS1554	165.685		HS2305	51.222		HS2575	105.081		HS1739	254.917
	HS1318	43.567		HS1889	133.971		HS0393	119.61		HS1668	84.558		HS0928	74.11		HS2197	106.46		HS1431	162.429		HS0765	42.45		HS0484	88.889		HS1575	165.924		HS2309	51.295		HS2578	105.365		HS1744	255.737
	HS1317	44.627		HS1892	134.842		HS0402	121.78		HS1675	84.872		HS2801	75.007		HS2190	106.829		HS1453	162.603		HS0763	44.23		HS0486	89.167		HS1811	166.498		HS2304	51.366		HS2576	105.858		HS1740	256.434
	HS1315	47.326		HS1893	135.821		HS0397	122.14		HS2767	85.329		HS0920	75.929		HS2195	106.992		HS2977	162.747		HS0759	51.417		HS2950	89.595		HS1812	166.498		HS2275	51.48		HS2573	106.615		HS1741	256.977
	HS1314	49.295		HS1894	138.573		HS0403	122.5		HS1756	86.067		HS0902	78.472		HS2194	107.426		HS2976	162.888		HS0758	51.94		HS0492	89.835		HS1588	167.405		HS2315	51.541		HS2557	107.001		HS1749	257.965
	HS1313	51.814		HS1895	144.131		HS0200	123.36		HS1975	86.973		HS0901	79.599		HS2350	107.775		HS1466	163.04		HS0762	52.584		HS0488	90.275		HS1572	167.726		HS2290	51.716		HS3079	107.991		HS1748	258.46
	HS1312	52.96		HS1896	145.133		HS0392	124.6		HS1753	87.257		HS0896	81.113		HS2192	108.007		HS1452	163.179		HS0755	53.447		HS0485	90.619		HS1555	168.518		HS2307	51.809		HS2802	108.313		HS2173	259.172
	HS1311	53.99		HS1897	145.467		HS0394	124.84		HS1750	87.418		HS0893	82.339		HS2191	108.182		HS1465	163.259		HS0734	53.691		HS0490	91.096		HS1564	168.988		HS1727	52.06		HS2570	108.7		HS1747	259.979
	HS2762	57.065		HS1898	145.621		HS0391	125.14		HS1974	87.515		HS0895	83.129		HS2388	108.264		HS1468	163.555		HS0735	54.085		HS0491	91.581		HS1810	169.412		HS1599	52.185		HS2574	109.511		HS1742	260.478
	HS1310	59.953		HS1900	146.747		HS2842	126.04		HS1755	87.715		HS0900	83.863		HS2858	108.445		HS1480	163.675		HS0732	54.541		HS0487	91.95		HS3048	170.004		HS2327	52.392		HS3052	109.953		HS1743	261.152
	HS2753	61.049		HS1902	147.144		HS0399	126.37		HS1751	88.112		HS0898	84.815		HS2193	108.649		HS1461	163.796		HS0738	55.141		HS0489	92.383		HS3047	170.372		HS2800	52.636		HS2827	110.32		HS1746	261.733
	HS2760	61.543		HS1899	148.639		HS0398	126.95		HS1752	88.522		HS0899	85.176		HS2188	108.694		HS1446	163.997		HS0739	55.311		HS0494	93.47		HS1556	171.238		HS2953	52.736		HS2555	110.686		HS2178	263.682
	HS2756	61.992		HS1901	152.35		HS0390	128.78		HS1976	89.021		HS0897	85.584		HS1822	108.694		HS1428	164.119		HS0743	56.017		HS0495	93.752		HS1809	172.294		HS3002	52.859		HS2572	110.823		HS2176	264.527
	HS2758	62.685					HS0389	128.97		HS1754	89.567		HS0894	86.488		HS2999	108.884		HS1430	164.265		HS0745	56.477		HS0497	94.237		HS1553	173.16		HS2324	52.942		HS2998	110.962		HS2175	265.253
	HS2751	63.339					HS0310	129.49		HS1979	90.297		HS0892	87.984		HS2189	109.133		HS1485	164.385		HS0744	56.855		HS0498	94.65		HS1566	173.648		HS1726	52.995		HS2568	111.102		HS2174	265.97
	HS2759	64.014					HS0272	130.73		HS1978	90.6		HS0885	88.869		HS3096	109.399		HS1445	164.45		HS0747	57.02		HS0500	95.056		HS1808	174.887		HS2331	53.072		HS2556	111.169		HS2177	267.195
	HS2752	64.788					HS0321	131.08		HS1977	91.152		HS0888	90.345		HS2941	109.65		HS1401	164.593		HS0746	57.268		HS0499	95.588		HS3078	175.654		HS2328	53.132		HS2569	111.287		HS2179	268.96
	HS2757	65.405					HS0320	131.18		HS1980	91.428		HS0889	90.951		HS2187	109.815		HS2967	164.667		HS0761	57.587		HS0502	96.495		HS3077	175.936		HS3083	53.216		HS2571	111.465		HS2180	270.598
	HS2754	65.865					HS0294	132.08		HS1984	91.742		HS0890	91.641		HS2368	110.103		HS1444	164.744		HS0736	57.88		HS0496	97.364		HS3060	177.934		HS2326	53.246		HS2997	111.53		HS2181	273.542
	HS2761	66.293					HS0293	132.47		HS1982	92.258		HS0887	92.044		HS2358	110.271		HS1471	164.843		HS0754	58.274		HS0501	98.071		HS3072	178.031		HS3080	53.333		HS2553	111.712		HS2781	275.21
	HS2750	66.818					HS0292	132.73		HS1981	92.671		HS0891	92.626		HS2348	110.535		HS1454	164.954		HS0756	58.733		HS0493	98.897		HS3073	178.031		HS2325	53.381		HS2554	111.862		HS2782	276.981
	HS2748	67.324					HS0286	133.65		HS1985	93.677		HS0886	93.479		HS3057	110.626		HS1479	165.064		HS0757	59.131		HS0503	102.617		HS3076	178.186		HS2339	53.415		HS2550	112.223		HS2783	278.27
	HS2749	68.113					HS0287	133.77		HS1983	93.975		HS0884	95.028		HS2352	110.869		HS1440	165.222		HS0753	59.339		HS0504	106.407		HS3074	178.337		HS2343	53.543		HS2549	112.354		HS2786	282.598
	HS2755	68.846					HS0351	134.09		HS1986	94.612		HS0883	96.58		HS2826	111.095		HS1429	165.286		HS0723	60.188		HS0505	111.366		HS3075	178.415		HS2871	53.586		HS2789	112.586		HS2784	284.506
	HS1308	70.582					HS0291	134.71		HS1987	95.907		HS0882	97.88		HS1823	111.416		HS2975	165.406		HS0750	60.569		HS0506	114.902		HS3070	178.595		HS2341	53.618		HS2552	113.028		HS2785	285.327
	HS1162	71.193					HS0290	135.08		HS1988	97.473		HS0881	100.991		HS3050	111.723		HS1441	165.621		HS0751	60.776		HS0510	118.341		HS3069	179.016		HS2878	53.704		HS3065	113.347		HS2787	288.372
	HS1309	72.41					HS0289	135.17		HS1989	100.665		HS0874	105.074		HS2790	112.029		HS1433	165.759		HS0748	61.029		HS0515	119.928		HS3071	179.404		HS2329	53.759		HS2551	113.673		HS2182	288.951
	HS2747	73.275					HS0371	135.87		HS1990	102.254		HS0878	107.023		HS2369	112.352		HS1439	165.87		HS0749	61.421		HS0514	121.055		HS2746	179.654		HS2336	53.813		HS3066	114.367		HS2184	290.57
	HS1230	73.496					HS0299	136.07		HS1991	103.532		HS0877	108.148		HS2848	112.567		HS1438	165.953		HS0730	61.764		HS0511	121.98		HS3068	180.067		HS2864	53.851		HS3063	115.037		HS2185	292.992
	HS1292	74.129					HS0298	136.16		HS1992	104.325		HS0875	108.833		HS2828	112.899		HS1432	166.123		HS0701	62.093		HS0512	122.475		HS3067	183.947		HS3082	53.903		HS3064	115.468		HS2186	294.987
	HS1291	74.351					HS0222	136.54		HS1994	105.452		HS0880	109.857		HS2825	113.146		HS2974	166.246		HS0760	62.419		HS0509	123.478		HS1577	187.904		HS1732	54.01		HS0052	116.452		HS2183	297.93
	HS1261	74.625					HS0223	136.64		HS1993	106.264		HS0876	110.643		HS2349	113.304		HS2959	166.45		HS0737	62.559		HS0508	124.259		HS3061	190.834		HS2344	54.082		HS0050	116.716
	HS1290	74.975					HS0242	136.79		HS1995	108.771		HS0879	111.231		HS2768	113.778		HS2963	166.505		HS0741	62.751		HS0507	124.762		HS1814	203.813		HS2865	54.167		HS0053	117.881
	HS1268	75.248					HS0278	137.21		HS1997	109.562		HS0873	112.131		HS1759	114.216		HS2962	166.626		HS0752	62.796		HS0513	125.686					HS2851	54.196		HS0054	117.971
	HS1294	75.433					HS0277	137.59		HS1996	110.208		HS0872	112.892		HS3051	114.66		HS1450	166.735		HS0733	62.9		HS0516	126.066					HS1730	54.313		HS2559	118.816
	HS1307	75.661					HS0276	137.69		HS1998	110.926		HS0864	113.901		HS2351	115.907		HS2961	166.848		HS0742	63.163		HS0517	126.74					HS1731	54.424		HS2548	119.281
	HS1237	75.997					HS0280	138.37		HS1999	112.018		HS0868	114.831		HS2353	116.155		HS2960	166.882		HS0718	63.741		HS0518	127.948					HS1728	54.613		HS0055	120.57
	HS1272	76.369					HS0279	138.45		HS2000	113.261		HS0867	115.448		HS2364	116.604		HS1477	166.988		HS0704	64.158		HS0519	129.19					HS2332	54.73		HS0056	120.902
	HS1276	76.563					HS0233	138.63		HS2012	114.37		HS0866	116.004		HS2362	116.972		HS1476	167.025		HS0702	64.474		HS0520	130.782					HS1733	54.92		HS0051	123.03
	HS1306	76.837					HS0224	138.97		HS2025	115.303		HS0865	116.632		HS2356	117.241		HS1448	167.099		HS0705	64.818		HS0521	132.59					HS3081	55.099		HS0057	124.588
	HS1257	76.994					HS0350	139.185		HS2001	115.729		HS0861	117.312		HS2357	117.659		HS1481	167.283		HS0707	65.093		HS0523	133.6					HS2335	55.152		HS0058	125.749
	HS1259	77.211					HS0338	139.305		HS2002	116.268		HS0862	118.237		HS2363	117.947		HS1451	167.499		HS0706	65.229		HS0522	134.321					HS2334	55.303		HS0059	131.837
	HS1260	77.384					HS0253	139.735		HS2013	116.935		HS0863	119.283		HS2361	118.457		HS2978	167.717		HS0708	65.363		HS0525	135.335					HS2879	55.387		HS0060	133.669
	HS1273	77.643					HS0254	139.925		HS2023	117.667		HS0870	119.997		HS2365	118.809		HS1442	167.906		HS0703	65.651		HS0524	135.609					HS2333	55.592		HS0063	135.479
	HS1302	78.241					HS0255	140.075		HS2024	117.782		HS0869	120.821		HS2370	119.634		HS1443	168.043		HS0727	66.01		HS0526	136.57					HS2342	55.738		HS0064	135.887
	HS1244	78.42					HS0306	140.615		HS2015	118.443		HS2939	121.449		HS2371	120.018		HS1447	168.118		HS0699	66.155		HS0527	137.485					HS2814	55.847		HS0061	136.898
	HS1245	78.561					HS0305	140.705		HS2014	118.974		HS0871	122.963		HS2374	120.352		HS2969	168.328		HS0728	66.336		HS0549	138.843					HS2308	56.079		HS0062	137.742
	HS1253	78.942					HS0314	140.815		HS2021	119.483		HS0855	124.115		HS2385	120.845		HS2970	168.434		HS0729	66.656		HS0536	139.436					HS2837	56.345		HS0067	141.484
	HS1295	79.086					HS0256	141.105		HS2007	120.23		HS0856	125.242		HS2377	121.322		HS1449	168.661		HS0731	66.893		HS0537	139.897					HS2340	56.489		HS0069	142.718
	HS1304	79.211					HS0257	141.275		HS2008	120.804		HS0857	126.757		HS2379	122.246		HS2982	168.733		HS0711	67.274		HS0547	140.401					HS1598	56.658		HS0068	143.615
	HS1298	79.504					HS0258	141.415		HS2020	121.183		HS0858	127.78		HS2380	122.596		HS2981	168.904		HS0722	67.727		HS0531	141.135					HS2863	56.782		HS0066	145.02
	HS1263	79.633					HS0237	141.955		HS2003	121.827		HS0859	128.915		HS2384	123.438		HS1474	169.005		HS0715	67.994		HS0528	141.72					HS2346	56.95		HS0065	145.647
	HS1248	79.799					HS0238	142.195		HS2016	122.473		HS0860	129.653		HS2383	123.689		HS1473	169.124		HS0719	68.306		HS0546	142.17					HS2292	57.197		HS0070	147.187
	HS1241	80.029					HS0227	142.315		HS2004	123.081		HS0854	131.877		HS2354	124.241		HS2810	169.198		HS0720	68.541		HS0538	142.686					HS2293	57.291		HS0071	147.929
	HS1255	80.156					HS0271	142.825		HS2022	123.566		HS0852	133.637		HS2373	125.015		HS1435	169.319		HS0725	69.028		HS0542	143.388					HS2852	57.459		HS0072	150.996
	HS1287	80.342					HS0369	143.015		HS2006	124.528		HS0853	136.425		HS2372	125.424		HS1464	169.448		HS0726	69.35		HS0541	143.548					HS2345	57.634		HS0073	155.806
	HS1163	80.484					HS0370	143.085		HS2005	124.732		HS0851	140.266		HS2382	126.316		HS1475	169.65		HS0714	69.919		HS0543	144.373					HS2318	57.808		HS0074	158.574
	HS1299	80.678					HS0374	143.445		HS2011	125.42		HS0850	141.846		HS2381	126.67		HS1457	169.812		HS0716	70.273		HS0545	145.101					HS2788	58.076		HS0075	159.218
	HS1246	80.888					HS0388	143.555		HS2010	125.693		HS0849	143.041		HS2376	127.68		HS1463	170.029		HS0710	70.807		HS0535	145.376					HS2876	58.383		HS0076	163.936
	HS1305	81.022					HS0335	143.665		HS2026	126.366		HS0848	145.201		HS2386	129.984		HS1478	170.236		HS0721	71.167		HS0532	146.26					HS2952	58.685		HS0077	165.96
	HS1296	81.179					HS0245	143.955		HS2017	127.533		HS0847	150.675		HS2387	131.036		HS2966	170.504		HS0724	71.76		HS0533	146.33					HS2330	58.973		HS0078	167.833
	HS1297	81.226					HS0244	144.085		HS2018	128.808		HS2231	153.455		HS2440	134.008		HS1458	170.599		HS0700	72.135		HS0534	146.856					HS3095	59.439		HS0079	169.797
	HS1275	81.388					HS0243	144.185		HS2009	129.554		HS2226	154.238		HS2447	134.783		HS1459	170.744		HS0717	72.502		HS0550	147.852					HS2323	59.827		HS0080	171.786
	HS1285	81.581					HS0248	144.565		HS2766	130.434		HS2225	155.703		HS2441	135.786		HS1460	170.833		HS0709	73.227		HS0539	148.295					HS2322	59.99		HS0084	174.068
	HS1277	81.739					HS0337	144.825		HS2019	130.726		HS2227	156.701		HS2391	137.156		HS1482	171.052		HS0713	73.971		HS0540	148.664					HS2320	60.554		HS0085	175.241
	HS1303	81.854					HS0304	145.045		HS2027	133.154		HS2228	157.638		HS2404	137.807		HS2560	171.178		HS0712	74.884		HS0530	149.742					HS2880	60.856		HS0086	176.777
	HS1234	82.026					HS0228	145.635		HS2029	135.332		HS2224	158.426		HS2477	138.366		HS1462	171.395		HS0698	77.48		HS0529	150.141					HS2877	61.168		HS0087	177.645
	HS1265	82.159					HS0239	145.895		HS2031	136.172		HS2222	159.384		HS2478	138.77		HS2968	171.539		HS0697	81.719		HS0544	151.342					HS2321	61.516		HS0081	179.302
	HS1283	82.35					HS0232	146.165		HS2033	136.814		HS2223	160.157		HS2392	139.315		HS1436	171.73		HS0740	85.393		HS0548	152.255					HS3045	61.757		HS0082	180.644
	HS1264	82.478					HS0275	146.685		HS2034	137.115		HS2229	161.724		HS2430	139.716		HS1437	171.855		HS0696	88.728		HS0551	153.656					HS2347	62.141		HS0083	182.384
	HS1266	82.63					HS0274	146.755		HS2032	137.877		HS2220	163.364		HS2429	139.941		HS1470	172.09		HS0695	89.911		HS0553	154.569					HS3046	62.302
	HS1240	82.831					HS0273	146.865		HS2038	138.728		HS2219	164.201		HS2403	140.567		HS1469	172.32		HS0694	91.803		HS0552	156.645					HS2881	62.759
	HS1249	82.991					HS0362	147.115		HS2037	139.767		HS2221	165.96		HS2396	140.792		HS2964	172.461		HS0693	96.739		HS0555	158.059					HS3038	63.25
	HS1232	83.08					HS0363	147.175		HS2036	140.549		HS2230	167.847		HS2472	141.177		HS3098	172.567		HS0692	100.202		HS0554	159.876					HS3099	63.57
	HS1262	83.351					HS0308	147.345		HS2035	141.04		HS2807	171.79		HS2395	141.377		HS2980	172.708		HS0691	102.155		HS0556	161.25					HS3027	64.278
	HS1280	83.502					HS0217	147.655		HS2030	142.628		HS2218	174.823		HS2417	141.668		HS1472	172.954		HS0675	103.049		HS0557	162.617					HS3022	64.511
	HS1279	83.56					HS0218	147.705		HS2040	143.297		HS2217	178.923		HS2426	142.016		HS1399	173.123		HS0676	103.674		HS0562	163.559					HS3036	64.991
	HS1243	83.718					HS0352	147.825		HS2039	144.306		HS2214	182.24		HS2407	142.312		HS2971	173.309		HS0688	105.051		HS0558	164.625					HS3026	65.305
	HS1235	83.947					HS0353	148.185		HS2042	145.064		HS2216	183.52		HS2409	142.659		HS2979	173.499		HS0677	105.994		HS0560	165.432					HS3030	65.43
	HS1236	83.989					HS0378	148.375		HS2041	145.535		HS2213	183.924		HS2401	142.912		HS2823	174.154		HS0678	107.597		HS0559	166.527					HS3041	65.742
	HS1242	84.132					HS0377	148.495		HS2028	147.864		HS2215	185.364		HS2421	143.293		HS2561	174.35		HS0685	108.477		HS0561	168.272					HS3040	65.868
	HS1251	84.323					HS0216	148.965		HS2043	149.678					HS2418	143.6		HS2859	174.473		HS0686	109.73		HS0563	169.771					HS3034	66.117
	HS1252	84.454					HS0366	149.165		HS2044	151.938					HS2420	143.664		HS2833	174.903		HS0690	110.6		HS0564	173.466					HS3025	66.351
	HS1231	84.599					HS0367	149.225		HS2045	153.474					HS2424	144.046		HS2562	175.074		HS0687	111.531		HS0565	176.052					HS3043	66.54
	HS1269	84.733					HS0309	149.685		HS2047	154.068					HS2393	144.255		HS2973	175.501		HS1973	111.735		HS0566	177.126					HS3042	66.962
	HS1211	84.965					HS0214	149.835		HS2046	156.249					HS2398	144.573		HS2566	176.051		HS0689	112.8		HS0567	177.981					HS3039	67.239
	HS1274	85.061					HS0215	149.935		HS2048	159.855					HS2397	144.67		HS2564	176.18		HS0674	113.745		HS0574	179.905					HS3028	67.443
	HS1267	85.11					HS0385	150.245		HS2049	162.048					HS2408	144.873		HS2972	176.415		HS0681	114.418		HS0575	181.119					HS3033	67.799
	HS1256	85.247					HS0386	150.345		HS2050	164.214					HS2468	145.128		HS2822	177.03		HS0680	115.221		HS0570	181.873					HS3029	68.266
	HS1271	85.331					HS0387	150.405		HS2051	166.24					HS2412	145.314		HS2563	177.26		HS0684	115.895		HS0577	182.493					HS3024	68.834
	HS1258	85.403					HS0333	150.675		HS2054	167.252					HS2415	145.503		HS2565	177.596		HS0682	116.927		HS0571	183.234					HS3044	69.234
	HS1281	85.469					HS0264	150.845		HS2053	168.727					HS2413	145.812		HS2911	178.047		HS1972	117.113		HS0572	184.154					HS3032	70.041
	HS1293	85.612					HS0265	150.985		HS2052	170.726					HS2461	146.075		HS2914	178.311		HS0679	117.974		HS0573	184.78					HS3031	70.241
	HS1301	85.741					HS0315	151.435		HS2055	173.624					HS2456	146.313		HS2917	178.659		HS0683	119.568		HS0576	186.103					HS3035	70.923
	HS1284	85.965					HS0316	151.505		HS2057	177.714					HS2457	146.402		HS2918	178.789		HS0673	122.787		HS0569	187.179					HS3020	71.137
	HS1300	86.052					HS0334	151.615		HS2058	178.72					HS2423	146.573		HS2910	179.051		HS0672	124.083		HS0568	188.137					HS3019	71.561
	HS1278	86.19					HS0339	151.825		HS2059	179.397					HS2416	146.686		HS2919	179.253		HS0671	124.523		HS0578	190.548					HS3037	71.865
	HS1289	86.387					HS0311	151.905		HS2060	180.128					HS2406	146.859		HS2905	179.458		HS0668	126.158		HS0579	191.969					HS3023	72.438
	HS1239	86.51					HS0312	151.955		HS2061	181.048					HS2394	147.022		HS2906	179.675		HS1971	127.549		HS0580	195.484					HS2763	73.033
	HS1238	86.582					HS0270	152.165		HS2063	182.471					HS2410	147.241		HS2912	179.984		HS0669	127.861		HS1956	197.167					HS3021	73.913
	HS1286	86.823					HS0251	152.205		HS2064	184.003					HS2419	147.357		HS2916	180.212		HS0670	128.372		HS0581	197.793					HS2745	74.712
	HS1282	87.006					HS0247	152.265		HS2062	184.959					HS2425	147.523		HS2903	180.584		HS0667	129.364		HS0582	202.276					HS3018	75.598
	HS1247	87.228					HS0347	152.415		HS2065	187.8					HS2405	147.767		HS2892	180.809		HS1969	129.51		HS0583	204.604					HS2744	76.75
	HS1288	87.413					HS0346	152.455		HS2068	188.884					HS2476	148.132		HS2893	180.88		HS0666	130.632		HS1968	206.351					HS2742	77.474
	HS1250	87.576					HS0345	152.515		HS2067	189.288					HS2432	148.322		HS2894	181.249		HS0665	131.924		HS1967	208.371					HS0599	79.296
	HS1233	87.679					HS0383	152.765		HS1869	189.578					HS2431	148.483		HS2898	181.407		HS1970	132.174		HS0584	210.461					HS0598	81.024
	HS1254	87.834					HS0375	152.915		HS1870	191.032					HS2422	148.627		HS2899	181.643		HS0663	133.483		HS1966	213.601					HS2743	82.726
	HS1270	87.94					HS0379	153.115		HS1871	192.235					HS2400	148.698		HS2890	181.938		HS0662	133.873		HS1965	215.397					HS2887	84.49
	HS1210	88.325					HS0303	153.555		HS1873	193					HS2411	148.911		HS2907	182.321		HS2925	135.572		HS1964	217.026					HS0602	87.921
	HS1227	88.597					HS0354	153.665		HS2066	194.317					HS2427	149.202		HS2913	182.398		HS2873	135.96		HS1962	218.632					HS0601	89.703
	HS1228	88.647					HS0355	153.745		HS2947	195.533					HS2399	149.442		HS2909	182.641		HS2926	136.515		HS1963	220.584					HS0617	91.212
	HS1158	88.861					HS0349	154.115		HS1872	196.676					HS2414	149.658		HS2891	182.81		HS0593	137.141		HS1960	224.086					HS0600	91.996
	HS1195	89.094					HS0348	154.145		HS1874	198.88					HS2458	149.883		HS2896	183.041		HS0595	137.44		HS1961	226.368					HS0606	93.034
	HS1180	89.188					HS0236	154.245		HS1875	201.923					HS2459	150.248		HS2567	183.351		HS2819	137.671		HS1959	229.112					HS0619	93.653
	HS1179	89.443					HS0319	154.465		HS1876	205.509					HS2460	150.5		HS2895	183.75		HS2872	138.052		HS1958	236.248					HS0627	94.717
	HS1182	89.719					HS0332	154.595		HS1877	207.326					HS2475	150.735		HS2901	183.868		HS2929	138.289		HS1957	239.83					HS0618	95.4
	HS1181	89.821					HS0288	154.745		HS1878	208.913					HS2465	150.959		HS2902	184.224		HS2817	138.428		HS1953	248.135					HS0620	96.077
	HS1157	89.93					HS0361	155.165		HS1879	212.111					HS2428	151.211		HS1834	184.679		HS2928	138.783		HS1954	251.417					HS0621	96.691
	HS1219	89.987					HS0368	155.235		HS1880	214.508					HS2470	151.551		HS1831	184.866		HS0597	139.115		HS1955	252.102					HS0611	97.204
	HS1229	90.173					HS0328	155.315		HS1881	217.667					HS2471	151.712		HS1832	185.035		HS0596	139.574		HS1952	260.784					HS0603	97.589
	HS1164	90.428					HS0266	155.505		HS1882	221.692					HS2482	151.898		HS1835	185.27		HS2874	140.178		HS1950	262.636					HS0605	98.045
	HS1198	90.612					HS0267	155.585		HS1883	222.729					HS2474	152.164		HS2900	185.51		HS2780	140.615		HS1951	269.176					HS0604	98.588
	HS1197	90.657					HS0268	155.645		HS1884	228.115					HS2463	152.38		HS2897	185.843		HS2818	141.238		HS1947	277.807					HS0624	98.81
	HS1169	90.868					HS0231	155.875		HS1885	230.507					HS2466	152.61		HS2889	186.171		HS2927	141.745		HS1946	295.409					HS0616	99.544
	HS1168	91.015					HS0241	156.035								HS2464	152.903		HS2915	186.542		HS0594	142.388								HS0615	100.37
	HS1218	91.118					HS0240	156.115								HS2469	153.297		HS1824	187.246		HS2922	143.614								HS0607	101.075
	HS1215	91.304					HS0327	156.525								HS2486	153.482		HS1829	187.621		HS2923	143.971								HS0608	101.665
	HS1207	91.395					HS0326	156.545								HS2467	153.781		HS1830	188.007		HS2862	145.052								HS0623	102.247
	HS1221	91.586					HS0325	156.585								HS2479	153.971		HS1836	188.32		HS1760	145.979								HS0622	102.669
	HS1220	91.697					HS0206	156.685								HS2480	154.178		HS1833	188.614		HS0664	148.42								HS2888	103.407
	HS1208	91.865					HS0207	156.741								HS2481	154.353		HS1837	188.88		HS2921	148.823								HS0614	103.451
	HS1223	91.973					HS0208	156.825								HS2402	154.793		HS1838	189.172		HS2924	149.364								HS0612	104.537
	HS1224	92.232					HS0340	157.035								HS2473	155.421		HS1842	189.466		HS0585	151.304								HS0609	105.201
	HS1183	92.39					HS0341	157.125								HS2484	155.703		HS1845	189.566		HS0592	151.742								HS0626	105.863
	HS1214	92.484					HS0342	157.215								HS2462	156.296		HS1825	189.917		HS2875	152.411								HS0625	106.617
	HS1161	92.623					HS0284	157.615								HS2483	157.131		HS1828	190.306		HS0590	153.858								HS0613	107.345
	HS1166	92.741					HS0285	157.705								HS2487	158.79		HS1843	190.605		HS0591	154.663								HS0610	109.962
	HS1167	92.848					HS0336	157.975								HS2489	159.457		HS1827	190.965		HS0589	169.522								HS0628	111.352
	HS1165	93.036					HS0297	158.515								HS2488	159.811		HS1844	191.401		HS0587	175.251								HS0629	114.81
	HS1184	93.252					HS0296	158.565								HS2491	160.103		HS1826	191.734		HS0586	176.633								HS0631	117.243
	HS1192	93.361					HS0295	158.645								HS2490	160.274		HS1840	192.262		HS0588	180.385								HS0630	118.579
	HS1153	93.681					HS0300	158.825								HS2503	161.612		HS1839	192.687											HS3093	120.792
	HS1154	93.798					HS0301	158.92								HS2494	162.393		HS1841	193.608											HS3092	122.063
	HS1155	93.925					HS0302	158.984								HS2498	162.969		HS2908	194.864											HS3091	123.313
	HS1149	93.989					HS0262	159.254								HS2500	163.175		HS1850	196.664											HS0632	124.483
	HS1222	94.155					HS0261	159.334								HS2492	163.554		HS1848	196.702											HS0633	126.045
	HS1193	94.261					HS0263	159.524								HS2776	163.842		HS1846	197.209											HS3090	127.552
	HS1159	94.462					HS0213	159.924								HS2499	164.359		HS1847	198.085											HS2812	132.01
	HS1212	94.538					HS0107	160.084								HS2501	164.559		HS1851	198.91											HS0634	133.564
	HS1213	94.746					HS0108	160.164								HS2502	164.756		HS1849	200.026											HS0635	135.218
	HS1209	94.948					HS0376	160.484								HS2497	165.246		HS1852	201.433											HS0636	137.866
	HS1188	95.014					HS0372	160.694								HS2777	165.644		HS1853	202.999											HS0637	139.706
	HS1156	95.142					HS0373	160.844								HS2504	165.857		HS1854	207.64											HS0638	144.936
	HS1150	95.294					HS0210	161.304								HS2506	166.035		HS1855	212.609											HS0639	146.82
	HS1186	95.429					HS0211	161.414								HS2496	166.541		HS1856	215.033											HS0640	150.146
	HS1187	95.621					HS0212	161.504								HS2495	166.885		HS2904	223.909											HS0655	153.327
	HS1147	95.722					HS0365	161.784								HS2505	167.334		HS1858	225.489											HS0641	153.852
	HS1148	95.786					HS0317	161.904								HS2779	167.798		HS1857	227.671											HS0660	155.121
	HS1194	95.977					HS0318	161.964								HS2778	167.933		HS1859	230.881											HS0658	155.716
	HS1200	96.14					HS0234	162.174								HS2774	168.542		HS1860	232.728											HS0659	156.175
	HS1226	96.185					HS0235	162.234								HS2775	169.252		HS1866	234.695											HS0661	156.771
	HS1225	96.316					HS0230	162.394								HS2508	169.78		HS1867	235.888											HS0657	157.604
	HS1151	96.555					HS0281	162.844								HS2507	170.209		HS1864	237.721											HS0656	159.228
	HS1201	96.715					HS0331	163.044								HS2772	170.868		HS1861	239.265											HS0654	160.174
	HS1152	96.958					HS0364	163.284								HS2493	171.248		HS1863	241.326											HS0644	161.247
	HS1202	97.128					HS0380	163.764								HS2510	171.884		HS1865	242.85											HS0642	161.409
	HS1203	97.137					HS0381	163.834								HS2773	172.378		HS1868	244.439											HS0645	161.565
	HS1217	97.322					HS0382	163.934								HS2509	173.562		HS2835	253.964											HS0653	162.072
	HS1173	97.465					HS0313	164.284								HS2512	175.66														HS0652	162.509
	HS1160	97.65					HS0204	164.394								HS2514	176.341														HS0651	163.409
	HS1170	97.849					HS0205	164.474								HS2516	176.882														HS0650	164.142
	HS1172	97.942					HS0246	164.784								HS2515	177.513														HS0643	165.231
	HS1176	98.212					HS0356	164.944								HS2517	178.197														HS0649	166.105
	HS1190	98.378					HS0384	165.134								HS2375	179.172														HS0646	167.825
	HS1189	98.586					HS0269	165.574								HS2513	179.48														HS0647	169.099
	HS1175	98.995					HS0252	165.744								HS2518	182.273														HS0648	170.762
	HS1177	99.21					HS0229	165.894								HS2525	184.1
	HS1178	99.336					HS0225	166.364								HS2519	186.095
	HS1146	99.652					HS0226	166.554								HS2522	186.966
	HS1196	99.88					HS0307	166.834								HS2523	187.507
	HS1171	100.078					HS0209	167.434								HS2521	189.014
	HS1206	100.227					HS0259	167.764								HS2520	189.942
	HS1185	100.419					HS0260	167.863								HS2524	192.244
	HS1216	100.614					HS0324	168.523								HS2526	200.757
	HS1204	100.961					HS0323	168.663								HS2527	210.681
	HS1205	101.261					HS0322	168.753								HS2528	212.507
	HS1191	101.515					HS0343	169.163								HS2529	214.249
	HS1199	101.89					HS0344	169.283								HS2558	217.432
	HS2840	102.334					HS0360	169.603								HS2530	222.131
	HS1174	102.755					HS0201	170.273								HS2531	226.281
	HS1145	104.142					HS0203	170.533								HS2532	228.698
	HS1131	106.065					HS0202	170.633								HS2533	232.745
	HS1108	106.701					HS0357	171.393								HS2534	238.091
	HS1126	106.979					HS0358	171.463								HS2535	240.867
	HS1123	107.566					HS0359	171.563								HS2536	242.361
	HS1143	108.099					HS0250	171.883								HS2537	245.018
	HS1130	108.385					HS0330	172.283								HS2538	246.506
	HS1129	108.678					HS0329	172.413								HS2539	247.497
	HS1076	108.814					HS0219	173.303								HS2540	248.918
	HS1074	108.94					HS0220	173.483								HS2541	251.338
	HS1075	109.147					HS0221	173.663								HS2542	252.891
	HS1073	109.277					HS0283	174.203								HS2543	253.764
	HS1090	109.521					HS0282	174.413								HS2545	256.658
	HS1104	109.748					HS0249	174.778								HS2544	256.658
	HS1081	109.943					HS0199	175.508								HS2546	257.077
	HS1080	110.218					HS0198	175.958
	HS1138	110.456					HS0197	176.508
	HS1089	110.66					HS0152	177.708
	HS1134	110.929					HS0153	177.788
	HS1137	111.042					HS0113	178.028
	HS1136	111.188					HS0121	178.538
	HS1133	111.413					HS0132	178.878
	HS1099	111.647					HS0131	179.028
	HS1125	111.999					HS0164	179.908
	HS1135	112.11					HS0163	179.984
	HS1127	112.254					HS0158	180.14
	HS1128	112.416					HS0191	180.52
	HS1091	112.554					HS0188	180.637
	HS1093	112.907					HS0140	180.774
	HS1082	112.949					HS0116	181.164
	HS1097	113.159					HS0178	181.234
	HS1140	113.423					HS0177	181.304
	HS1139	113.439					HS0184	181.534
	HS1141	113.69					HS0183	181.624
	HS1142	113.717					HS0182	181.688
	HS1071	114.046					HS0167	182.008
	HS1115	114.144					HS0166	182.088
	HS1102	114.392					HS0165	182.188
	HS1101	114.582					HS0145	182.458
	HS1105	114.804					HS0146	182.534
	HS1116	115.177					HS0110	182.648
	HS1114	115.322					HS0169	183.028
	HS1113	115.362					HS0123	183.103
	HS1094	115.575					HS0122	183.153
	HS1124	115.727					HS0150	183.303
	HS1072	116.008					HS0185	183.523
	HS1112	116.2					HS0186	183.623
	HS1100	116.398					HS0109	184.163
	HS1078	116.728					HS0172	184.343
	HS1079	116.84					HS0120	184.523
	HS1083	117.183					HS0147	185.053
	HS1118	117.359					HS0148	185.183
	HS1077	117.626					HS0149	185.293
	HS1107	117.958					HS0129	185.693
	HS1106	118.042					HS0133	185.733
	HS1110	118.286					HS0134	185.762
	HS1111	118.575					HS0101	185.872
	HS1122	118.73					HS0100	185.992
	HS1121	118.951					HS0128	186.232
	HS1068	119.047					HS0190	186.762
	HS1087	119.424					HS0170	186.932
	HS1096	119.577					HS0171	187.068
	HS1103	119.78					HS0103	187.578
	HS1085	119.977					HS0104	187.612
	HS1086	120.124					HS0168	187.852
	HS1119	120.579					HS0194	188.332
	HS1144	120.805					HS0130	188.452
	HS1117	121.024					HS0124	188.542
	HS1095	121.365					HS0155	188.832
	HS1088	121.78					HS0156	188.962
	HS1084	122.175					HS0151	189.112
	HS1120	122.347					HS0179	189.472
	HS1069	122.869					HS0192	189.652
	HS1092	123.231					HS0157	189.792
	HS1132	123.741					HS0127	190.222
	HS1070	124.732					HS0139	190.512
	HS1109	125.054					HS0138	190.752
	HS1098	125.444					HS0119	191.582
	HS1054	126.534					HS0135	191.798
	HS1057	126.908					HS0154	192.014
	HS1060	127.538					HS0126	192.554
	HS1061	127.59					HS0125	192.744
	HS1059	128.041					HS0187	192.934
	HS1065	128.172					HS0159	193.534
	HS1064	128.448					HS0160	193.624
	HS1050	128.838					HS0189	193.884
	HS1055	129.241					HS0176	194.404
	HS1056	129.387					HS0175	194.504
	HS1053	129.846					HS0174	194.634
	HS1062	130.302					HS0115	195.114
	HS1063	130.428					HS0114	195.304
	HS1049	130.954					HS0099	195.724
	HS1048	131.162					HS0181	196.534
	HS1052	131.787					HS0118	196.724
	HS1058	132.248					HS0111	196.914
	HS1067	132.749					HS0112	197.384
	HS1051	133.214					HS0180	197.604
	HS1046	133.948					HS0117	197.804
	HS1047	134.448					HS0105	198.274
	HS1066	136.114					HS0141	198.684
	HS1044	137.52					HS0142	198.844
	HS1043	138.098					HS0143	199.614
	HS1041	139.675					HS0102	199.914
	HS1040	140.109					HS0193	200.104
	HS1042	140.642					HS0161	200.734
	HS1045	141.705					HS0162	200.824
	HS1035	142.84					HS0173	200.944
	HS1036	142.97					HS0098	201.274
	HS1033	143.704					HS0097	201.384
	HS1034	144.1					HS0096	201.584
	HS1028	144.885					HS0137	202.084
	HS1027	145.139					HS0136	202.359
	HS1032	145.62					HS0144	202.744
	HS1026	146.068					HS0195	203.734
	HS1039	146.808					HS0106	204.854
	HS1037	147.509					HS0196	207.344
	HS1038	147.868					HS0094	221.144
	HS1025	148.431					HS0093	225.244
	HS1024	148.975					HS0091	228.344
	HS1031	149.709					HS0092	230.544
	HS1030	150.338					HS0090	230.754
	HS1016	151.228					HS0089	232.744
	HS1013	151.679					HS2070	234.734
	HS1011	151.855					HS2071	238.714
	HS1014	152.391					HS2069	238.864
	HS1015	152.946					HS0088	239.314
	HS1020	153.417					HS2734	241.864
	HS1017	153.893					HS2072	244.864
	HS1021	154.26					HS2073	245.194
	HS1022	154.782					HS2074	249.144
	HS1019	155.798					HS2075	250.804
	HS1018	156.233					HS2076	254.114
	HS1007	157.038					HS2079	262.394
	HS1005	157.202					HS2081	263.254
	HS1009	157.512					HS2082	263.774
	HS1006	157.788					HS2077	265.664
	HS1029	158.333					HS2078	266.089
	HS1012	158.875					HS2080	266.514
	HS1023	159.87					HS2086	267.874
	HS1010	161.414					HS2087	268.534
	HS0999	162.108					HS2088	269.364
	HS1008	162.594					HS2091	272.174
	HS1004	163.862					HS2090	272.624
	HS1000	164.601					HS2089	273.304
	HS0998	165.262					HS2106	275.344
	HS1002	166.716					HS2107	275.884
	HS1003	167.298					HS2111	276.494
	HS0996	168.684					HS2099	277.974
	HS1001	169.11					HS2093	278.524
	HS0992	169.879					HS2098	279.074
	HS0997	172.464					HS2092	280.374
	HS0995	174.342					HS2104	280.894
	HS0993	175.641					HS2105	281.244
	HS0994	176.381					HS2083	282.464
	HS0991	177.869					HS2084	282.584
	HS0989	179.229					HS2085	282.734
	HS0990	180.743					HS2097	283.284
	HS0969	183.672					HS2103	283.699
	HS0981	184.281					HS2101	283.959
	HS0974	185.294					HS2096	284.789
	HS0975	185.678					HS2095	285.159
	HS0970	186.529					HS2094	285.449
	HS0988	187.083					HS2100	286.779
	HS0987	187.733					HS2127	286.899
	HS0986	187.884					HS2102	287.089
	HS0982	189.076					HS2109	287.649
	HS0957	189.353					HS2108	287.855
	HS0956	189.802					HS2124	288.336
	HS0973	190.212					HS2112	289.366
	HS0968	190.572					HS2113	289.486
	HS0967	191.207					HS2114	289.576
	HS0966	191.32					HS2118	290.046
	HS0972	191.822					HS2119	290.296
	HS0971	192.546					HS2110	290.866
	HS0958	193.291					HS2115	291.946
	HS0959	194.055					HS2116	292.036
	HS0983	194.636					HS2117	292.126
	HS0985	195.227					HS2123	292.826
	HS0977	195.807					HS2122	293.306
	HS0976	196.126					HS2120	293.916
	HS0984	196.439					HS2128	295.456
	HS0965	197.47					HS2129	295.456
	HS0978	198.349					HS2130	296.146
	HS0979	199.08					HS2125	297.436
	HS0980	199.476					HS2121	298.076
	HS0961	200.941					HS2126	298.926
	HS0962	202.572					HS2149	301.376
	HS0960	203.324					HS2148	301.636
	HS0963	204.154					HS2132	302.296
	HS0964	204.922					HS2131	303.476
	HS0955	206.413					HS2172	303.686
	HS0954	207.63					HS2155	304.166
	HS0953	209.769					HS2167	305.076
	HS3089	211.088					HS2168	305.322
	HS2991	211.698					HS2169	305.486
	HS3088	215.446					HS2154	306.306
	HS3087	217.394					HS2164	306.596
	HS3086	218.809					HS2165	306.826
	HS3085	222.079					HS2162	307.976
	HS0952	223.562					HS2163	308.018
	HS0951	224.738					HS2153	308.088
	HS0950	226.779					HS2142	309.128
	HS0949	229.195					HS2143	309.498
	HS0948	231.094					HS2166	309.998
	HS0947	233.456					HS2136	311.118
	HS0946	235.13					HS2137	311.378
	HS2955	236.101					HS2138	311.698
	HS0945	237.151					HS2144	312.838
	HS2829	237.822					HS2145	312.988
	HS2793	239.335					HS2146	313.248
	HS2850	240.719					HS2147	313.918
	HS2937	242.817					HS2158	314.238
	HS2792	244.471					HS2157	314.458
	HS2938	245.853					HS2159	315.338
							HS2160	315.688
							HS2161	316.208
							HS2140	317.518
							HS2139	317.928
							HS2141	318.543
							HS2133	319.773
							HS2134	320.163
							HS2135	320.653
							HS2156	322.033
							HS2171	322.423
							HS2170	322.673
							HS2150	325.073
							HS2151	325.183
							HS2152	325.493
