# Supplementary material for: Ultra-dense SNP genetic map construction and identification of SiDt gene controlling the determinate growth habit in Sesamum indicum L
Source: Sci Rep. 2016 Aug 16;6:31556. doi: 10.1038/srep31556 (PMC4985745; doi:10.1038/srep31556)
Supplement: Supplementary Table S6 [file srep31556-s8.xls]

## Sheet: Sheet1
Supplementary Table S6 Annotation of all the genes in the QDt1 interval and adjacent genes in Yuzhi DS899
Gene ID	Start	End	Length (bp)	Direction*	No- redundant protein annotation	KEGG annotation**
DS899s00170.001	7421	11905	4485	F	Mannan synthase	-
DS899s00170.002	13200	15976	2777	F	Hypothetical protein VITISV_005614	KOG3117
DS899s00170.003	42465	42933	469	F	PREDICTED: pentatricopeptide repeat-containing protein At4g37380, chloroplastic-like	-
DS899s00170.004	60222	61086	865	R	PREDICTED: E3 UFM1-protein ligase 1 homolog isoform 1	-
DS899s00170.005	68015	69347	1333	R	PREDICTED: arogenate dehydratase/prephenate dehydratase 6, chloroplastic	KOG2797
DS899s00170.006	72525	78871	6347	R	PREDICTED: nucleobase-ascorbate transporter 12-like	KOG1292
DS899s00170.007	81825	85818	3994	F	2-carboxy-D-arabinitol 1-phosphate (CA1P) phosphatase	KOG0235
DS899s00170.008	88643	92864	4222	R	Hypothetical protein VITISV_010143	KOG0017
DS899s00170.009	108479	109142	664	F	CBF-like transcription factor	-
DS899s00170.010	111240	115181	3942	R	PREDICTED: tRNA dimethylallyltransferase 2	KOG1384
DS899s00170.011	127199	133883	6685	R	PDR-like ABC transporter	KOG0065
DS899s00170.012	145048	149548	4501	F	Serine/threonine protein kinase, putative	KOG0610
DS899s00170.013	155182	159005	3824	F	PREDICTED: uncharacterized protein LOC100246564	-
DS899s00170.014	166502	168020	1519	R	PREDICTED: cytochrome P450 94A1	KOG0157
DS899s00170.015	179924	183897	3974	F	PREDICTED: pentatricopeptide repeat-containing protein At2g32230, mitochondrial-like	KOG1347
DS899s00170.016	189189	206476	17288	F	PREDICTED: fatty acyl-CoA reductase 3 isoform 1	KOG1221
DS899s00170.017	208691	216635	7945	R	Unknown	KOG1221
DS899s00170.018	233349	235971	2623	F	PREDICTED: pentatricopeptide repeat-containing protein At2g27610-like	KOG4197
DS899s00170.019	238160	249050	10891	R	PREDICTED: cucumisin-like	KOG0739
DS899s00170.020	251316	254203	2888	F	PREDICTED: uncharacterized protein LOC100241698	-
DS899s00170.021	260390	261566	1177	F	PREDICTED: CMP-N-acetylneuraminate-beta-galactosamide-alpha-2, 3-sialyltransferase 1-like	KOG2692
DS899s00170.022	262379	266676	4298	R	PREDICTED: poly ADP-ribose polymerase 3	KOG1037
DS899s00170.023	273292	275110	1809	R	Terminal flower like protein	KOG3346
DS899s00170.024	279606	282280	2675	F	PREDICTED: uncharacterized protein LOC100253478	-
DS899s00170.025	288224	294520	6297	R	Predicted protein	-
DS899s00170.026	299479	303418	3940	F	PREDICTED: putative phagocytic receptor 1b-like	KOG1277
DS899s00170.027	310467	312554	2088	F	60S ribosomal protein L10A	KOG1570
*F refers to forward direction. R refers to reverse direction. KEGG refers to Kyoto Encyclopedia of Genes and Genomes. DS899s00170.026 and DS899s00170.027 are adjacent genes to the QDt1 interval and are investigated in this study.
