# Supplementary material for: Ultra-dense SNP genetic map construction and identification of SiDt gene controlling the determinate growth habit in Sesamum indicum L
Source: Sci Rep. 2016 Aug 16;6:31556. doi: 10.1038/srep31556 (PMC4985745; doi:10.1038/srep31556)
Supplement: Supplementary Table S7 [file srep31556-s9.xls]

## Sheet: Sheet1
Supplementary Table S7 Genotypic variation and validation of the candidate SNP/InDel sites in sesame.
SNP/InDel ID	Position in Scaffold 00170 (bp)	SNP/InDel site			Located gene	Primer name	Sequence （5’-3’）	Tm (°C)	Amplicon size（bp）	Coefficient of determination in F2 populations
		Yuzhi 11 (Dt)	JS012 (Dt)	Yuzhi DS899 (dt1)
SiDt27-14	23276	T	T	G	N	HSDt14- F	GTGGTGAGGGTGGCGAA	57.2		95.4
						HSDt14-1R	CTTAATTTTTTAATAATATCCATAAGAA	55.4	129
						HSDt14-2R	TATCTCTTAATTTTTTAATAATATCCATAAGAC	57.1
SiDt27-13	107321	G	G	A	N	HSDt13-1F	AAAAAATGCAATTTACTCTCTTCTG	57.1		96.2
						HSDt13-2F	TATACAAAAAATGCAATTTACTCTCTTCTA	58.9	116
						HSDt13-R	TTAGATAGGGGAATTTACTTTTTTT	55.8
SiDt27-12	136384	A	A	G	N	HSDt12-F	ATATTGTATTTTCATCGTTTCAAGC	57.5		95.8
						HSDt12-1R	TTTACTAAATGGCTTTTTTCTTACT	54.8	103
						HSDt12-2R	ATACTTTTACTAAATGGCTTTTTTCTTACC	56.2
SiDt27-11	155669	A	A	T	DS899s00170.013	HSDt11-F	GTTTCTTTCTTCTTTTTAGATCATT	53.7		94.4
						HSDt11-1R	TAAAAAAATATGATGTGTTAATATT	51.4	101
						HSDt11-2R	ATATGTAAAAAAATATGATGTGTTAATATA	53.2
SiDt27-10	156104	T	T	A	DS899s00170.013	HSDt10-1F	TTACATTCAAAATTCATCATATTTT	53.8		95.4
						HSDt10-2F	TATCTTTACATTCAAAATTCATCATATTTA	55.1	147
						HSDt10-R	TTACAAAAAAGTATCAAAACTTATT	51.2
SiDt27-9	161541	C	C	T	N	HSDt09-1F	AGTGAGCTGACAAAGCTCGGC	58.6		95.8
						HSDt09-2F	ATACTAGTGAGCTGACAAAGCTCGGC	60.5	89
						HSDt09-R	TCCCATAATGTTTCGTGTTTCT	56.8
SiDt27-8	187393	C	C	T	N	HSDt08-1F	CAATATCACAGGAGGATTGCTGAC	58.7		96.8
						HSDt08-2F	TACTTCAATATCACAGGAGGATTGCTGAC	60.1	115
						HSDt08-R	CAACCTATACACACATGAATGCAGT	58.9
SiDt27-7	188767	C	C	T	N	HSDt07-1F	CATGTTATCTTTTGATGGCTACAC	56.6		96.4
						HSDt07-2F	TTGTACATGTTATCTTTTGATGGCTACAC	58.4	110
						HSDt07-R	TTAATTATAAAATAGCTCATGCAAC	54.2
SiDt27-6	215070	TTATATATATATAT	TTATATATATATAT	TTATATATATAT	N	HSDt06-F	TATTTAACTCCAAAACGTAGTACAT	53.3	148	95.3
						HSDt06-R	CATGCTTTACAATTCTATTATTGTT	53.7
SiDt27-5	227248	CAAAAAAA	CAAAAAAAA	CAAAAAAA	N	HSDt05-F	TATTATTGCCGTTCTTATTGTTTTT	57.7	99	97
						HSDt05-R	CGTCATTTTTTTGGTTATATTTCTA	56
SiDt27-4	244680	CATATATATATATATATATATAT	CATATATATATATATATATATAT	CATATATATATATATATATATATAT	DS899s00170.019	HSDt04-F	TGGATAAGCATACACACACCAACAT	61.3	129	96.8
						HSDt04-R	AACTTGCTGCAGAGGGACTCG	60.4
SiDt27-3	269944	TTATATATATATATATATAT	TTATATATATATATATAT	TTATATATATATATATATAT	N	HSDt03-F	AATCAATTGGTAAGGATGGTATCA	57.7	193	97.2
						HSDt03-R	TTATTCGTCACTTACAGATTATCCA	56.2
SiDt27-2	272959	CTATATATATATATATATATATAT	CTATATATATATATATATATATAT	CTATATATATATATATATATAT	N	HSDt02-F	GCCGCAATTTAATTTCTTTCA	57.9	166	98
						HSDt02-R	GACTAGAGACTCCCCACACTTAGAT	57.4
SiDt27-1	274723	C	C	T	DS899s00170.023	HSDt01-1F	CCTGATGTTCCTGGTCCGAA	60.4		100
						HSDt01-2F	CTATTCCTGATGTTCCTGGTCCGAG	61.9	92
						HSDt01-R	TAAATCAATCAGGTCTTAAGCAGT	55.5
SiDt27-15	296656	GATATATATATATATATATAT	GATATATATATATATATATAT	GATATATATATATATATAT	N. Located beyond the QDt1 interval	HSDt15-F	TTTTTAGCCGTATTCCGAGACTAT	59.3	187	94.5
						HSDt15-R	ATGGCTCTATCTACCAAAATCTAAT	55.8
SiDt27-16	313367	C	C	T	N. Located beyond the QDt1 interval	HSDt16-1F	AAATAACAAAGGTGTAAATCATTCC	59.3		95.2
						HSDt16-2F	AATATAAATAACAAAGGTGTAAATCATTCT	60.8	114
						HSDt16-R	AGTAGTCGCCATAAACTATAACTCA	55.3
9 SNPs and 5 InDels are detected in the QDt1 interval. The SiDt27-15 (SNP) and the SiDt27-16 ( InDel) listed in the table are detected at the adjacent flanking region of the QDt1 window. 400 progeny of two F2 populations of ‘Yuzhi DS899 × JS012’ and ‘Yuzhi DS899 × Ningbohei’ are used for screening target SNP/InDel marker.
