# Supplementary material for: Ultra-dense SNP genetic map construction and identification of SiDt gene controlling the determinate growth habit in Sesamum indicum L
Source: Sci Rep. 2016 Aug 16;6:31556. doi: 10.1038/srep31556 (PMC4985745; doi:10.1038/srep31556)
Supplement: Supplementary Table S8 [file srep31556-s10.xls]

## Sheet: Sheet1
Supplementary Table S8 Primer information of SiDt alleles for gene amplification and real time PCR in sesame.
Amplification type	Primer name	Sequence（5’-3’）	Position in Scaffolod00170 or cDNA sequence		Tm	Amplicon size in Yuzhi 11 and Yuzhi DS899 (bp)		Amplicon size in 08TP092 (bp)
			Start	End	(°C)	gDNA	cDNA	gDNA	cDNA
SiDt allele	SiDt F	ATGGCAAAAATGTCATCGGACC	273292	273313	63.5	1809	531	None	-
	SiDt R	CTAGCGCCTTCTAGCAGCAGTC	275089	275110	61.5
Flanking regions of Sidt1-2	Border1-F	ATTTTTTATGCTGCGAAGTTATCAA	253577	253601	60.2	None	-	1008	-
	Border1-R	CACGCTTAGAATGTTTGTCAATGTT	279076	279052	60.8
	Border2-F	TCAATGTTTGCCTCAATGCT	253279	253299	56.4	962	-	None	-
	Border2-R	GACTCCGAATAAGTACATGAAAGG	254217	254240	57.3
	Border3-F	GTGGAGTTATGATGGGTTGC	258367	258387	60	651	-	None	-
	Border3-R	TCGTCACAAACTACAACCGC	258978	258998	60
	Border4-F	TACCTCAACTCCGTCATCCT	264191	264211	60	1444	-	None	-
	Border4-R	CATTCGCCCTGTGCTTCCTG	265615	265635	64
	Border5-F	ACTGTGCTGTGCTTTGCTTT	271740	271760	58	692	-	None	-
	Border5-R	ATTATGGACTATTTTGCCCC	272412	272432	56
	Border6-F	CGATGTTGAAATAGAAGACG	273992	274012	56	1070	-	None	-
	Border6-R	ATCATTTCTCCTCCACCGTC	275042	275062	56
	Border7-F	CCACAACTTCTCAACGACCAT	278103	278123	57.3	1657	-	None	-
	Border7-R	TCACTCAGCCTGATCCTTGC	279740	279759	58.2
Real-time PCR for SiDt and Sidt1*	SiDt-RT F	CCTTCCACAGTCACCTCTAAACC	136	158	59.7	-	280	-	None
	SiDt-RT R	GTGCCCTCACGCATCCTAAT	396	415	59.9
Real-time PCR for β-Tubulin**	SiTub F	TGGTGACCTCAACCACCTCAT	/	/	59	-	101	-	None
	SiTub R	TGACAGCGAGTTTCCTGAGATC	/	/	58
* The primers for real time PCR are designed for cDNA amplification of SiDt. ** β-Tubulin in sesame (SiTUB, JP631640) is used as the endogenous reference gene for qPCR according to the method of Wei, et al. (2013) as Reference 57. '- ' in the table refers to not done.
