# Supplementary material for: Ultra-dense SNP genetic map construction and identification of SiDt gene controlling the determinate growth habit in Sesamum indicum L
Source: Sci Rep. 2016 Aug 16;6:31556. doi: 10.1038/srep31556 (PMC4985745; doi:10.1038/srep31556)
Supplement: Supplementary Table S9 [file srep31556-s11.xls]

## Sheet: Sheet1
Supplementary Table S9 Global analysis of SiDt homologues in the Yuzhi 11 genome
Gene ID	Scaffold no.	Start	End	Gene sequence (5'-3')	No- redundant annotation	Protein sequence	Protein indentity (%)*
SiDt	Scaffold00170	275119	273311	ATGGCAAAAATGTCATCGGACCCCCTTGTGATCGGTAGGGTGGTCGGAGACGTTGTCGATCATTTCTCCTCCACCGTCAAAATGTCAGTCACTTACAACTCCAACAAGCATGTCTACAATGGCCATGAGCTCTTCCCTTCCACAGTCACCTCTAAACCTAGGGTTGAGGTCCATGGTGGTGATATGAGATCATTTTTCACCCTGGTAACAATAATTTTACTAATGATTTTTTACACACCCCACTACTTCTTTCTTCTAATTTCTGCTGATATTTTTTTGGGAGTTTGTGTAAATTAAAGTAGTACGTGCAAATATTTCGTGGGTTTTCAGTAATAATTTCCTCGTTTATATATATGTTTGATCAGATCATGACAGACCCTGATGTTCCTGGTCCTAGTG…	Terminal flower like protein	MAKMSSDPLVIGRVVGDVVDHFSSTVKMSVTYNSNKHVYNGHELFPSTVTSKPRVEVHGGDMRSFFTLIMTDPDVPGPSDPYLREHLHWIVTDIPGTTDSSFGKEVVSYEMPRPNIGIHRFAFVLFKQKKRQLGCVRAPACRDGFNTRNFAQENELGLPVAAVYFNCQRETAARRR	/
Sis00046-1	Scaffold00046	315300	312808	ATGGCTGCAAACGTTGATCCCTTGGTCGTTGGTCGAGTCATCGGCGATGTGGTCGACATGTTTGTGCCCACTGTTTCCATGTCTGTGTACTATGGATCGAAGCATGTCAACAATGGCTGCGACATTAAGCCTTCCATGGCCGCCGCACCACCTCGAGTTACCATCACCGGACATGCAAATGAACTCTACACCTTGGTCGGCTCTTTTCTCTCTTTCTCCATGTTTTTAACTCCACATACGCAATCATTTTTGGTCGAAATTTTAACTCAAACGGTTAATCTTTGAATTAATTACACCGTTTGAGTATATATTATCGTGTGATTGGTTTACAATTCACAATTCATGCAGGTGATGACGGACCCTGATGCTCCGAGTCCAAGTGAGCCAAGCATGAGGGAG…	66 kDa stress protein	MAANVDPLVVGRVIGDVVDMFVPTVSMSVYYGSKHVNNGCDIKPSMAAAPPRVTITGHANELYTLVMTDPDAPSPSEPSMREWVHWIVTDIPGRSNVTRGREVLPYIGPRPPVGIHRYILVLFRQNASVEGVEAPVSRTHFNTRAFAQELDLGMPVATVYFNAHKEPANRKRQY	45
Sis00076-1	Scaffold00076	153175	152263	ATGTCGAGGCAGCTAGATCCACTTTCTGTAGGGAGAGTTATAGGAGAAGTTGTTGACAGTTTTATACCTTGTGTCAAGTTGACTGTAACCTTCAACAGCAACAAACAGGTCTCCAATGGCCATGAGCTCATGCCTTCGGTCATTACGTCTAAACCCCGAGTCGAGATAGGTGGAGAAGATCTGAGGGCTGCTTATACTCTTGTAATTGCCATTGCCATTATACATATATACACCACCATTGTGTGTGTTTTCTGTGAGTGTAGTGTGTGATTTTCTCACATTTTCATGTTTGCATGTTCTTGAAGGTGATGACTGATCCTGATGTTCCAGGCCCCAGTGATCCATACTTGAGGGAACATCTCCACTGGTCTGTTGATTTTCAACTTAAACGTCTAACGA…	PREDICTED: protein-tyrosine sulfotransferase	MSRQLDPLSVGRVIGEVVDSFIPCVKLTVTFNSNKQVSNGHELMPSVITSKPRVEIGGEDLRAAYTLVMTDPDVPGPSDPYLREHLHWIVTDIPGTTDASFGREIVSYETPKPVIGIHRYVFLLFRQKARHTVRPPASRDLFNTRRFAEENGLGLPVAAVYFNAQRETACRRR	67
Sis00121-1	Scaffold00121	91276	90067	ATGGAGCAAATGCCTAGAGCGGCGGTGGATCCCCTGGTGGTGGGCGGCGTCATCGGAGATGTGGTCGATATGTTCGTTCCCGCGGCCGACTTGTCCCTACACTACGGCACCAAACACCTATGCAATGGCATGGAGATCAACCCACACTCAGCGGCTCAAAGCCCTCGACTCCTCATCACCGCCTCCGTTCCCGTTCCCACTCCTAATTACTATACTCTTGTATGTAAGTTGGGCTTATACACACACACACACACTAATTAATTGGGATAAATATAGATTAAATATTAAATATTAGTATTTATATATTAATTGACGTTTTTGGACATGGGTATGCAGGTAATGGTTGATCCTGATGCTCCTAGTCCAAGCGAACCAACTTTCAGAGAGTGGCTCCACTGG…	Hypothetical protein MTR_2g019240	MEQMPRAAVDPLVVGGVIGDVVDMFVPAADLSLHYGTKHLCNGMEINPHSAAQSPRLLITASVPVPTPNYYTLVMVDPDAPSPSEPTFREWLHWLVIDIPEGSDASEGKEVMEYMGPQPPTGIHRYVFVAFKQNSLMETVRRRPVERGQFNTRQFASENDLGLPAAALYFNSQKQPAGNKKH	29
Sis00157-1	Scaffold00157	284945	279776	ATGCCAAGACAAATTAAAGACCCTTTGGAAGTTAGTCGTGTCGTCGGAGATGTTGTAGACCCTTTTACATCGTCCACTAGTCTACGGATTTCCTATGGTGGCAGGACAGTGGCTAATGGCTGTGATCTGAGAACTCCCCATGTTATCAGCCAGCCCAGAGTTGAGATAGGGGGTGATGACTTTCGAACTTTCTATACTCTTGTAAGTAATTTTCTCTATTTAAACACAAAAAAAAAAAGAAATAAAGAAAATCATTGTGTATTAAATACTATTTTTATCAATTATCTATATCTATTAGTACTAAAATCTTATAATCAACTTTGTTTAACCAATAATGCTCCAATGTTTTCTTTTAAGTTGGTAGTTTGTTACCATACTTTGCTAGGCAGGAGTTTTAAG…	Flowering locus T-like protein FT2	MPRQIKDPLEVSRVVGDVVDPFTSSTSLRISYGGRTVANGCDLRTPHVISQPRVEIGGDDFRTFYTLVLVDPDAPSPSNPHLREYLHW	29
Sis00157-2	Scaffold00157	240578	239318	ATGGCAAGAATGTCAGATCCCCTCATAGTTGGAAGAGTGATAGGGGATGTTCTTGACTCTTTCAGTCCAACTACCAAGATGTTTGTCACTTACGCTAATAAACAAGTGTTCAATGGTCATGAGTTCTATCCTTCTGCAGTTGTTATGAAACCAAGGGTTGAGATTCAAGGAGGCGACCTAAGAACCTTTTACACTTTGGTAAACACATTAATTCAATTTAATTTATCACATTTACACCACTAGATATATATATATATATATATATATTAACACACCTCCCGGCCCGTTCTTTTCTTTCTTCCTTTATTTACGTGCAATAATCTATATGTCCTAACTGCTAACTCATGTTGAAATTACATCATGTTCATGTACTGTTTTTATGTAATATTGTTGCAGGTT…	Terminal flower 1a like protein	MARMSDPLIVGRVIGDVLDSFSPTTKMFVTYANKQVFNGHEFYPSAVVMKPRVEIQGGDLRTFYTLVMTDPDVPGPSDPYLREHLHWLVTDIPGTTDATFGKELASYEIPKPNIGIHRFVFVLFKQTGRQTVKNLPTSRDVRKWIGLRWITGGI	69
Sis00154-1	Scaffold00154	260948	258843	ATGCAATCAGAGGCTCTTGTGATTGGGAGAGTGATCGGAGATGTTGTGGATAACTTCTCGAGCACAGTGAAAATGAGCGTTAGGTACAAGTGCAACAACCATGTGTACAATGGCCATCAGCTCTCTCCTTCCACCCTCGCCTCTACACCTAAGGTTCATGTTCTTGGTGGTGATATGAGAACTTTTTTTACCCTCGTACGTCAATCATTACTTACTCTTCTCATAACTCCGCTTCTTTTTTTTTTTTTTTTTTTTGTTTTTGAAATATATAAAGATTTGGAGGCAAAATTACACTTTTAGTCATATAAATTTAGCCGTTATTTACAATTTTATTATATATCATCTATTGACTCGGCCACGATTCAAAGTTTGACAATAAATTGGTTAGAAACTAAGAGA…	Terminal flower 1a like protein	MQSEALVIGRVIGDVVDNFSSTVKMSVRYKCNNHVYNGHQLSPSTLASTPKIMTDPDVPGPSDPYLREHLHWIITDIPGTTDSSFGREVVSYEMPRPNIGIHRLVFVLFEQKRRMQVQGIAPSVCRDGFSTRNFAEENELGLPVAALFFNCQRHTAPRRR	78
Sis00141-1	Scaffold00141	100095	97383	ATGCCAAGGGACAGAGACCCTCTGGTGGTGGGGAGAGTGGTGGGGGATGTGTTGGATCCATTCACAAGATCAGTGGGACTTAGGGTTATTTACAGCAGCAGAGAAGTGAGCAATGGGTGTGAGTTTAGGCCCTCCCAAGTACTCAACCAACCCAGGGTTGATGTTGGAGGGGATGACCTCCGCACCTTCTTCACTCTGGTATCTATCTATATCACACACACTTTCACCCTCCACTGTGTGTGTTCTTCTTCTGTATCTATCTGTATATATCTATATCTATATATATGATTTATTGGTACTGTTGTAATGGAATTGCAGGTTATGGTGGACCCTGATGCTCCAAGCCCTAGTGATCCCAGTCTCAGAGAATACTTACACTGGTTAGAACACATATAGATA…	Flowering locus T-like protein	MPRDRDPLVVGRVVGDVLDPFTRSVGLRVIYSSREVSNGCEFRPSQVLNQPRVDVGGDDLRTFFTLVMVDPDAPSPSDPSLREYLHWLVTDIPATTGASFGQEIVCYENPRPSMGIHRFVFVLFRQLGRQTVYAPGWRQNFNTRDFAELYNLGSPVAAVYYNCQRESGTGGRRR	45
* Protein comparison is performed between the homologues and SiDt.
