# Supplementary material for: Ultra-dense SNP genetic map construction and identification of SiDt gene controlling the determinate growth habit in Sesamum indicum L
Source: Sci Rep. 2016 Aug 16;6:31556. doi: 10.1038/srep31556 (PMC4985745; doi:10.1038/srep31556)
Supplement: Supplementary Table S10 [file srep31556-s12.xls]

## Sheet: Sheet1
Supplementary Table S10 SiDt gene diversity analysis in sesame germplasm resources using PCR amplification
Sample number	Material name	Origin	Gene sequence (5‘-3’)	Identity (%)	SNP site	SNP type （Transition/ Transversion）	SNP location (Intron/Exon)
Reference	Yuzhi 11	Henan, China	CTAGCGCCTTCTAGCAGCAGTCTCTCTCTGGCAATTGAAGTAAACAGCAGCAACAGGGAGACCTAACTCATTTTCCTGGGCAAAATTCCTGGTATTGAATCCATCCCTACAAGCTGGTGCCCTCACGCATCCTAATTGTCTCTTCTTCTGCTTGAACAGCACAAATGCAAACCTGTGTATTCCTATGTTTGGCCTCGGCATCTCGTAGCTCACTACTTCTTTTCCTGCAGTACATTGATAATTACATGTAAACAAGAAAATTAATTAATTAATGTGAAAACAAAGATTTAAATAAGATATTAATTAAATGGAGTATATATGATCTTTATTCATACCGAATGAGGAATCTGTGGTGCCAGGGATATCTGTGACTATCCTGTGAGTTCGTCAAATCAACTT…	-	-	-	-
Parent 1	Yuzhi DS899	Henan, China	ATGGCAAAAATGTCATCGGACCCCCTTGTGATCGGTAGGGTGGTCGGAGACGTTGTCGATCATTTCTCCTCCACCGTCAAAATGTCAGTCACTTACAACTCCAACAAGCATGTCTACAATGGCCATGAGCTCTTCCCTTCCACAGTCACCTCTAAACCTAGGGTTGAGGTCCATGGTGGTGATATGAGATCATTTTTCACCCTGGTAACAATAATTTTACTAATGATTTTTTACACACCCCACTACTTCTTTCTTCTAATTTCTGCTGATATTTTTTTGGGAGTTTGTGTAAATTAAAGTAGTACGTGCAAATATTTCGTGGGTTTTCAGTAATAATTTCCTCGTTTATATATATGTTTGATCAGATCATGACAGACCCTGATGTTCCTGGTCCTAATG…	99.95	1	1/0	0/1
Parent 2	JS012	Jiangxi, China	CTAGCGCCTTCTAGCAGCAGTCTCTCTCTGGCAATTGAAGTAAACAGCAGCAACAGGGAGACCTAACTCATTTTCCTGGGCAAAATTCCTGGTATTGAATCCATCCCTACAAGCTGGTGCCCTCACGCATCCTAATTGTCTCTTCTTCTGCTTGAACAGCACAAATGCAAACCTGTGTATTCCTATGTTTGGCCTCGGCATCTCGTAGCTCACTACTTCTTTTCCTGCAGTACATTGATAATTACATGTAAACAAGAAAATTAATTAATTAATGTGAAAACAAAGATTTAAATAAGATATTAATTAAATGGAGTATATATGATCTTTATTCATACCGAATGAGGAATCTGTGGTGCCAGGGATATCTGTGACTATCCTGTGAGTTCGTCAAATCAACTT…	100	-	-	-
M1	Zhengzhi 98N09	Henan, China	CTAGCGCCTTCTAGCAGCAGTCTCTCTCTGGCAATTGAAGTAAACAGCAGCAACAGGGAGACCTAACTCATTTTCCTGGGCAAAATTCCTGGTATTGAATCCATCCCTACAAGCTGGTGCCCTCACGCATCCTAATTGTCTCTTCTTCTGCTTGAACAGCACAAATGCAAACCTGTGTATTCCTATGTTTGGCCTCGGCATCTCGTAGCTCACTACTTCTTTTCCTGCAGTACATTGATAATTACATGTAAACAAGAAAATTAATTAATTAATGTGAAAACAAAGATTTAAATAAGATATTAATTAAATGGAGTATATATGATCTTTATTCATACCGAATGAGGAATCTGTGGTGCCAGGGATATCTGTGACTATCCTGTGAGTTCGTCAAATCAACTT…	100	/	/	/
M2	Xincai Xuankang	Henan, China	CTAGCGCCTTCTAGCAGCAGTCTCTCTCTGGCAATTGAAGTAAACAGCAGCAACAGGGAGACCTAACTCATTTTCCTGGGCAAAATTCCTGGTATTGAATCCATCCCTACAAGCTGGTGCCCTCACGCATCCTAATTGTCTCTTCTTCTGCTTGAACAGCACAAATGCAAACCTGTGTATTCCTATGTTTGGCCTCGGCATCTCGTAGCTCACTACTTCTTTTCCTGCAGTACATTGATAATTACATGTAAACAAGAAAATTAATTAATTAATGTGAAAACAAAGATTTAAATAAGATATTAATTAAATGGAGTATATATGATCTTTATTCATACCGAATGAGGAATCTGTGGTGCCAGGGATATCTGTGACTATCCTGTGAGTTCGTCAAATCAACTT…	100	/	/	/
M3	Yinyangbai	Henan, China	CTAGCGCCTTCTAGCAGCAGTCTCTCTCTGGCAATTGAAGTAAACAGCAGCAACAGGGAGACCTAACTCATTTTCCTGGGCAAAATTCCTGGTATTGAATCCATCCCTACAAGCTGGTGCCCTCACGCATCCTAATTGTCTCTTCTTCTGCTTGAACAGCACAAATGCAAACCTGTGTATTCCTATGTTTGGCCTCGGCATCTCGTAGCTCACTACTTCTTTTCCTGCAGTACATTGATAATTACATGTAAACAAGAAAATTAATTAATTAATGTGAAAACAAAGATTTAAATAAGATATTAATTAAATGGAGTATATATGATCTTTATTCATACCGAATGAGGAATCTGTGGTGCCAGGGATATCTGTGACTATCCTGTGAGTTCGTCAAATCAACTT…	100	/	/	/
M4	Zhongzhi 3	Hubei, China	CTAGCGCCTTCTAGCAGCAGTCTCTCTCTGGCAATTGAAGTAAACAGCAGCAACAGGGAGACCTAACTCATTTTCCTGGGCAAAATTCCTGGTATTGAATCCATCCCTACAAGCTGGTGCCCTCACGCATCCTAATTGTCTCTTCTTCTGCTTGAACAGCACAAATGCAAACCTGTGTATTCCTATGTTTGGCCTCGGCATCTCGTAGCTCACTACTTCTTTTCCTGCAGTACATTGATAATTACATGTAAACAAGAAAATTAATTAATTAATGTGAAAACAAAGATTTAAATAAGATATTAATTAAATGGAGTATATATGATCTTTATTCATACCGAATGAGGAATCTGTGGTGCCAGGGATATCTGTGACTATCCTGTGAGTTCGTCAAATCAACTT…	100	/	/	/
M5	Rongxian black sesame	Sichuan, China	CTAGCGCCTTCTAGCAGCAGTCTCTCTCTGGCAATTGAAGTAAACAGCAGCAACAGGGAGACCTAACTCATTTTCCTGGGCAAAATTCCTGGTATTGAATCCATCCCTACAAGCTGGTGCCCTCACGCATCCTAATTGTCTCTTCTTCTGCTTGAACAGCACAAATGCAAACCTGTGTATTCCTATGTTTGGCCTCGGCATCTCGTAGCTCACTACTTCTTTTCCTGCAGTACATTGATAATTACATGTAAACAAGAAAATTAATTAATTAATGTGAAAACAAAGATTTAAATAAGATATTAATTAAATGGAGTATATATGATCTTTATTCATACCGAATGAGGAATCTGTGGTGCCAGGGATATCTGTGACTATCCTGTGAGTTCGTCAAATCAACTT…	100	/	/	/
M6	Jiangxi Jinhuang sesame	Jiangxi, China	CTAGCGCCTTCTAGCAGCAGTCTCTCTCTGGCAATTGAAGTAAACAGCAGCAACAGGGAGACCTAACTCATTTTCCTGGGCAAAATTCCTGGTATTGAATCCATCCCTACAAGCTGGTGCCCTCACGCATCCTAATTGTCTCTTCTTCTGCTTGAACAGCACAAATGCAAACCTGTGTATTCCTATGTTTGGCCTCGGCATCTCGTAGCTCACTACTTCTTTTCCTGCAGTACATTGATAATTACATGTAAACAAGAAAATTAATTAATTAATGTGAAAACAAAGATTTAAATAAGATATTAATTAAATGGAGTATATATGATCTTTATTCATACCGAATGAGGAATCTGTGGTGCCAGGGATATCTGTGACTATCCTGTGAGTTCGTCAAATCAACTT…	100	/	/	/
M7	Ningbohei	Zhejiang, China	CTAGCGCCTTCTAGCAGCAGTCTCTCTCTGGCAATTGAAGTAAACAGCAGCAACAGGGAGACCTAACTCATTTTCCTGGGCAAAATTCCTGGTATTGAATCCATCCCTACAAGCTGGTGCCCTCACGCATCCTAATTGTCTCTTCTTCTGCTTGAACAGCACAAATGCAAACCTGTGTATTCCTATGTTTGGCCTCGGCATCTCGTAGCTCACTACTTCTTTTCCTGCAGTACATTGATAATTACATGTAAACAAGAAAATTAATTAATTAATGTGAAAACAAAGATTTAAATAAGATATTAATTAAATGGAGTATATATGATCTTTATTCATACCGAATGAGGAATCTGTGGTGCCAGGGATATCTGTGACTATCCTGTGAGTTCGTCAAATCAACTT…	100	/	/	/
M8	Ji9014	Hebei, China	CTAGCGCCTTCTAGCAGCAGTCTCTCTCTGGCAATTGAAGTAAACAGCAGCAACAGGGAGACCTAACTCATTTTCCTGGGCAAAATTCCTGGTATTGAATCCATCCCTACAAGCTGGTGCCCTCACGCATCCTAATTGTCTCTTCTTCTGCTTGAACAGCACAAATGCAAACCTGTGTATTCCTATGTTTGGCCTCGGCATCTCGTAGCTCACTACTTCTTTTCCTGCAGTACATTGATAATTACATGTAAACAAGAAAATTAATTAATTAATGTGAAAACAAAGATTTAAATAAGATATTAATTAAATGGAGTATATATGATCTTTATTCATACCGAATGAGGAATCTGTGGTGCCAGGGATATCTGTGACTATCCTGTGAGTTCGTCAAATCAACTT…	100	/	/	/
M9	Xinping Bacha sesame	Yunan, China	CTAGCGCCTTCTAGCAGCAGTCTCTCTCTGGCAATTGAAGTAAACAGCAGCAACAGGGAGACCTAACTCATTTTCCTGGGCAAAATTCCTGGTATTGAATCCATCCCTACAAGCTGGTGCCCTCACGCATCCTAATTGTCTCTTCTTCTGCTTGAACAGCACAAATGCAAACCTGTGTATTCCTATGTTTGGCCTCGGCATCTCGTAGCTCACTACTTCTTTTCCTGCAGTACATTGATAATTACATGTAAACAAGAAAATTAATTAATTAATGTGAAAACAAAGATTTAAATAAGATATTAATTAAATGGAGTATATATGATCTTTATTCATACCGAATGAGGAATCTGTGGTGCCAGGGATATCTGTGACTATCCTGTGAGTTCGTCAAATCAACTT…	100	/	/	/
M10	Indian black seed	India	CTAGCGCCTTCTAGCAGCAGTCTCTCTCTGGCAATTGAAGTAAACAGCAGCAACAGGGAGACCTAACTCATTTTCCTGGGCAAAATTCCTTGTATTGAATCCATCCCTACAAGCTGGTGCCCTCACGCATCCTAATTGTCTCTTCTTCTGCTTGAACAGCACAAATGCAAACCTGTGTATTCCTATGTTTGGCCTCGGCATCTCGTAGCTCACTACTTCTTTTCCTGCAGTACATTGATAATTACATGTAAACAAGAAAATTAATTAATTAATGTGAAAACAAAGATTTAAATAAGATATTAATTAAATGGAGTATATATGATCTTTATTCATACCGAATGAGGAATCTGTGGTGCCAGGGATATCTGTGACTATCCTGTGAGTTCGTCAAATCAACTT…	99.28	13	4/9	11/2
M11	Indian brown seed	India	CTAGCGCCTTCTAGCAGCAGTCTCTCTCTGGCAATTGAAGTAAACAGCAGCAACAGGGAGACCTAACTCATTTTCCTGGGCAAAATTCCTTGTATTGAATCCATCCCTACAAGCTGGTGCCCTCACGCATCCTAATTGTCTCTTCTTCTGCTTGAACAGCACAAATGCAAACCTGTGTATTCCTATGTTTGGCCTCGGCATCTCGTAGCTCACTACTTCTTTTCCTGCAGTACATTGATAATTACATGTAAACAAGAAAATTAATTAATTAATGTGAAAACAAAGAATTAAATAAGATATTAATTAAATGGAGTATATATGATCTTTATTCATACCGAATGAGGAATCTGTGGTGCCAGGGATATCTGTGACTATCCTGTGAGTTCGTCAAATCAACTT…	99.01	18	7/11	16/2
M12	Indian sesame	India	CTAGCGCCTTCTAGCAGCAGTCTCTCTCTGGCAATTGAAGTAAACAGCAGCAACAGGGAGACCTAACTCATTTTCCTGGGCAAAATTCCTGGTATTGAATCCATCCCTACAAGCTGGTGCCCTCACGCATCCTAATTGTCTCTTCTTCTGCTTGAACAGCACAAATGCAAACCTGTGTATTCCTATGTTTGGCCTCGGCATCTCGTAGCTCACTACTTCTTTTCCTGCAGTACATTGATAATTACATGTAAACAAGAAAATTAATTAATTAATGTGAAAACAAAGATTTAAATAAGATATTAATTAAATGGAGTATATATGATCTTTATTCATACCGAATGAGGAATCTGTGGTGCCAGGGATATCTGTGACTATCCTGTGAGTTCGTCAAATCAACTT…	100	/	/	/
M13	Ethiopian big seed	Ethiopia	CTAGCGCCTTCTAGCAGCAGTCTCTCTCTGGCAATTGAAGTAAACAGCAGCAACAGGGAGACCTAACTCATTTTCCTGGGCAAAATTCCTGGTATTGAATCCATCCCTACAAGCTGGTGCCCTCACGCATCCTAATTGTCTCTTCTTCTGCTTGAACAGCACAAATGCAAACCTGTGTATTCCTATGTTTGGCCTCGGCATCTCGTAGCTCACTACTTCTTTTCCTGCAGTACATTGATAATTACATGTAAACAAGAAAATTAATTAATTAATGTGAAAACAAAGATTTAAATAAGATATTAATTAAATGGAGTATATATGATCTTTATTCATACCGAATGAGGAATCTGTGGTGCCAGGGATATCTGTGACTATCCTGTGAGTTCGTCAAATCAACTT…	100	/	/	/
M14	Ethiopian small seed	Ethiopia	CTAGCGCCTTCTAGCAGCAGTCTCTCTCTGGCAATTGAAGTAAACAGCAGCAACAGGGAGACCTAACTCATTTTCCTGGGCAAAATTCCTGGTATTGAATCCATCCCTACAAGCTGGTGCCCTCACGCATCCTAATTGTCTCTTCTTCTGCTTGAACAGCACAAATGCAAACCTGTGTATTCCTATGTTTGGCCTCGGCATCTCGTAGCTCACTACTTCTTTTCCTGCAGTACATTGATAATTACATGTAAACAAGAAAATTAATTAATTAATGTGAAAACAAAGATTTAAATAAGATATTAATTAAATGGAGTATATATGATCTTTATTCATACCGAATGAGGAATCTGTGGTGCCAGGGATATCTGTGACTATCCTGTGAGTTCGTCAAATCAACTT…	100	/	/	/
M15	MPOAXACA white sesame	Mexico	CTAGCGCCTTCTAGCAGCAGTCTCTCTCTGGCAATTGAAGTAAACAGCAGCAACAGGGAGACCTAACTCATTTTCCTGGGCAAAATTCCTGGTATTGAATCCATCCCTACAAGCTGGTGCCCTCACGCATCCTAATTGTCTCTTCTTCTGCTTGAACAGCACAAATGCAAACCTGTGTATTCCTATGTTTGGCCTCGGCATCTCGTAGCTCACTACTTCTTTTCCTGCAGTACATTGATAATTACATGTAAACAAGAAAATTAATTAATTAATGTGAAAACAAAGATTTAAATAAGATATTAATTAAATGGAGTATATATGATCTTTATTCATACCGAATGAGGAATCTGTGGTGCCAGGGATATCTGTGACTATCCTGTGAGTTCGTCAAATCAACTT…	100	/	/	/
M16	Jervas-(1)	Mexico	CTAGCGCCTTCTAGCAGCAGTCTCTCTCTGGCAATTGAAGTAAACAGCAGCAACAGGGAGACCTAACTCATTTTCCTGGGCAAAATTCCTGGTATTGAATCCATCCCTACAAGCTGGTGCCCTCACGCATCCTAATTGTCTCTTCTTCTGCTTGAACAGCACAAATGCAAACCTGTGTATTCCTATGTTTGGCCTCGGCATCTCGTAGCTCACTACTTCTTTTCCTGCAGTACATTGATAATTACATGTAAACAAGAAAATTAATTAATTAATGTGAAAACAAAGATTTAAATAAGATATTAATTAAATGGAGTATATATGATCTTTATTCATACCGAATGAGGAATCTGTGGTGCCAGGGATATCTGTGACTATCCTGTGAGTTCGTCAAATCAACTT…	100	/	/	/
M17	lindi 2002	Tanzania	CTAGCGCCTTCTAGCAGCAGTCTCTCTCTGGCAATTGAAGTAAACAGCAGCAACAGGGAGACCTAACTCATTTTCCTGGGCAAAATTCCTGGTATTGAATCCATCCCTACAAGCTGGTGCCCTCACGCATCCTAATTGTCTCTTCTTCTGCTTGAACAGCACAAATGCAAACCTGTGTATTCCTATGTTTGGCCTCGGCATCTCGTAGCTCACTACTTCTTTTCCTGCAGTACATTGATAATTACATGTAAACAAGAAAATTAATTAATTAATGTGAAAACAAAGATTTAAATAAGATATTAATTAAATGGAGTATATATGATCTTTATTCATACCGAATGAGGAATCTGTGGTGCCAGGGATATCTGTGACTATCCTGTGAGTTCGTCAAATCAACTT…	100	/	/	/
M18	Bromo	Sudan	CTAGCGCCTTCTAGCAGCAGTCTCTCTCTGGCAATTGAAGTAAACAGCAGCAACAGGGAGACCTAACTCATTTTCCTGGGCAAAATTCCTTGTATTGAATCCATCCCTACAAGCTGGTGCCCTCACGCATCCTAATTGTCTCTTCTTCTGCTTGAACAGCACAAATGCAAACCTGTGTATTCCTATGTTTGGCCTCGGCATCTCGTAGCTCACTACTTCTTTTCCTGCAGTACATTGATAATTACATGTAAACAAGAAAATTAATTAATTAATGTGAAAACAAAGAATTAAATAAGATATTAATTAAATGGAGTATATATGATCTTTATTCATACCGAATGAGGAATCTGTGGTGCCAGGGATATCTGTGACTATCCTGTGAGTTCGTCAAATCAACTT…	99.06	17	6/11	15/2
M19	Sudan sesame	Sudan	CTAGCGCCTTCTAGCAGCAGTCTCTCTCTGGCAATTGAAGTAAACAGCAGCAACAGGGAGACCTAACTCATTTTCCTGGGCAAAATTCCTTGTATTGAATCCATCCCTACAAGCTGGTGCCCTCACGCATCCTAATTGTCTCTTCTTCTGCTTGAACAGCACAAATGCAAACCTGTGTATTCCTATGTTTGGCCTCGGCATCTCGTAGCTCACTACTTCTTTTCCTGCAGTACATTGATAATTACATGTAAACAAGAAAATTAATTAATTAATGTGAAAACAAAGAATTAAATAAGATATTAATTAAATGGAGTATATATGATCTTTATTCATACCGAATGAGGAATCTGTGGTGCCAGGGATATCTGTGACTATCCTGTGAGTTCGTCAAATCAACTT…	99.06	17	6/11	15/2
M20	Tailand sesame	Tai land	CTAGCGCCTTCTAGCAGCAGTCTCTCTCTGGCAATTGAAGTAAACAGCAGCAACAGGGAGACCTAACTCATTTTCCTGGGCAAAATTCCTGGTATTGAATCCATCCCTACAAGCTGGTGCCCTCACGCATCCTAATTGTCTCTTCTTCTGCTTGAACAGCACAAATGCAAACCTGTGTATTCCTATGTTTGGCCTCGGCATCTCGTAGCTCACTACTTCTTTTCCTGCAGTACATTGATAATTACATGTAAACAAGAAAATTAATTAATTAATGTGAAAACAAAGATTTAAATAAGATATTAATTAAATGGAGTATATATGATCTTTATTCATACCGAATGAGGAATCTGTGGTGCCAGGGATATCTGTGACTATCCTGTGAGTTCGTCAAATCAACTT…	100	/	/	/
M21	USA sesame	USA	CTAGCGCCTTCTAGCAGCAGTCTCTCTCTGGCAATTGAAGTAAACAGCAGCAACAGGGAGACCTAACTCATTTTCCTGGGCAAAATTCCTGGTATTGAATCCATCCCTACAAGCTGGTGCCCTCACGCATCCTAATTGTCTCTTCTTCTGCTTGAACAGCACAAATGCAAACCTGTGTATTCCTATGTTTGGCCTCGGCATCTCGTAGCTCACTACTTCTTTTCCTGCAGTACATTGATAATTACATGTAAACAAGAAAATTAATTAATTAATGTGAAAACAAAGATTTAAATAAGATATTAATTAAATGGAGTATATATGATCTTTATTCATACCGAATGAGGAATCTGTGGTGCCAGGGATATCTGTGACTATCCTGTGAGTTCGTCAAATCAACTT…	100	/	/	/
M22	USA O-26	USA	CTAGCGCCTTCTAGCAGCAGTCTCTCTCTGGCAATTGAAGTAAACAGCAGCAACAGGGAGACCTAACTCATTTTCCTGGGCAAAATTCCTGGTATTGAATCCATCCCTACAAGCTGGTGCCCTCACGCATCCTAATTGTCTCTTCTTCTGCTTGAACAGCACAAATGCAAACCTGTGTATTCCTATGTTTGGCCTCGGCATCTCGTAGCTCACTACTTCTTTTCCTGCAGTACATTGATAATTACATGTAAACAAGAAAATTAATTAATTAATGTGAAAACAAAGATTTAAATAAGATATTAATTAAATGGAGTATATATGATCTTTATTCATACCGAATGAGGAATCTGTGGTGCCAGGGATATCTGTGACTATCCTGTGAGTTCGTCAAATCAACTT…	100	/	/	/
M23	Danbackage	South Korea	CTAGCGCCTTCTAGCAGCAGTCTCTCTCTGGCAATTGAAGTAAACAGCAGCAACAGGGAGACCTAACTCATTTTCCTGGGCAAAATTCCTGGTATTGAATCCATCCCTACAAGCTGGTGCCCTCACGCATCCTAATTGTCTCTTCTTCTGCTTGAACAGCACAAATGCAAACCTGTGTATTCCTATGTTTGGCCTCGGCATCTCGTAGCTCACTACTTCTTTTCCTGCAGTACATTGATAATTACATGTAAACAAGAAAATTAATTAATTAATGTGAAAACAAAGATTTAAATAAGATATTAATTAAATGGAGTATATATGATCTTTATTCATACCGAATGAGGAATCTGTGGTGCCAGGGATATCTGTGACTATCCTGTGAGTTCGTCAAATCAACTT…	100	/	/	/
M24	301（3）	Japan	CTAGCGCCTTCTAGCAGCAGTCTCTCTCTGGCAATTGAAGTAAACAGCAGCAACAGGGAGACCTAACTCATTTTCCTGGGCAAAATTCCTGGTATTGAATCCATCCCTACAAGCTGGTGCCCTCACGCATCCTAATTGTCTCTTCTTCTGCTTGAACAGCACAAATGCAAACCTGTGTATTCCTATGTTTGGCCTCGGCATCTCGTAGCTCACTACTTCTTTTCCTGCAGTACATTGATAATTACATGTAAACAAGAAAATTAATTAATTAATGTGAAAACAAAGATTTAAATAAGATATTAATTAAATGGAGTATATATGATCTTTATTCATACCGAATGAGGAATCTGTGGTGCCAGGGATATCTGTGACTATCCTGTGAGTTCGTCAAATCAACTT…	100	/	/	/
M25	Oro short-（2）	Mozambique	CTAGCGCCTTCTAGCAGCAGTCTCTCTCTGGCAATTGAAGTAAACAGCAGCAACAGGGAGACCTAACTCATTTTCCTGGGCAAAATTCCTGGTATTGAATCCATCCCTACAAGCTGGTGCCCTCACGCATCCTAATTGTCTCTTCTTCTGCTTGAACAGCACAAATGCAAACCTGTGTATTCCTATGTTTGGCCTCGGCATCTCGTAGCTCACTACTTCTTTTCCTGCAGTACATTGATAATTACATGTAAACAAGAAAATTAATTAATTAATGTGAAAACAAAGATTTAAATAAGATATTAATTAAATGGAGTATATATGATCTTTATTCATACCGAATGAGGAATCTGTGGTGCCAGGGATATCTGTGACTATCCTGTGAGTTCGTCAAATCAACTT…	100	/	/	/
M26	UAE 23-1	The United Arab Emirates	CTAGCGCCTTCTAGCAGCAGTCTCTCTCTGGCAATTGAAGTAAACAGCAGCAACAGGGAGACCTAACTCATTTTCCTGGGCAAAATTCCTGGTATTGAATCCATCCCTACAAGCTGGTGCCCTCACGCATCCTAATTGTCTCTTCTTCTGCTTGAACAGCACAAATGCAAACCTGTGTATTCCTATGTTTGGCCTCGGCATCTCGTAGCTCACTACTTCTTTTCCTGCAGTACATTGATAATTACATGTAAACAAGAAAATTAATTAATTAATGTGAAAACAAAGATTTAAATAAGATATTAATTAAATGGAGTATATATGATCTTTATTCATACCGAATGAGGAATCTGTGGTGCCAGGGATATCTGTGACTATCCTGTGAGTTCGTCAAATCAACTT…	100	/	/	/
M27	W3119	Venezuela	CTAGCGCCTTCTAGCAGCAGTCTCTCTCTGGCAATTGAAGTAAACAGCAGCAACAGGGAGACCTAACTCATTTTCCTGGGCAAAATTCCTGGTATTGAATCCATCCCTACAAGCTGGTGCCCTCACGCATCCTAATTGTCTCTTCTTCTGCTTGAACAGCACAAATGCAAACCTGTGTATTCCTATGTTTGGCCTCGGCATCTCGTAGCTCACTACTTCTTTTCCTGCAGTACATTGATAATTACATGTAAACAAGAAAATTAATTAATTAATGTGAAAACAAAGATTTAAATAAGATATTAATTAAATGGAGTATATATGATCTTTATTCATACCGAATGAGGAATCTGTGGTGCCAGGGATATCTGTGACTATCCTGTGAGTTCGTCAAATCAACTT…	100	/	/	/
M28	Cuba sesame	Cuba	CTAGCGCCTTCTAGCAGCAGTCTCTCTCTGGCAATTGAAGTAAACAGCAGCAACAGGGAGACCTAACTCATTTTCCTGGGCAAAATTCCTGGTATTGAATCCATCCCTACAAGCTGGTGCCCTCACGCATCCTAATTGTCTCTTCTTCTGCTTGAACAGCACAAATGCAAACCTGTGTATTCCTATGTTTGGCCTCGGCATCTCGTAGCTCACTACTTCTTTTCCTGCAGTACATTGATAATTACATGTAAACAAGAAAATTAATTAATTAATGTGAAAACAAAGATTTAAATAAGATATTAATTAAATGGAGTATATATGATCTTTATTCATACCGAATGAGGAATCTGTGGTGCCAGGGATATCTGTGACTATCCTGTGAGTTCGTCAAATCAACTT…	100	/	/	/
M29	Togo sesame	Togo	CTAGCGCCTTCTAGCAGCAGTCTCTCTCTGGCAATTGAAGTAAACAGCAGCAACAGGGAGACCTAACTCATTTTCCTGGGCAAAATTCCTTGTATTGAATCCATCCCTACAAGCTGGTGCCCTCACGCATCCTAATTGTCTCTTCTTCTGCTTGAACAGCACAAATGCAAACCTGTGTATTCCTATGTTTGGCCTCGGCATCTCGTAGCTCACTACTTCTTTTCCTGCAGTACATTGATAATTACATGTAAACAAGAAAATTAATTAATTAATGTGAAAACAAAGAATTAAATAAGATATTAATTAAATGGAGTATATATGATCTTTATTCATACCGAATGAGGAATCTGTGGTGCCAGGGATATCTGTGACTATCCTGTGAGTTCGTCAAATCAACTT…	99.06	17	6/11	15/2
M30	Congo cultivar sesame	Congo	CTAGCGCCTTCTAGCAGCAGTCTCTCTCTGGCAATTGAAGTAAACAGCAGCAACAGGGAGACCTAACTCATTTTCCTGGGCAAAATTCCTGGTATTGAATCCATCCCTACAAGCTGGTGCCCTCACGCATCCTAATTGTCTCTTCTTCTGCTTGAACAGCACAAATGCAAACCTGTGTATTCCTATGTTTGGCCTCGGCATCTCGTAGCTCACTACTTCTTTTCCTGCAGTACATTGATAATTACATGTAAACAAGAAAATTAATTAATTAATGTGAAAACAAAGATTTAAATAAGATATTAATTAAATGGAGTATATATGATCTTTATTCATACCGAATGAGGAATCTGTGGTGCCAGGGATATCTGTGACTATCCTGTGAGTTCGTCAAATCAACTT…	100	/	/	/
