# Supplementary material for: Ultra-dense SNP genetic map construction and identification of SiDt gene controlling the determinate growth habit in Sesamum indicum L
Source: Sci Rep. 2016 Aug 16;6:31556. doi: 10.1038/srep31556 (PMC4985745; doi:10.1038/srep31556)
Supplement: Supplementary Table S11 [file srep31556-s13.xls]

## Sheet: Sheet1
Supplementary Table S11. Diversity analysis of SiDt gene in sesame germplasm resources using public genome re-sequencing data
Sample ID	SNP site
Sample in this study	SNP43	SNP397	SNP495	SNP517	SNP801	SNP963	SNP1063	SNP1110	SNP1165	SNP1173	SNP1182	SNP1200	SNP1280	SNP1336	SNP1404	SNP1523	SNP1719
Yuzhi 11	C	C	C	G	C	T	A	C	G	G	G	T	T	G	G	T	G
Yuzhi DS899	C	A	C	G	C	T	A	C	G	G	G	T	T	G	G	T	G
Sample ID in Public data*
SAMEA3179513						C	C	T	A	C	A	A		T		A
SAMEA3179435	T		G	A	T	C	C	T	A	C	A	A			A	A
SAMEA3179447	T		G		T	C	C	T	A			A	A	T	A
SAMEA3179512			G	A	T										A	A	T
SAMEA3179573	T			A							A		A	T
SAMEA3179281	T
SAMEA3179525				A
SAMEA3179222									A
SAMEA3179546	T									C		A	A		A
SAMEA3179457														T
SAMEA3179568	T
SAMEA3179614					T	C						A	A
SAMEA3179595	T		G					T
SAMEA3179299					T		C	T
SAMEA3179518			G	A	T		C	T					A	T	A		T
SAMEA3179527	T								A	C	A	A		T	A	A	T
SAMEA3179432						C	C	T	A			A	A	T		A
SAMEA3179430	T		G				C						A
SAMEA3179521						C					A	A	A	T	A		T
SAMEA3179587			G	A	T								A
SAMEA3179468					T	C	C						A
SAMEA3179633	T				T		C						A				T
SAMEA3179572	T		G	A	T		C	T					A	T
SAMEA3179128											A
SAMEA3179359																A
SAMEA3179498	T					C		T	A	C	A		A		A	A
SAMEA3179469			G	A						C		A			A
SAMEA3179041	T		G	A		C		T	A	C	A	A	A	T		A
SAMEA3179508	T		G						A				A	T			T
SAMEA3179511	T					C							A	T	A	A	T
SAMEA3179571			G	A		C	C	T					A	T		A
SAMEA3179526	T				T		C	T	A	C	A	A		T		A
SAMEA3179516	T				T
SAMEA3179517			G			C	C	T	A	C	A		A
SAMEA3179497			G	A	T		C	T	A	C	A	A		T	A	A	T
* The public genome data are collected from PRJEB8078 in NCBI dataset.

## Sheet: Sheet2
Table S10. DNA polymorphism of SiDt gene in sesame using public genome re-quencing data
Sample ID	SNP site
Sample in this study	SNP43	SNP397	SNP495	SNP517	SNP801	SNP963	SNP1063	SNP1110	SNP1165	SNP1173	SNP1182	SNP1200	SNP1280	SNP1336	SNP1404	SNP1523	SNP1719

## Sheet: Sheet3
Reverse_com	43	397	495	517	801	963	1063	1110	1165	1173	1182	1200	1280	1336	1404	1523	1719
Dt_gene	1767	1413	1315	1293	1009	847	747	700	645	637	628	610	530	474	406	287	91
C_2_6	8686176	8685822	8685724	8685702	8685418	8685256	8685156	8685109	8685054	8685046	8685037	8685019	8684939	8684883	8684815	8684696	8684500
ref	C	C	C	G	C	T	A	C	G	G	G	T	T	G	G	T	G
alternative	T	A	G	A	T	C	C	T	A	C	A	A	A	T	A	A	T
ERR711005						C	C	T	A	C	A	A		T		A
ERR710927	T		G	A	T	C	C	T	A	C	A	A			A	A
ERR710939	T		G		T	C	C	T	A			A	A	T	A
ERR711004			G	A	T										A	A	T
ERR711065	T			A							A		A	T
ERR710773	T
ERR711017				A
ERR710714									A
ERR711038	T									C		A	A		A
ERR710949														T
ERR711060	T
ERR711106					T	C						A	A
ERR711087	T		G					T
ERR710791					T		C	T
ERR711010			G	A	T		C	T					A	T	A		T
ERR711019	T								A	C	A	A		T	A	A	T
ERR710924						C	C	T	A			A	A	T		A
ERR710922	T		G				C						A
ERR711013						C					A	A	A	T	A		T
ERR711079			G	A	T								A
ERR710960					T	C	C						A
ERR711125	T				T		C						A				T
ERR711064	T		G	A	T		C	T					A	T
ERR710620											A
ERR710851																A
ERR710990	T					C		T	A	C	A		A		A	A
ERR710961			G	A						C		A			A
ERR710533	T		G	A		C		T	A	C	A	A	A	T		A
ERR711000	T		G						A				A	T			T
ERR711003	T					C							A	T	A	A	T
ERR711063			G	A		C	C	T					A	T		A
ERR711018	T				T		C	T	A	C	A	A		T		A
ERR711008	T				T
ERR711009			G			C	C	T	A	C	A		A
ERR710989			G	A	T		C	T	A	C	A	A		T	A	A	T
